# Supplementary material for: Developmental synapse pathology triggered by maternal exposure to the herbicide glufosinate ammonium
Source: Front Mol Neurosci. 2023 Nov 30;16:1298238. doi: 10.3389/fnmol.2023.1298238 (PMC10720911; doi:10.3389/fnmol.2023.1298238)
Supplement: Supplementary file 5 [file Table_1.XLSX]

## Sheet: 1A_DIV6
Supplementary Table 1 List of DEGs at (A) DIV6, (B) DIV10, (C) DIV14 and (D) DIV10 only
ID	6: saline Avg (log2)	6: GLA Avg (log2)	Fold Change	P-val	FDR P-val	Gene Symbol	Description	Group
TC0900000003.mm.2	17.05	12.63	-21.54	3.02e-09	1.57e-05	Gm10721	predicted gene 10721 [Source:MGI Symbol;Acc:MGI:3641688]	Coding
TC0200003303.mm.2	12.25	7.85	-21.17	2.62e-08	5.83e-05	Lcn2	lipocalin 2	Multiple_Complex
TC0900000008.mm.2	16.94	13.06	-14.69	5.47e-10	1.22e-05	Gm10715	predicted gene 10715 [Source:MGI Symbol;Acc:MGI:3642376]	Coding
TC1800000158.mm.2	14.2	10.43	-13.57	8.92e-05	0.0208	Ttr	transthyretin	Multiple_Complex
TC1400001514.mm.2	12.1	8.75	-10.21	1.66e-07	0.0003	Gm21738	predicted gene, 21738 [Source:MGI Symbol;Acc:MGI:5433902]	Coding
TC0200001502.mm.2	17	13.85	-8.85	2.78e-09	1.57e-05	Gm10801	predicted gene 10801 [Source:MGI Symbol;Acc:MGI:3641656]	Multiple_Complex
TC0900000007.mm.2	16.27	13.21	-8.37	4.39e-09	1.57e-05	Gm17535	predicted gene, 17535 [Source:MGI Symbol;Acc:MGI:4937169]	Coding
TC0900000002.mm.2	16.64	13.62	-8.12	3.76e-09	1.57e-05	Gm11168	predicted gene 11168 [Source:MGI Symbol;Acc:MGI:3779420]	Coding
TC1900001415.mm.2	11.12	8.11	-8.05	1.26e-06	0.0014	Acta2	actin, alpha 2, smooth muscle, aorta	Multiple_Complex
TC0900000006.mm.2	17.88	14.99	-7.45	4.96e-09	1.57e-05	Gm10717	predicted gene 10717 [Source:MGI Symbol;Acc:MGI:3642031]	Coding
TC0900000004.mm.2	17.01	14.2	-7.03	4.91e-09	1.57e-05	Gm10720	predicted gene 10720 [Source:MGI Symbol;Acc:MGI:3641687]	Coding
TC1800000869.mm.2	11.75	9.17	-6	1.81e-07	0.0003	Mbp	myelin basic protein	Multiple_Complex
TC0200005136.mm.2	10.29	7.86	-5.39	6.46e-05	0.0189	Pltp	phospholipid transfer protein	Multiple_Complex
TC0200004196.mm.2	18.54	16.53	-4.03	6.61e-08	0.0001	Gm10800	predicted gene 10800 [Source:MGI Symbol;Acc:MGI:3641657]	Coding
TC0900000005.mm.2	15.82	13.91	-3.76	2.23e-05	0.0105	Gm10719	predicted gene 10719 [Source:MGI Symbol;Acc:MGI:3641690]	Coding
TC0400003475.mm.2	10.52	8.74	-3.44	0.0003	0.041	Mfsd2a	major facilitator superfamily domain containing 2A	Multiple_Complex
TC1300000597.mm.2	10.9	9.27	-3.1	1.32e-05	0.0082	S1pr3	sphingosine-1-phosphate receptor 3	Coding
TC0300002718.mm.2	12.64	11.06	-2.99	4.67e-06	0.0035	Csf1	colony stimulating factor 1 (macrophage)	Multiple_Complex
TC1000000729.mm.2	11.38	9.86	-2.87	0.0003	0.0408	Chchd10	coiled-coil-helix-coiled-coil-helix domain containing 10	Coding
TC0200000240.mm.2	15.45	13.94	-2.85	6.37e-06	0.0046	Vim	vimentin	Multiple_Complex
TC1100001628.mm.2	11.1	9.66	-2.72	1.37e-06	0.0015	Cnp	2,3-cyclic nucleotide 3 phosphodiesterase; 2',3'-cyclic nucleotide 3' phosphodiesterase	Multiple_Complex
TC0400001557.mm.2	10.09	8.68	-2.67	0.0001	0.0258	Laptm5	lysosomal-associated protein transmembrane 5	Multiple_Complex
TC0200000509.mm.2	11.12	9.72	-2.64	0.0001	0.0275	Gm13547	predicted gene 13547	Multiple_Complex
TC0300000852.mm.2	11.81	10.41	-2.62	6.39e-05	0.0189	S100a11	S100 calcium binding protein A11	Coding
TC0100000610.mm.2	13.98	12.64	-2.54	4.75e-05	0.0157	Igfbp2	insulin-like growth factor binding protein 2	Multiple_Complex
TC1100004203.mm.2	10.68	9.39	-2.46	0.0009	0.0723	Faap100	Fanconi anemia core complex associated protein 100	Multiple_Complex
TC1100000822.mm.2	12.65	11.36	-2.44	2.82e-05	0.0119	Pmp22	peripheral myelin protein 22	Multiple_Complex
TC0900003040.mm.2	12.15	10.88	-2.41	2.61e-05	0.0118	Slc38a3	solute carrier family 38, member 3	Multiple_Complex
TC0900000001.mm.2	14.78	13.57	-2.32	0.0028	0.1264	Gm10718; Gm10722	predicted gene 10718 [Source:MGI Symbol;Acc:MGI:3642028]; predicted gene 10722 [Source:MGI Symbol;Acc:MGI:3642024]	Multiple_Complex
TC0200001032.mm.2	11.65	10.49	-2.23	0.0001	0.0229	Cybrd1	cytochrome b reductase 1	Coding
TC0300001850.mm.2	11.1	9.96	-2.21	0.0002	0.03	Anxa5	annexin A5	Coding
TC1200001988.mm.2	11.66	10.54	-2.18	0.0014	0.0898	Zfp36l1	zinc finger protein 36, C3H type-like 1	Multiple_Complex
TC0700004513.mm.2	10.42	9.33	-2.14	0.0004	0.0491	Ifitm2	interferon induced transmembrane protein 2	Coding
TC0800000845.mm.2	11.69	10.65	-2.05	0.0007	0.067	Hmox1	heme oxygenase 1	Multiple_Complex
TC0100002604.mm.2	10.28	9.25	-2.05	0.0033	0.1379	Tuba4a	tubulin, alpha 4A	Coding
TC1500000102.mm.2	10.96	9.93	-2.04	0.002	0.1097	Gm2573	PREDICTED: predicted gene 2573 (Gm2573), mRNA.	Coding
TC1500000658.mm.2	10.48	9.45	-2.04	0.0012	0.0797	Lgals1	lectin, galactose binding, soluble 1	Coding
TC1000000820.mm.2	11.08	10.06	-2.03	0.0002	0.038	Ptbp1	polypyrimidine tract binding protein 1	Multiple_Complex
TC0700002135.mm.2	10.05	9.03	-2.03	0.0079	0.2068	Mboat7	membrane bound O-acyltransferase domain containing 7	Multiple_Complex
TC1100001853.mm.2	13.03	12.04	-1.99	0.0003	0.044	Sox9	SRY (sex determining region Y)-box 9	Multiple_Complex
TC0200005249.mm.2	11.83	10.84	-1.99	0.0022	0.1151	Bcas1	breast carcinoma amplified sequence 1	Multiple_Complex
TC1600001349.mm.2	10.27	9.28	-1.98	0.0025	0.1221	Alg3	asparagine-linked glycosylation 3 (alpha-1,3-mannosyltransferase)	Multiple_Complex
TC0800000982.mm.2	12.17	11.19	-1.98	0.0046	0.1628	Wdr83os	WD repeat domain 83 opposite strand	Multiple_Complex
TC0900002387.mm.2	10.37	9.39	-1.97	0.0005	0.058	Islr	immunoglobulin superfamily containing leucine-rich repeat	Coding
TC1900000787.mm.2	11.31	10.33	-1.97	0.0001	0.0258	Tcf7l2	transcription factor 7 like 2, T cell specific, HMG box	Multiple_Complex
TC0600000577.mm.2	11.06	10.09	-1.95	0.0024	0.1179	Gpnmb	glycoprotein (transmembrane) nmb	Multiple_Complex
TC0200002532.mm.2	10.03	9.07	-1.94	0.0002	0.0308	Ube2c	ubiquitin-conjugating enzyme E2C	Coding
TC0700003823.mm.2	11.5	10.55	-1.93	0.0005	0.0579	Plekhb1	pleckstrin homology domain containing, family B (evectins) member 1	Multiple_Complex
TC0600002233.mm.2	11.76	10.82	-1.93	0.001	0.0751	Tmem176b	transmembrane protein 176B	Multiple_Complex
TC1100003055.mm.2	10.8	9.87	-1.91	0.0084	0.213	Cd68	CD68 antigen	Multiple_Complex
TC0200002366.mm.2	13.48	12.55	-1.9	0.0073	0.2026	Trp53inp2	transformation related protein 53 inducible nuclear protein 2	Multiple_Complex
TC0800001095.mm.2	17.81	16.89	-1.89	0.0002	0.0308	Mt1	metallothionein 1	Coding
TC1500001181.mm.2	11.53	10.61	-1.89	0.0009	0.0699	Gm2310	predicted gene 2310 [Source:MGI Symbol;Acc:MGI:3780481]	Coding
TC1200001834.mm.2	10.2	9.28	-1.89	0.0005	0.0583	Mis18bp1	MIS18 binding protein 1	Multiple_Complex
TC0500001764.mm.2	10.28	9.38	-1.88	0.0021	0.1118	Arpc1b	actin related protein 2/3 complex, subunit 1B	Multiple_Complex
TC1600000475.mm.2	11.65	10.75	-1.86	0.0031	0.1345	Heg1	HEG homolog 1 (zebrafish)	Multiple_Complex
TC1000003096.mm.2	13.94	13.05	-1.85	0.0003	0.0397	Tspan31	tetraspanin 31	Coding
TC1500002033.mm.2	13.03	12.14	-1.85	0.0005	0.0562	Mlc1	megalencephalic leukoencephalopathy with subcortical cysts 1 homolog (human)	Coding
TC0200003135.mm.2	12.17	11.29	-1.84	0.0006	0.0583	Tubb4b	tubulin, beta 4B class IVB	Multiple_Complex
TC1100001688.mm.2	12.42	11.54	-1.84	0.0028	0.1273	Grn	granulin	Multiple_Complex
TC1700000315.mm.2	10.38	9.49	-1.84	0.016	0.2651	Hcfc1r1	host cell factor C1 regulator 1 (XPO1-dependent)	Coding
TC1700000917.mm.2	11.88	11.02	-1.81	0.0019	0.1073	Ccnd3	cyclin D3	Multiple_Complex
TC0100003679.mm.2	11.17	10.32	-1.81	0.0003	0.0433	Ephx1	epoxide hydrolase 1, microsomal	Coding
TC0300001076.mm.2	10.39	9.54	-1.8	0.0004	0.0507	Slc16a1	solute carrier family 16 (monocarboxylic acid transporters), member 1	Coding
TC1400002100.mm.2	14.83	13.99	-1.8	0.0004	0.053	Dhrs1	dehydrogenase/reductase (SDR family) member 1	Multiple_Complex
TC1900001545.mm.2	10.55	9.7	-1.8	0.0017	0.0985	Cox15	cytochrome c oxidase assembly protein 15	Multiple_Complex
TC1400001439.mm.2	10.59	9.75	-1.79	0.0046	0.1628	Fam107a	family with sequence similarity 107, member A	Multiple_Complex
TC0700004451.mm.2	12.38	11.57	-1.76	0.0035	0.142	Mki67	antigen identified by monoclonal antibody Ki 67	Multiple_Complex
TC1600001379.mm.2	11.96	11.15	-1.75	0.0011	0.0775	Etv5	ets variant 5	Multiple_Complex
TC0900000363.mm.2	11.34	10.53	-1.75	0.0006	0.0613	Hepacam	hepatocyte cell adhesion molecule	Coding
TC0800001094.mm.2	18.02	17.22	-1.74	0.0009	0.0718	Mt2	metallothionein 2	Coding
TC0300002725.mm.2	16.31	15.51	-1.74	0.0005	0.0558	Gstm1	glutathione S-transferase, mu 1	Coding
TC1100003856.mm.2	15.55	14.76	-1.74	0.0037	0.145	Gfap	glial fibrillary acidic protein	Multiple_Complex
TC0700003990.mm.2	12.75	11.96	-1.73	0.0008	0.0677	Tpp1	tripeptidyl peptidase I	Coding
TC1100002783.mm.2	15.04	14.25	-1.73	0.0013	0.0846	Sparc	secreted acidic cysteine rich glycoprotein	Multiple_Complex
TC0800001093.mm.2	13.57	12.78	-1.72	0.0003	0.0456	Mt3	metallothionein 3	Coding
TC0700000826.mm.2	10.87	10.09	-1.72	0.0103	0.2311	Rras	Harvey rat sarcoma oncogene, subgroup R	Multiple_Complex
TC0300002802.mm.2	11.29	10.52	-1.71	0.0015	0.0915	Vcam1	vascular cell adhesion molecule 1	Coding
TC0300002939.mm.2	10.01	9.25	-1.7	0.0155	0.2635	Sec24b	Sec24 related gene family, member B (S. cerevisiae)	Multiple_Complex
TC1900001691.mm.2	13.52	12.76	-1.69	0.0011	0.0775	Gpam	glycerol-3-phosphate acyltransferase, mitochondrial	Multiple_Complex
TC0200001838.mm.2	14.22	13.46	-1.69	0.0033	0.1379	B2m	beta-2 microglobulin	Multiple_Complex
TC0400003917.mm.2	10.77	10.01	-1.69	0.0035	0.142	Pdpn	podoplanin	Coding
TC1100003817.mm.2	10.08	9.33	-1.68	0.0006	0.0583	Dusp3	dual specificity phosphatase 3 (vaccinia virus phosphatase VH1-related)	Multiple_Complex
TC1300001006.mm.2	12.1	11.35	-1.68	0.001	0.076	Hapln1	hyaluronan and proteoglycan link protein 1	Multiple_Complex
TC1400000241.mm.2	13.76	13.02	-1.67	0.0049	0.167	Zmiz1	zinc finger, MIZ-type containing 1	Multiple_Complex
TC0700004610.mm.2	10.16	9.42	-1.67	0.0024	0.1181	Ccnd1; Mir3962	cyclin D1; microRNA 3962	Multiple_Complex
TC1700001390.mm.2	11.52	10.79	-1.66	0.0354	0.3707	Ezr	ezrin	Multiple_Complex
TC1000000842.mm.2	14.19	13.45	-1.66	0.0121	0.2401	Midn	midnolin	Multiple_Complex
TC1800001017.mm.2	15.18	14.45	-1.66	0.0011	0.0775	Aqp4	aquaporin 4	Multiple_Complex
TC1600000938.mm.2	12.81	12.08	-1.66	0.002	0.1088	Jam2	junction adhesion molecule 2	Multiple_Complex
TC0200003728.mm.2	12.68	11.95	-1.66	0.0022	0.115	Dlx2	distal-less homeobox 2	Multiple_Complex
TC0100003374.mm.2	11.29	10.56	-1.66	0.0093	0.221	Prdx6	peroxiredoxin 6	Multiple_Complex
TC0600003169.mm.2	13.23	12.5	-1.66	0.0008	0.0677	Ccnd2	cyclin D2	Multiple_Complex
TC1200000203.mm.2	10.35	9.62	-1.66	0.0279	0.3395	Rrm2	ribonucleotide reductase M2	Multiple_Complex
TC1100000899.mm.2	15.07	14.35	-1.66	0.0213	0.3019	Vamp2	vesicle-associated membrane protein 2	Multiple_Complex
TC1400002868.mm.2	10.92	10.2	-1.65	0.0095	0.222	Lats2	large tumor suppressor 2	Multiple_Complex
TC0900001048.mm.2	10.78	10.06	-1.64	0.0028	0.1264	Gsta4	glutathione S-transferase, alpha 4	Multiple_Complex
TC0500003193.mm.2	11.5	10.79	-1.63	0.0085	0.2132	Aldh2	aldehyde dehydrogenase 2, mitochondrial	Multiple_Complex
TC0700004565.mm.2	15.3	14.61	-1.62	0.0027	0.1255	Ctsd; Ifitm10	cathepsin D; interferon induced transmembrane protein 10	Multiple_Complex
TC0400001325.mm.2	11.19	10.5	-1.62	0.0027	0.1263	Slc2a1	solute carrier family 2 (facilitated glucose transporter), member 1	Coding
TC0500002046.mm.2	10.62	9.93	-1.61	0.0048	0.1666	AI506816	expressed sequence AI506816	Multiple_Complex
TC0200004882.mm.2	12.86	12.17	-1.61	0.0034	0.1388	Psmf1	proteasome (prosome, macropain) inhibitor subunit 1	Multiple_Complex
TC1300001555.mm.2	11.97	11.29	-1.61	0.0089	0.2173	Hist1h2bl	histone cluster 1, H2bl	Coding
TC1100003245.mm.2	14.88	14.19	-1.61	0.0024	0.1181	Abr	active BCR-related gene	Multiple_Complex
TC1900000124.mm.2	12.84	12.15	-1.6	0.0106	0.2327	Trmt112	tRNA methyltransferase 11-2	Multiple_Complex
TC0700004661.mm.2	13.31	12.63	-1.6	0.0205	0.298	Prrt2; Pagr1a	proline-rich transmembrane protein 2; PAXIP1 associated glutamate rich protein 1A	Multiple_Complex
TC0500003253.mm.2	11.57	10.89	-1.6	0.0053	0.1736	Cdk2ap1	CDK2 (cyclin-dependent kinase 2)-associated protein 1	Coding
TC0200002537.mm.2	11.51	10.84	-1.6	0.0086	0.2161	Ctsa	cathepsin A	Multiple_Complex
TC1700002775.mm.2	11.07	10.4	-1.6	0.0375	0.377	Zfp414	zinc finger protein 414	Multiple_Complex
TC1700001876.mm.2	15.07	14.41	-1.59	0.0082	0.2115	Rab11b	RAB11B, member RAS oncogene family	Multiple_Complex
TC0600001639.mm.2	11.84	11.18	-1.58	0.0052	0.1716	Mgst1	microsomal glutathione S-transferase 1	Multiple_Complex
TC0400002268.mm.2	10.61	9.95	-1.58	0.0023	0.1177	Cpne3	copine III	Multiple_Complex
TC1900000529.mm.2	10.6	9.94	-1.58	0.0058	0.1811	Kif11	kinesin family member 11	Coding
TC1500000453.mm.2	13.34	12.68	-1.58	0.017	0.2718	Myc	myelocytomatosis oncogene	Coding
TC1700001711.mm.2	12.94	12.28	-1.57	0.0028	0.1273	Cuta	cutA divalent cation tolerance homolog (E. coli)	Multiple_Complex
TC0200002538.mm.2	10.08	9.43	-1.57	0.043	0.3941	Pcif1	PDX1 C-terminal inhibiting factor 1	Multiple_Complex
TC0400002530.mm.2	10.67	10.02	-1.57	0.0099	0.227	Tln1	talin 1	Multiple_Complex
TC1100003836.mm.2	11.78	11.13	-1.57	0.0021	0.1106	Slc25a39	solute carrier family 25, member 39	Multiple_Complex
TC1100000047.mm.2	19.41	18.77	-1.57	0.0012	0.0837	Gm11032	predicted gene 11032 [Source:MGI Symbol;Acc:MGI:3779255]	Coding
TC1200000829.mm.2	10.23	9.58	-1.56	0.0358	0.371	Eif2b2	eukaryotic translation initiation factor 2B, subunit 2 beta	Multiple_Complex
TC0300000182.mm.2	10.47	9.82	-1.56	0.0262	0.3323	Rpl22l1	ribosomal protein L22 like 1	Coding
TC0400000913.mm.2	10.72	10.08	-1.56	0.0087	0.2168	Mtap	methylthioadenosine phosphorylase	Multiple_Complex
TC0800000629.mm.2	10.1	9.45	-1.56	0.0052	0.1728	Hmgb2	high mobility group box 2	Coding
TC0200001910.mm.2	13.42	12.78	-1.55	0.012	0.2398	Tmem127	transmembrane protein 127	Coding
TC0800001737.mm.2	11.27	10.64	-1.55	0.0029	0.1287	Gas6	growth arrest specific 6	Coding
TC1400000322.mm.2	10.66	10.03	-1.55	0.0134	0.2515	Nt5dc2	5-nucleotidase domain containing 2; 5'-nucleotidase domain containing 2	Coding
TC1700000835.mm.2	13.74	13.11	-1.54	0.0036	0.1421	Pla2g7	phospholipase A2, group VII (platelet-activating factor acetylhydrolase, plasma)	Multiple_Complex
TC1800000340.mm.2	10.91	10.28	-1.54	0.0173	0.2732	Slc35a4	solute carrier family 35, member A4	Multiple_Complex
TC1000000874.mm.2	10.06	9.44	-1.54	0.0059	0.1821	Sppl2b	signal peptide peptidase like 2B	Multiple_Complex
TC0300000802.mm.2	10.05	9.43	-1.54	0.0033	0.1379	S100a16	S100 calcium binding protein A16	Multiple_Complex
TC0600001671.mm.2	11.53	10.91	-1.54	0.0037	0.1444	Slco1c1	solute carrier organic anion transporter family, member 1c1	Coding
TC1000000122.mm.2	14.26	13.64	-1.54	0.0299	0.3482	Cited2	Cbp/p300-interacting transactivator, with Glu/Asp-rich carboxy-terminal domain, 2	Coding
TC1700001213.mm.2	10.06	9.44	-1.53	0.0088	0.2171	Morn2	MORN repeat containing 2	Multiple_Complex
TC0200001203.mm.2	11.15	10.54	-1.53	0.019	0.288	Itgav	integrin alpha V	Multiple_Complex
TC0200004159.mm.2	10.94	10.32	-1.53	0.006	0.1824	Cd82	CD82 antigen	Multiple_Complex
TC0300003045.mm.2	10.58	9.97	-1.53	0.0094	0.2216	Pdlim5	PDZ and LIM domain 5	Multiple_Complex
TC0400001245.mm.2	11.23	10.62	-1.52	0.0275	0.3378	Lrrc41	leucine rich repeat containing 41	Multiple_Complex
TC0900002322.mm.2	12.82	12.22	-1.52	0.0059	0.1823	Acsbg1	acyl-CoA synthetase bubblegum family member 1	Multiple_Complex
TC1500000679.mm.2	12.14	11.54	-1.52	0.0052	0.1716	Gtpbp1	GTP binding protein 1	Coding
TC0900000055.mm.2	10.31	9.72	-1.51	0.006	0.1823	Tmem123	transmembrane protein 123	Coding
TC1000000367.mm.2	12.16	11.57	-1.51	0.0026	0.1225	Cd164	CD164 antigen	Multiple_Complex
TC0200001382.mm.2	13.5	12.91	-1.51	0.021	0.2999	Ambra1	autophagy/beclin 1 regulator 1	Multiple_Complex
TC0900002836.mm.2	11.25	10.66	-1.51	0.0043	0.1576	Zic1	zinc finger protein of the cerebellum 1	Coding
TC1400000511.mm.2	15.52	14.92	-1.51	0.0062	0.1861	Mapk1ip1l	mitogen-activated protein kinase 1 interacting protein 1-like	Multiple_Complex
TC1400000942.mm.2	16.02	15.43	-1.5	0.006	0.1827	Clu	clusterin	Multiple_Complex
TC0900002972.mm.2	10.86	10.27	-1.5	0.0251	0.3261	Tmem108	transmembrane protein 108	Multiple_Complex
TC0200002517.mm.2	13.76	13.19	-1.49	0.0082	0.2115	Pigt	phosphatidylinositol glycan anchor biosynthesis, class T	Multiple_Complex
TC0300001482.mm.2	16.22	15.64	-1.49	0.0021	0.1118	Ddah1	dimethylarginine dimethylaminohydrolase 1	Multiple_Complex
TC1000002491.mm.2	11.79	11.21	-1.49	0.0183	0.2811	Cbarp	calcium channel, voltage-dependent, beta subunit associated regulatory protein	Multiple_Complex
TC0200002310.mm.2	10.08	9.51	-1.48	0.0262	0.3323	Tm9sf4	transmembrane 9 superfamily protein member 4	Multiple_Complex
TC1300001265.mm.2	11.92	11.36	-1.48	0.0036	0.1435	Il6st	interleukin 6 signal transducer	Multiple_Complex
TC0400002475.mm.2	11.04	10.48	-1.48	0.0115	0.2385	Cntfr	ciliary neurotrophic factor receptor	Multiple_Complex
TC1600000089.mm.2	13.03	12.47	-1.47	0.0058	0.1814	Abat	4-aminobutyrate aminotransferase	Multiple_Complex
TC1600002094.mm.2	11.31	10.75	-1.47	0.0278	0.3393	Rcan1	regulator of calcineurin 1	Coding
TC0300000786.mm.2	11.13	10.58	-1.47	0.0092	0.2199	Crtc2	CREB regulated transcription coactivator 2	Multiple_Complex
TC1100000093.mm.2	12.49	11.94	-1.47	0.0047	0.1632	Ogdh	oxoglutarate (alpha-ketoglutarate) dehydrogenase (lipoamide)	Multiple_Complex
TC0300000926.mm.2	11	10.45	-1.47	0.0279	0.3393	Sf3b4	splicing factor 3b, subunit 4	Multiple_Complex
TC0300002113.mm.2	13.6	13.06	-1.46	0.0405	0.3857	Lxn	latexin	Multiple_Complex
TC1500000549.mm.2	12.75	12.2	-1.46	0.0471	0.4119	Ly6e	lymphocyte antigen 6 complex, locus E	Multiple_Complex
TC1100003107.mm.2	15.67	15.13	-1.46	0.021	0.2999	Pfn1	profilin 1	Multiple_Complex
TC0100003264.mm.2	11.39	10.85	-1.46	0.0051	0.1714	Rgl1	ral guanine nucleotide dissociation stimulator,-like 1	Multiple_Complex
TC0900000876.mm.2	10.41	9.86	-1.46	0.0043	0.1576	Rps27l	ribosomal protein S27-like	Multiple_Complex
TC1500000404.mm.2	11.02	10.47	-1.46	0.0107	0.2332	Zhx2	zinc fingers and homeoboxes 2	Multiple_Complex
TC0700003770.mm.2	11.46	10.92	-1.45	0.0049	0.167	Myo7a	myosin VIIA	Multiple_Complex
TC1700000069.mm.2	11.37	10.84	-1.45	0.0252	0.3262	Gm1604b; Rnaset2b; Rnaset2a	predicted gene 1604b; ribonuclease T2B; ribonuclease T2A	Coding
TC1100003054.mm.2	14.2	13.67	-1.45	0.0119	0.2398	Mpdu1	mannose-P-dolichol utilization defect 1	Multiple_Complex
TC0400000057.mm.2	12.27	11.74	-1.45	0.0077	0.2051	Chd7	chromodomain helicase DNA binding protein 7	Multiple_Complex
TC0100003528.mm.2	10.5	9.97	-1.45	0.0236	0.3179	Sdhc	succinate dehydrogenase complex, subunit C, integral membrane protein	Coding
TC0500001260.mm.2	12.2	11.66	-1.45	0.0166	0.2695	Msi1	musashi RNA-binding protein 1	Multiple_Complex
TC0100001176.mm.2	11.7	11.16	-1.45	0.0351	0.37	Slc41a1	solute carrier family 41, member 1	Multiple_Complex
TC0500001043.mm.2	11.06	10.53	-1.45	0.0286	0.3421	Lrrc8c	leucine rich repeat containing 8 family, member C	Multiple_Complex
TC0300000574.mm.2	12.94	12.41	-1.45	0.0147	0.2586	Smc4	structural maintenance of chromosomes 4	Multiple_Complex
TC1700000203.mm.2	11.98	11.45	-1.44	0.0043	0.156	Lix1	limb expression 1 homolog (chicken)	Multiple_Complex
TC0500003136.mm.2	11.19	10.66	-1.44	0.0094	0.2217	Fbxw8	F-box and WD-40 domain protein 8	Coding
TC1500002295.mm.2	12.05	11.52	-1.44	0.0057	0.1796	Npff; Atf7	neuropeptide FF-amide peptide precursor; activating transcription factor 7	Multiple_Complex
TC0600001296.mm.2	13.1	12.57	-1.44	0.0098	0.2257	44993	membrane-associated ring finger (C3HC4) 8	Multiple_Complex
TC0500003064.mm.2	10.68	10.15	-1.44	0.0173	0.2734	Gltp	glycolipid transfer protein	Coding
TC0200003765.mm.2	13.57	13.04	-1.44	0.0094	0.2217	Atp5g3	ATP synthase, H+ transporting, mitochondrial F0 complex, subunit C3 (subunit 9)	Multiple_Complex
TC1700002208.mm.2	10.48	9.95	-1.44	0.0141	0.2539	Bysl	bystin-like	Coding
TC1000000933.mm.2	13.75	13.23	-1.44	0.0164	0.2678	Txnrd1	thioredoxin reductase 1	Multiple_Complex
TC0200000060.mm.2	10.39	9.87	-1.44	0.0362	0.3727	Usp6nl	USP6 N-terminal like	Multiple_Complex
TC1300002036.mm.2	11.13	10.61	-1.43	0.0053	0.1745	Nop16	NOP16 nucleolar protein	Coding
TC1300002335.mm.2	12.48	11.97	-1.43	0.0086	0.2154	Rhobtb3	Rho-related BTB domain containing 3	Multiple_Complex
TC0400002460.mm.2	13.11	12.59	-1.43	0.0275	0.3378	Ubap2	ubiquitin-associated protein 2	Multiple_Complex
TC1100002914.mm.2	12.23	11.71	-1.43	0.0147	0.2586	Mapk7	mitogen-activated protein kinase 7	Multiple_Complex
TC1700002211.mm.2	12.24	11.72	-1.43	0.0327	0.3592	Tomm6; Prickle4	translocase of outer mitochondrial membrane 6 homolog (yeast); prickle homolog 4 (Drosophila)	Multiple_Complex
TC0700004285.mm.2	10.2	9.69	-1.42	0.0139	0.2533	Cln3	ceroid lipofuscinosis, neuronal 3, juvenile (Batten, Spielmeyer-Vogt disease)	Multiple_Complex
TC1400000895.mm.2	15.69	15.18	-1.42	0.0084	0.2127	Ctsb	cathepsin B	Coding
TC0300002311.mm.2	11.63	11.12	-1.42	0.0465	0.4106	Slc25a44	solute carrier family 25, member 44	Coding
TC0500001370.mm.2	14.14	13.64	-1.42	0.017	0.2718	Atxn2	ataxin 2	Multiple_Complex
TC1700001619.mm.2	17.85	17.34	-1.42	0.0105	0.2326	Atp6v0c; Atp6v0c-ps2	ATPase, H+ transporting, lysosomal V0 subunit C; ATPase, H+ transporting, lysosomal V0 subunit C, pseudogene 2	Multiple_Complex
TC0100003754.mm.2	10.21	9.71	-1.42	0.0356	0.3707	Tgfb2	transforming growth factor, beta 2	Coding
TC1100003941.mm.2	13.27	12.77	-1.42	0.0145	0.2572	Kpna2	karyopherin (importin) alpha 2	Multiple_Complex
TC0700001455.mm.2	11.43	10.93	-1.42	0.0115	0.2385	Rrm1	ribonucleotide reductase M1	Coding
TC0900002613.mm.2	14.02	13.52	-1.41	0.0094	0.2217	Tcf12	transcription factor 12	Multiple_Complex
TC1900001019.mm.2	12.72	12.23	-1.41	0.0059	0.1823	Prdx5	peroxiredoxin 5	Multiple_Complex
TC1200000797.mm.2	10.75	10.25	-1.41	0.0221	0.3077	Acot2	acyl-CoA thioesterase 2	Coding
TC0400002016.mm.2	14.55	14.05	-1.41	0.0356	0.3707	Acot7	acyl-CoA thioesterase 7	Multiple_Complex
TC0600003148.mm.2	12.09	11.6	-1.41	0.0235	0.317	Cd9	CD9 antigen	Multiple_Complex
TC1200001450.mm.2	11.96	11.47	-1.41	0.0119	0.2398	Trib2	tribbles homolog 2 (Drosophila)	Multiple_Complex
TC1000002514.mm.2	10.26	9.77	-1.41	0.0465	0.4106	Plekhj1	pleckstrin homology domain containing, family J member 1	Coding
TC0100001611.mm.2	10.84	10.35	-1.41	0.016	0.2651	Kcnj10	potassium inwardly-rectifying channel, subfamily J, member 10	Multiple_Complex
TC0200000503.mm.2	11.91	11.42	-1.41	0.0407	0.3864	Med27	mediator complex subunit 27	Multiple_Complex
TC0100003449.mm.2	11.64	11.15	-1.4	0.018	0.2791	Mpzl1	myelin protein zero-like 1	Multiple_Complex
TC0100002894.mm.2	10.41	9.92	-1.4	0.0181	0.2797	Bcl2	B cell leukemia/lymphoma 2	Multiple_Complex
TC1700001408.mm.2	11.35	10.86	-1.4	0.0434	0.3959	Rnaset2a; Rnaset2b	ribonuclease T2A; ribonuclease T2B	Coding
TC0500003516.mm.2	13.72	13.23	-1.4	0.0108	0.2339	Gna12	guanine nucleotide binding protein, alpha 12	Coding
TC1900001445.mm.2	10.58	10.09	-1.4	0.0111	0.2353	Ppp1r3c	protein phosphatase 1, regulatory (inhibitor) subunit 3C	Coding
TC0800000796.mm.2	11.92	11.44	-1.4	0.014	0.2539	Slc27a1	solute carrier family 27 (fatty acid transporter), member 1	Coding
TC1700001991.mm.2	10.36	9.88	-1.4	0.0242	0.3207	Prr3	proline-rich polypeptide 3	Multiple_Complex
TC1900001035.mm.2	16.26	15.78	-1.39	0.0089	0.2173	Otub1	OTU domain, ubiquitin aldehyde binding 1	Multiple_Complex
TC1500001133.mm.2	10.54	10.06	-1.39	0.0138	0.253	Pde1b	phosphodiesterase 1B, Ca2+-calmodulin dependent	Coding
TC1100000037.mm.2	13.47	12.99	-1.39	0.0163	0.2677	Sf3a1	splicing factor 3a, subunit 1	Multiple_Complex
TC0900000825.mm.2	11.9	11.42	-1.39	0.0211	0.3005	Vwa9	von Willebrand factor A domain containing 9	Multiple_Complex
TC1100004107.mm.2	12.47	12	-1.39	0.0235	0.3167	Acox1	acyl-Coenzyme A oxidase 1, palmitoyl	Multiple_Complex
TC1100002772.mm.2	10.39	9.91	-1.39	0.0262	0.3323	Anxa6	annexin A6	Multiple_Complex
TC0600000277.mm.2	16.01	15.54	-1.39	0.0119	0.2398	Mest	mesoderm specific transcript	Multiple_Complex
TC1100001047.mm.2	11.78	11.31	-1.39	0.0401	0.3847	Cluh	clustered mitochondria (cluA/CLU1) homolog	Multiple_Complex
TC0500001586.mm.2	13.92	13.45	-1.39	0.0417	0.3894	Mdh2	malate dehydrogenase 2, NAD (mitochondrial)	Multiple_Complex
TC1100001956.mm.2	12.27	11.8	-1.38	0.0149	0.2603	45178	septin 9	Multiple_Complex
TC0100000436.mm.2	10.12	9.65	-1.38	0.0098	0.226	Ndufb3	NADH dehydrogenase (ubiquinone) 1 beta subcomplex 3	Coding
TC0100003279.mm.2	13.63	13.16	-1.38	0.0131	0.2487	Dhx9	DEAH (Asp-Glu-Ala-His) box polypeptide 9	Multiple_Complex
TC1000001701.mm.2	11.11	10.65	-1.38	0.0481	0.4157	Ginm1	glycoprotein integral membrane 1	Multiple_Complex
TC0700004548.mm.2	11.2	10.74	-1.38	0.0249	0.3251	Tollip	toll interacting protein	Coding
TC1300001036.mm.2	10.72	10.26	-1.38	0.0214	0.3022	Serinc5	serine incorporator 5	Multiple_Complex
TC0900001946.mm.2	10.58	10.12	-1.38	0.0494	0.4185	Jam3	junction adhesion molecule 3	Coding
TC1300000694.mm.2	12.59	12.13	-1.38	0.0106	0.2327	Smad5	SMAD family member 5	Multiple_Complex
TC0200002228.mm.2	11.87	11.41	-1.38	0.0228	0.3115	Pygb	brain glycogen phosphorylase	Multiple_Complex
TC0700002745.mm.2	15.45	14.99	-1.38	0.0238	0.3184	Capns1	calpain, small subunit 1	Multiple_Complex
TC1100004118.mm.2	14.37	13.9	-1.38	0.0123	0.2425	Prpsap1	phosphoribosyl pyrophosphate synthetase-associated protein 1	Multiple_Complex
TC1500001347.mm.2	12.08	11.62	-1.38	0.0179	0.2786	Hrsp12	heat-responsive protein 12	Multiple_Complex
TC1900001071.mm.2	11.37	10.91	-1.38	0.0138	0.253	Ttc9c	tetratricopeptide repeat domain 9C	Multiple_Complex
TC0400000133.mm.2	10.02	9.56	-1.37	0.0194	0.2922	Tmem64	transmembrane protein 64	Coding
TC1700002787.mm.2	15.88	15.42	-1.37	0.0213	0.3019	Ddx39b; Mir8094	DEAD (Asp-Glu-Ala-Asp) box polypeptide 39B; microRNA 8094	Multiple_Complex
TC1700002414.mm.2	13.61	13.16	-1.37	0.0268	0.3338	Rab31	RAB31, member RAS oncogene family	Multiple_Complex
TC1900001562.mm.2	15.65	15.2	-1.37	0.0243	0.321	Scd1	stearoyl-Coenzyme A desaturase 1	Multiple_Complex
TC0200001794.mm.2	10.62	10.16	-1.37	0.0278	0.3393	Snap23	synaptosomal-associated protein 23	Multiple_Complex
TC1400002050.mm.2	17.59	17.14	-1.37	0.0107	0.2332	Dad1	defender against cell death 1	Coding
TC1100003769.mm.2	12.08	11.63	-1.37	0.0412	0.3873	Jup	junction plakoglobin	Multiple_Complex
TC0800000072.mm.2	16.18	15.74	-1.36	0.0286	0.3421	Gm10217	predicted gene 10217 [Source:MGI Symbol;Acc:MGI:3642099]	Coding
TC1500000797.mm.2	11.29	10.84	-1.36	0.0208	0.2983	Nup50	nucleoporin 50	Coding
TC0900001427.mm.2	12.14	11.69	-1.36	0.0366	0.3745	Uqcrc1	ubiquinol-cytochrome c reductase core protein 1	Coding
TC0300002500.mm.2	15.32	14.87	-1.36	0.0445	0.4001	Hist2h3c2	histone cluster 2, H3c2	Coding
TC0300003216.mm.2	15.32	14.87	-1.36	0.0445	0.4001	Hist2h3c1	histone cluster 2, H3c1	Coding
TC0800002463.mm.2	10.6	10.16	-1.36	0.0327	0.3592	Cherp	calcium homeostasis endoplasmic reticulum protein	Coding
TC0600002212.mm.2	12.58	12.14	-1.36	0.0367	0.3746	Pdia4; Mir704	protein disulfide isomerase associated 4; microRNA 704	Multiple_Complex
TC0900001042.mm.2	14.77	14.33	-1.36	0.0268	0.3338	Elovl5	ELOVL family member 5, elongation of long chain fatty acids (yeast)	Multiple_Complex
TC1500001531.mm.2	12.91	12.47	-1.36	0.0165	0.2688	Enpp2	ectonucleotide pyrophosphatase/phosphodiesterase 2	Multiple_Complex
TC1200002411.mm.2	15.66	15.22	-1.36	0.0256	0.3291	Ckb	creatine kinase, brain	Multiple_Complex
TC0700003476.mm.2	10.88	10.44	-1.35	0.0346	0.3684	Nr2f2	nuclear receptor subfamily 2, group F, member 2	Multiple_Complex
TC1300002540.mm.2	10.15	9.71	-1.35	0.0411	0.3869	Cdk7	cyclin-dependent kinase 7	Multiple_Complex
TC0400000662.mm.2	11.01	10.58	-1.35	0.0325	0.359	Snx30	sorting nexin family member 30	Multiple_Complex
TC0900002018.mm.2	12.8	12.37	-1.35	0.0256	0.3291	Hyls1	hydrolethalus syndrome 1	Multiple_Complex
TC0700000511.mm.2	14.6	14.17	-1.35	0.0388	0.3802	Sirt2	sirtuin 2	Multiple_Complex
TC0600002648.mm.2	10	9.57	-1.35	0.0397	0.3827	Antxr1	anthrax toxin receptor 1	Multiple_Complex
TC0900002186.mm.2	14.04	13.61	-1.35	0.0154	0.2632	Ube4a	ubiquitination factor E4A	Multiple_Complex
TC0600000361.mm.2	16.81	16.39	-1.35	0.0282	0.3409	Atp6v0c	ATPase, H+ transporting, lysosomal V0 subunit C	Multiple_Complex
TC0100001387.mm.2	15.77	15.35	-1.34	0.0154	0.2633	Glul; Mir8114	glutamate-ammonia ligase (glutamine synthetase); microRNA 8114	Multiple_Complex
TC0800001320.mm.2	14.27	13.85	-1.34	0.0243	0.321	Mtss1l	metastasis suppressor 1-like	Multiple_Complex
TC0700000044.mm.2	16.25	15.83	-1.34	0.015	0.261	Rpl28	ribosomal protein L28	Multiple_Complex
TC0700000057.mm.2	12.96	12.54	-1.34	0.0364	0.3731	U2af2	U2 small nuclear ribonucleoprotein auxiliary factor (U2AF) 2	Coding
TC0900001232.mm.2	11.49	11.06	-1.34	0.0242	0.3207	Rbp1	retinol binding protein 1, cellular	Coding
TC0800002927.mm.2	13.66	13.24	-1.34	0.0253	0.3275	Sf3b3	splicing factor 3b, subunit 3	Coding
TC1100003221.mm.2	10.34	9.92	-1.34	0.0308	0.3527	Rpa1	replication protein A1	Multiple_Complex
TC0600000772.mm.2	10.35	9.93	-1.34	0.0206	0.298	Mad2l1	MAD2 mitotic arrest deficient-like 1	Multiple_Complex
TC0400001780.mm.2	10.88	10.46	-1.33	0.0466	0.4108	Fbxo42	F-box protein 42	Multiple_Complex
TC0600003532.mm.2	13.86	13.45	-1.33	0.0474	0.4135	Arpc4	actin related protein 2/3 complex, subunit 4	Multiple_Complex
TC1700000670.mm.2	12.51	12.09	-1.33	0.0477	0.4142	Bag6	BCL2-associated athanogene 6	Multiple_Complex
TC1500002180.mm.2	12.39	11.98	-1.33	0.0389	0.3802	Ccnt1	cyclin T1	Multiple_Complex
TC1300001642.mm.2	11.63	11.23	-1.33	0.0376	0.3772	Hist1h3c	histone cluster 1, H3c	Coding
TC1300001201.mm.2	10.29	9.89	-1.33	0.033	0.3608	Smim15	small integral membrane protein 15	Multiple_Complex
TC0700004295.mm.2	10.03	9.63	-1.33	0.0235	0.3167	Ppp4c	protein phosphatase 4, catalytic subunit	Coding
TC1400000742.mm.2	13.06	12.65	-1.33	0.0381	0.3796	Abhd4	abhydrolase domain containing 4	Coding
TC1900001485.mm.2	12.73	12.33	-1.32	0.028	0.3401	Sorbs1	sorbin and SH3 domain containing 1	Multiple_Complex
TC0400002457.mm.2	12.43	12.02	-1.32	0.0402	0.3848	Nol6	nucleolar protein family 6 (RNA-associated)	Multiple_Complex
TC0200003186.mm.2	11.16	10.76	-1.32	0.0469	0.411	Dnlz	DNL-type zinc finger	Multiple_Complex
TC0400004003.mm.2	11.16	10.76	-1.32	0.0206	0.298	Mfn2	mitofusin 2	Multiple_Complex
TC0700001385.mm.2	10.32	9.92	-1.32	0.0313	0.354	Gdpd5	glycerophosphodiester phosphodiesterase domain containing 5	Coding
TC1600000999.mm.2	12.1	11.7	-1.32	0.0366	0.3745	Olig1	oligodendrocyte transcription factor 1	Coding
TC0700002708.mm.2	13.2	12.8	-1.32	0.0394	0.3818	Actn4	actinin alpha 4	Multiple_Complex
TC0200004967.mm.2	14.32	13.92	-1.32	0.0494	0.4185	Trpc4ap	transient receptor potential cation channel, subfamily C, member 4 associated protein	Multiple_Complex
TC0100003319.mm.2	13.31	12.92	-1.32	0.0362	0.3726	Soat1	sterol O-acyltransferase 1	Multiple_Complex
TC0800003177.mm.2	10.13	9.73	-1.32	0.0343	0.3676	Exoc8	exocyst complex component 8	Multiple_Complex
TC1100003118.mm.2	13.51	13.12	-1.32	0.0465	0.4106	C1qbp	complement component 1, q subcomponent binding protein	Multiple_Complex
TC1300001252.mm.2	11.25	10.86	-1.32	0.0241	0.3207	Mier3	mesoderm induction early response 1, family member 3	Multiple_Complex
TC1200001594.mm.2	13.28	12.89	-1.32	0.0365	0.3737	Cbll1	Casitas B-lineage lymphoma-like 1	Coding
TC1100001156.mm.2	16.21	15.81	-1.32	0.0376	0.3772	Aldoc	aldolase C, fructose-bisphosphate	Multiple_Complex
TC1200000740.mm.2	11.13	10.74	-1.32	0.0347	0.3685	Galnt16	UDP-N-acetyl-alpha-D-galactosamine:polypeptide N-acetylgalactosaminyltransferase 16	Multiple_Complex
TC0800001885.mm.2	11.43	11.03	-1.32	0.0466	0.411	Golga7	golgi autoantigen, golgin subfamily a, 7	Multiple_Complex
TC1200000181.mm.2	12.37	11.98	-1.31	0.0274	0.3378	Cpsf3	cleavage and polyadenylation specificity factor 3	Coding
TC1100001153.mm.2	12.31	11.92	-1.31	0.0374	0.377	2610507B11Rik	RIKEN cDNA 2610507B11 gene	Multiple_Complex
TC1100002028.mm.2	12.28	11.88	-1.31	0.0485	0.4158	Hgs	HGF-regulated tyrosine kinase substrate	Multiple_Complex
TC1800001404.mm.2	13.02	12.63	-1.31	0.0469	0.4111	Ndst1	N-deacetylase/N-sulfotransferase (heparan glucosaminyl) 1	Multiple_Complex
TC1500000021.mm.2	10.31	9.92	-1.31	0.035	0.3696	Prkaa1	protein kinase, AMP-activated, alpha 1 catalytic subunit	Coding
TC0800002389.mm.2	10.09	9.7	-1.31	0.0263	0.3325	Ddx49	DEAD (Asp-Glu-Ala-Asp) box polypeptide 49	Multiple_Complex
TC0700002659.mm.2	11.77	11.39	-1.3	0.0347	0.3685	Snrpa	small nuclear ribonucleoprotein polypeptide A	Multiple_Complex
TC0600000834.mm.2	14.09	14.47	1.3	0.0397	0.383	Reep1	receptor accessory protein 1	Coding
TC1400001785.mm.2	13.39	13.77	1.3	0.0485	0.4159	Fam213a	family with sequence similarity 213, member A	Multiple_Complex
TC1500001403.mm.2	11.74	12.12	1.3	0.0322	0.3579	Ubr5	ubiquitin protein ligase E3 component n-recognin 5	Coding
TC0300001382.mm.2	16.38	16.76	1.3	0.0418	0.3896	Ppp3ca	protein phosphatase 3, catalytic subunit, alpha isoform	Multiple_Complex
TC1600001008.mm.2	10.92	11.3	1.3	0.0386	0.3799	Son	Son DNA binding protein	Multiple_Complex
TC0300002139.mm.2	10.89	11.27	1.3	0.0352	0.37	B3galnt1	UDP-GalNAc:betaGlcNAc beta 1,3-galactosaminyltransferase, polypeptide 1	Coding
TC0400003533.mm.2	10.15	10.53	1.3	0.0432	0.3952	Map7d1	MAP7 domain containing 1	Multiple_Complex
TC1400002634.mm.2	11.82	12.2	1.3	0.0377	0.3779	Fbxl3	F-box and leucine-rich repeat protein 3	Multiple_Complex
TC0900001624.mm.2	12.17	12.55	1.31	0.0387	0.3801	Nktr	natural killer tumor recognition sequence	Multiple_Complex
TC0900000753.mm.2	10.94	11.33	1.31	0.0418	0.3896	Myo9a	myosin IXa	Multiple_Complex
TC1000001198.mm.2	12.49	12.88	1.31	0.0397	0.3827	Atp2b1	ATPase, Ca++ transporting, plasma membrane 1	Multiple_Complex
TC1600001287.mm.2	10.25	10.64	1.31	0.0398	0.3834	Pi4ka	phosphatidylinositol 4-kinase, catalytic, alpha polypeptide	Multiple_Complex
TC0800000403.mm.2	11.12	11.51	1.31	0.0284	0.3412	Saraf	store-operated calcium entry-associated regulatory factor	Coding
TC0200001998.mm.2	13.12	13.51	1.31	0.0248	0.3247	Atrn	attractin	Multiple_Complex
TC1000003052.mm.2	10.41	10.8	1.31	0.0229	0.3125	Srgap1	SLIT-ROBO Rho GTPase activating protein 1	Multiple_Complex
TC1800001308.mm.2	12.01	12.4	1.31	0.0305	0.3512	Atg12	autophagy related 12	Multiple_Complex
TC1700000704.mm.2	10.79	11.18	1.31	0.0324	0.3587	Flot1	flotillin 1	Multiple_Complex
TC1100002592.mm.2	10.73	11.13	1.32	0.0395	0.3825	Lsm11	U7 snRNP-specific Sm-like protein LSM11	Multiple_Complex
TC0100002977.mm.2	10.97	11.37	1.32	0.0418	0.3896	Dpp10	dipeptidylpeptidase 10	Multiple_Complex
TC0800000346.mm.2	10.35	10.75	1.32	0.0269	0.334	Prosc	proline synthetase co-transcribed	Coding
TC0200002170.mm.2	10.15	10.55	1.32	0.0327	0.3593	Naa20	N(alpha)-acetyltransferase 20, NatB catalytic subunit	Multiple_Complex
TC0700001253.mm.2	11.61	12.01	1.32	0.0225	0.3101	Grm5	glutamate receptor, metabotropic 5	Multiple_Complex
TC1100003830.mm.2	10.16	10.56	1.32	0.0468	0.411	Atxn7l3	ataxin 7-like 3	Multiple_Complex
TC1200000626.mm.2	12.54	12.95	1.32	0.0333	0.3623	Ppm1a	protein phosphatase 1A, magnesium dependent, alpha isoform	Coding
TC0600001748.mm.2	10.04	10.44	1.32	0.0363	0.3727	Ccdc91	coiled-coil domain containing 91	Multiple_Complex
TC0700002615.mm.2	11.49	11.89	1.32	0.0307	0.3524	Rabac1	Rab acceptor 1 (prenylated)	Coding
TC0800000744.mm.2	11.38	11.78	1.32	0.0456	0.406	Cope	coatomer protein complex, subunit epsilon	Multiple_Complex
TC0500003582.mm.2	11.59	11.99	1.33	0.0247	0.3234	Tmem130	transmembrane protein 130	Coding
TC1700001898.mm.2	13.03	13.43	1.33	0.0296	0.347	Brd2	bromodomain containing 2	Multiple_Complex
TC0700001756.mm.2	15.75	16.16	1.33	0.0244	0.3215	Prkcb	protein kinase C, beta	Multiple_Complex
TC1500002221.mm.2	10.86	11.27	1.33	0.0337	0.3643	Cers5	ceramide synthase 5	Coding
TC0400000602.mm.2	11.76	12.17	1.33	0.0397	0.3829	Zfp462	zinc finger protein 462	Multiple_Complex
TC0800001654.mm.2	15.16	15.57	1.33	0.0346	0.3684	Efnb2	ephrin B2	Coding
TC1100000565.mm.2	11.91	12.32	1.33	0.0317	0.3566	Clk4	CDC like kinase 4	Multiple_Complex
TC1900000386.mm.2	13.44	13.85	1.33	0.0361	0.3722	Apba1	amyloid beta (A4) precursor protein binding, family A, member 1	Multiple_Complex
TC1600002175.mm.2	11.56	11.97	1.33	0.0245	0.3226	Pcp4	Purkinje cell protein 4	Coding
TC0700002964.mm.2	12.09	12.51	1.33	0.038	0.3792	Emc10	ER membrane protein complex subunit 10	Multiple_Complex
TC0900003326.mm.2	10.22	10.63	1.33	0.0346	0.3684	Ccpg1	cell cycle progression 1	Multiple_Complex
TC0700004281.mm.2	13.89	14.31	1.34	0.016	0.265	Atxn2l	ataxin 2-like	Coding
TC0900002209.mm.2	11.35	11.76	1.34	0.031	0.3534	Rnf214	ring finger protein 214	Multiple_Complex
TC1100002233.mm.2	11	11.42	1.34	0.0491	0.4174	Cobl	cordon-bleu WH2 repeat	Multiple_Complex
TC0100001610.mm.2	10.43	10.85	1.34	0.0341	0.3663	Igsf8	immunoglobulin superfamily, member 8	Multiple_Complex
TC0300001647.mm.2	11.9	12.32	1.34	0.0424	0.3916	Snx16	sorting nexin 16	Coding
TC1000003104.mm.2	10.68	11.1	1.34	0.0339	0.3646	Dtx3	deltex 3 homolog (Drosophila)	Multiple_Complex
TC1600000895.mm.2	11.91	12.33	1.34	0.0224	0.3094	Cxadr	coxsackie virus and adenovirus receptor	Multiple_Complex
TC1100001999.mm.2	13.27	13.69	1.34	0.0337	0.3643	Gaa	glucosidase, alpha, acid	Multiple_Complex
TC0100001889.mm.2	12.86	13.28	1.34	0.0386	0.3799	Xkr4	X Kell blood group precursor related family member 4	Multiple_Complex
TC1100003122.mm.2	12.52	12.94	1.34	0.0359	0.3716	6330403K07Rik	RIKEN cDNA 6330403K07 gene	Multiple_Complex
TC1700000890.mm.2	11.38	11.8	1.34	0.0399	0.3837	Zfp318	zinc finger protein 318	Multiple_Complex
TC0100002685.mm.2	11.26	11.68	1.34	0.0194	0.2912	Sphkap	SPHK1 interactor, AKAP domain containing	Multiple_Complex
TC0200004283.mm.2	10.73	11.16	1.34	0.0186	0.2842	Arl14ep	ADP-ribosylation factor-like 14 effector protein	Multiple_Complex
TC0600000265.mm.2	11.51	11.94	1.34	0.0443	0.3998	Klhdc10	kelch domain containing 10	Multiple_Complex
TC0200002411.mm.2	16.64	17.06	1.34	0.0155	0.2634	Nnat	neuronatin	Multiple_Complex
TC0400002709.mm.2	10.09	10.52	1.35	0.0137	0.253	Tmem245	transmembrane protein 245	Multiple_Complex
TC0300001909.mm.2	10.49	10.92	1.35	0.0154	0.2632	Pgrmc2	progesterone receptor membrane component 2	Multiple_Complex
TC1700000464.mm.2	10.18	10.61	1.35	0.0408	0.3864	Pacsin1	protein kinase C and casein kinase substrate in neurons 1	Multiple_Complex
TC0400002942.mm.2	10.85	11.28	1.35	0.0157	0.2648	Zdhhc21	zinc finger, DHHC domain containing 21	Multiple_Complex
TC1600001884.mm.2	12.1	12.53	1.35	0.0221	0.3079	Robo2	roundabout homolog 2 (Drosophila)	Multiple_Complex
TC0800002398.mm.2	11.64	12.07	1.35	0.0487	0.416	Ssbp4	single stranded DNA binding protein 4	Coding
TC0200001472.mm.2	13.82	14.25	1.35	0.0366	0.3745	Lrrc4c	leucine rich repeat containing 4C	Multiple_Complex
TC1700001160.mm.2	11.73	12.16	1.35	0.0186	0.2842	Birc6	baculoviral IAP repeat-containing 6	Multiple_Complex
TC1800000418.mm.2	10.63	11.07	1.35	0.0279	0.3393	Kctd16	potassium channel tetramerisation domain containing 16	Multiple_Complex
TC0400003369.mm.2	11.85	12.29	1.35	0.0419	0.3896	Rnf220	ring finger protein 220	Multiple_Complex
TC1700002724.mm.2	14.86	15.3	1.35	0.0115	0.2385	Nrxn1	neurexin I	Multiple_Complex
TC1100003775.mm.2	13.47	13.91	1.36	0.0402	0.3848	Acly	ATP citrate lyase	Multiple_Complex
TC0400001107.mm.2	13	13.44	1.36	0.0353	0.3705	Dhcr24	24-dehydrocholesterol reductase	Coding
TC0300000775.mm.2	10.85	11.29	1.36	0.0117	0.2386	4933434E20Rik; 1700094D03Rik	RIKEN cDNA 4933434E20 gene; RIKEN cDNA 1700094D03 gene	Multiple_Complex
TC0200005220.mm.2	11.54	11.99	1.36	0.0402	0.3848	Atp9a	ATPase, class II, type 9A	Multiple_Complex
TC1400002794.mm.2	11.7	12.14	1.36	0.0181	0.2796	Gm3298	predicted gene 3298 [Source:MGI Symbol;Acc:MGI:3781476]	Coding
TC0600000381.mm.2	11.45	11.89	1.36	0.0174	0.2741	Luc7l2	LUC7-like 2 (S. cerevisiae)	Multiple_Complex
TC1600000168.mm.2	11.23	11.68	1.36	0.0474	0.4135	Mpv17l	Mpv17 transgene, kidney disease mutant-like	Coding
TC0600003601.mm.2	12.63	13.08	1.36	0.03	0.3484	Foxp1	forkhead box P1	Multiple_Complex
TCUn_JH58430400000005.mm.2	12.12	12.57	1.36	0.016	0.2651	Pisd-ps3	phosphatidylserine decarboxylase, pseudogene 3	Multiple_Complex
TC0200002094.mm.2	16.85	17.3	1.36	0.0159	0.2649	Gm17374	predicted gene, 17374 [Source:MGI Symbol;Acc:MGI:4937008]	Coding
TC1600000143.mm.2	10.9	11.35	1.36	0.0155	0.2634	Shisa9	shisa family member 9	Multiple_Complex
TC0400000354.mm.2	10.85	11.3	1.37	0.026	0.3315	Nfx1	nuclear transcription factor, X-box binding 1	Multiple_Complex
TC0300000223.mm.2	11.4	11.85	1.37	0.0202	0.2963	Zfp639	zinc finger protein 639	Multiple_Complex
TC1400002785.mm.2	13.27	13.72	1.37	0.0402	0.3848	Gm3005; Gm2897	predicted gene 3005 [Source:MGI Symbol;Acc:MGI:3781183]; predicted gene 2897 (Gm2897), transcript variant 1, mRNA.; predicted gene 3005	Coding
TC0100002499.mm.2	10.58	11.03	1.37	0.0445	0.4001	Lancl1	LanC (bacterial lantibiotic synthetase component C)-like 1	Multiple_Complex
TC0100000216.mm.2	12.1	12.55	1.37	0.0398	0.3834	Dst	dystonin	Multiple_Complex
TC1800001740.mm.2	11.96	12.42	1.37	0.0436	0.3963	Pcdhac1; Pcdhac2; Pcdha4; Pcdha6; Pcdha7; Pcdha5; Pcdha11; Pcdha10; Pcdha1; Pcdha9; Pcdha3; Pcdha12; Pcdha2; Pcdha8; Gm37013	protocadherin alpha subfamily C, 1; protocadherin alpha subfamily C, 2; protocadherin alpha 4; protocadherin alpha 6; protocadherin alpha 7; protocadherin alpha 5; protocadherin alpha 11; protocadherin alpha 10; protocadherin alpha 1; protocadherin alpha 9; protocadherin alpha 3; protocadherin alpha 12; protocadherin alpha 2; protocadherin alpha 8; predicted gene, 37013	Coding
TC0500001312.mm.2	11.86	12.31	1.37	0.0309	0.3533	Med13l	mediator complex subunit 13-like	Multiple_Complex
TC0300000928.mm.2	12.81	13.27	1.37	0.0413	0.3874	Sv2a	synaptic vesicle glycoprotein 2 a	Multiple_Complex
TC1600001501.mm.2	10.41	10.87	1.37	0.042	0.3896	Fbxo45	F-box protein 45	Multiple_Complex
TC0400001975.mm.2	11.91	12.37	1.37	0.0192	0.2905	Rere	arginine glutamic acid dipeptide (RE) repeats	Multiple_Complex
TC0100003380.mm.2	10.84	11.3	1.38	0.0238	0.3184	Suco	SUN domain containing ossification factor	Multiple_Complex
TC0300000334.mm.2	11.62	12.08	1.38	0.0152	0.2619	Pcdh10	protocadherin 10	Multiple_Complex
TC0800000783.mm.2	11.33	11.79	1.38	0.0271	0.3352	Use1	unconventional SNARE in the ER 1 homolog (S. cerevisiae)	Multiple_Complex
TC0400002238.mm.2	12.52	12.98	1.38	0.0124	0.243	Necab1	N-terminal EF-hand calcium binding protein 1	Multiple_Complex
TC0900003138.mm.2	12.55	13.02	1.38	0.0348	0.3687	Arpp21	cyclic AMP-regulated phosphoprotein, 21	Multiple_Complex
TC1600000130.mm.2	10.89	11.35	1.38	0.0132	0.2492	Snn	stannin	Multiple_Complex
TC1400002635.mm.2	13.31	13.77	1.38	0.0111	0.2353	Mycbp2	MYC binding protein 2	Multiple_Complex
TC0100003382.mm.2	13.12	13.58	1.38	0.0234	0.3163	Dnm3	dynamin 3	Multiple_Complex
TC0600003064.mm.2	11.83	12.29	1.38	0.0095	0.2226	Phc1	polyhomeotic-like 1 (Drosophila)	Multiple_Complex
TC1100003943.mm.2	11.44	11.9	1.38	0.0338	0.3644	Bptf	bromodomain PHD finger transcription factor	Multiple_Complex
TC0500000947.mm.2	13.98	14.45	1.38	0.0257	0.3296	Prdm8	PR domain containing 8	Multiple_Complex
TC1100002493.mm.2	12.27	12.73	1.38	0.0209	0.2995	Kcnip1	Kv channel-interacting protein 1	Multiple_Complex
TC0400003379.mm.2	10.15	10.62	1.38	0.0216	0.3031	Atp6v0b	ATPase, H+ transporting, lysosomal V0 subunit B	Multiple_Complex
TC0100003129.mm.2	13.5	13.96	1.38	0.0385	0.3799	Nav1	neuron navigator 1	Multiple_Complex
TC0600001634.mm.2	11.41	11.87	1.38	0.0282	0.3408	Ptpro	protein tyrosine phosphatase, receptor type, O	Coding
TC0800000028.mm.2	10.04	10.51	1.38	0.0448	0.4019	Evi5l	ecotropic viral integration site 5 like	Multiple_Complex
TC1100002938.mm.2	11.96	12.43	1.38	0.0466	0.4108	Cenpv	centromere protein V	Multiple_Complex
TC0200005072.mm.2	10.54	11.01	1.39	0.0432	0.3952	Ptprt	protein tyrosine phosphatase, receptor type, T	Multiple_Complex
TC1400001741.mm.2	11.36	11.83	1.39	0.0079	0.2068	Ccser2	coiled-coil serine rich 2	Multiple_Complex
TC1400002844.mm.2	11.37	11.84	1.39	0.0413	0.3874	Gm3591	predicted gene 3591 [Source:MGI Symbol;Acc:MGI:3781768]; predicted gene 3591	Coding
TC0700000874.mm.2	10.07	10.54	1.39	0.0142	0.2548	Kcnc1	potassium voltage gated channel, Shaw-related subfamily, member 1	Multiple_Complex
TC0100001877.mm.2	13.13	13.6	1.39	0.0131	0.2487	Plxna2	plexin A2	Multiple_Complex
TC0400001515.mm.2	13.51	13.98	1.39	0.0193	0.2905	Yars	tyrosyl-tRNA synthetase	Multiple_Complex
TC1400002853.mm.2	11.62	12.09	1.39	0.0445	0.4001	Gm3752; Gm2897	predicted gene 3752 [Source:MGI Symbol;Acc:MGI:3781927]; predicted gene 2897 (Gm2897), transcript variant 1, mRNA.	Coding
TC0900002312.mm.2	15.43	15.91	1.39	0.0135	0.2524	Elmod1	ELMO/CED-12 domain containing 1	Multiple_Complex
TC1000001549.mm.2	11.94	12.42	1.39	0.0172	0.2725	Agap2	ArfGAP with GTPase domain, ankyrin repeat and PH domain 2	Multiple_Complex
TC1400002781.mm.2	11.81	12.28	1.39	0.0485	0.4158	Gm10340	predicted gene 10340 [Source:MGI Symbol;Acc:MGI:3641969]	Multiple_Complex
TC1400002783.mm.2	11.81	12.28	1.39	0.0485	0.4158	Gm2956	predicted gene 2956 [Source:MGI Symbol;Acc:MGI:3781134]; predicted gene 2956	Coding
TC1600000708.mm.2	13.07	13.56	1.4	0.0134	0.2516	Cd47	CD47 antigen (Rh-related antigen, integrin-associated signal transducer)	Multiple_Complex
TC0200000994.mm.2	13.19	13.68	1.4	0.0149	0.2609	Cers6	ceramide synthase 6	Multiple_Complex
TC1400002847.mm.2	11.5	11.99	1.4	0.0216	0.3031	Gm3667	predicted gene 3667 [Source:MGI Symbol;Acc:MGI:3781843]; predicted gene 3667	Coding
TC1100000928.mm.2	10.3	10.78	1.4	0.0285	0.3416	Neurl4	neuralized E3 ubiquitin protein ligase 4	Multiple_Complex
TC1400002784.mm.2	12.22	12.71	1.4	0.0226	0.3101	Gm3020; Gm10409	predicted gene 3020; predicted pseudogene 8348	Multiple_Complex
TC1200000007.mm.2	12.75	13.24	1.4	0.0079	0.2068	Kif3c	kinesin family member 3C	Multiple_Complex
TC1600002145.mm.2	10.6	11.09	1.4	0.0143	0.2553	Dscam	Down syndrome cell adhesion molecule	Coding
TC1100000156.mm.2	12.89	13.38	1.4	0.0138	0.253	Vstm2a	V-set and transmembrane domain containing 2A	Multiple_Complex
TC0400000294.mm.2	12.71	13.2	1.4	0.0137	0.253	Cnr1	cannabinoid receptor 1 (brain)	Multiple_Complex
TC0700004626.mm.2	12.41	12.91	1.41	0.0439	0.3975	Sez6l2	seizure related 6 homolog like 2	Multiple_Complex
TC1100001687.mm.2	10.75	11.24	1.41	0.0344	0.3679	Rundc3a	RUN domain containing 3A	Multiple_Complex
TC1900001253.mm.2	13.94	14.44	1.41	0.0101	0.2292	Gda	guanine deaminase	Multiple_Complex
TC1500000524.mm.2	11.78	12.28	1.41	0.0143	0.2553	Ptp4a3	protein tyrosine phosphatase 4a3	Coding
TC1200002158.mm.2	11.47	11.97	1.41	0.0144	0.2556	Sel1l	sel-1 suppressor of lin-12-like (C. elegans)	Multiple_Complex
TC1300000625.mm.2	11.2	11.7	1.42	0.0251	0.3262	Cplx2	complexin 2	Coding
TC0800000036.mm.2	10.69	11.19	1.42	0.0082	0.2106	Cers4	ceramide synthase 4	Multiple_Complex
TC0700003050.mm.2	11.75	12.26	1.42	0.0138	0.253	Ptpn5	protein tyrosine phosphatase, non-receptor type 5	Multiple_Complex
TC1800000658.mm.2	13.79	14.31	1.43	0.0042	0.1548	St8sia3	ST8 alpha-N-acetyl-neuraminide alpha-2,8-sialyltransferase 3	Multiple_Complex
TC0800002313.mm.2	11.17	11.69	1.43	0.021	0.2999	Msmo1	methylsterol monoxygenase 1	Multiple_Complex
TC0500001860.mm.2	10.77	11.29	1.43	0.0125	0.244	Fry	furry homolog (Drosophila)	Multiple_Complex
TC1400002789.mm.2	11.09	11.61	1.43	0.0309	0.3533	Gm2974	predicted gene 2974 [Source:MGI Symbol;Acc:MGI:3781152]	Coding
TC0200002588.mm.2	10.85	11.37	1.43	0.0177	0.2762	Rnf114	ring finger protein 114	Multiple_Complex
TC0900002898.mm.2	12.37	12.89	1.43	0.0106	0.2327	Clstn2	calsyntenin 2	Multiple_Complex
TC1500001646.mm.2	11.46	11.98	1.43	0.0118	0.2392	Kcnq3	potassium voltage-gated channel, subfamily Q, member 3	Multiple_Complex
TC1200001110.mm.2	12.88	13.4	1.43	0.01	0.2273	Evl	Ena-vasodilator stimulated phosphoprotein	Multiple_Complex
TC1100000015.mm.2	11.79	12.31	1.43	0.0145	0.257	Selm	selenoprotein M	Multiple_Complex
TC0500001355.mm.2	13.93	14.45	1.44	0.0172	0.2725	Gm15800	predicted gene 15800	Multiple_Complex
TC0400000963.mm.2	13.11	13.63	1.44	0.0311	0.3535	Hook1	hook homolog 1 (Drosophila)	Multiple_Complex
TC1100004233.mm.2	13.79	14.31	1.44	0.0167	0.27	Fasn	fatty acid synthase	Multiple_Complex
TC0100003328.mm.2	10.02	10.54	1.44	0.0154	0.2632	Rasal2	RAS protein activator like 2	Multiple_Complex
TC0700000234.mm.2	11.97	12.49	1.44	0.0338	0.3643	Ap2s1	adaptor-related protein complex 2, sigma 1 subunit	Multiple_Complex
TC0700003539.mm.2	12.46	12.98	1.44	0.01	0.2276	Ntrk3	neurotrophic tyrosine kinase, receptor, type 3	Multiple_Complex
TC0900000452.mm.2	14.39	14.92	1.44	0.0169	0.2718	Scn3b	sodium channel, voltage-gated, type III, beta	Multiple_Complex
TC1400001676.mm.2	12.21	12.74	1.44	0.0041	0.1546	Sh3bp5	SH3-domain binding protein 5 (BTK-associated)	Multiple_Complex
TC0300000609.mm.2	10.65	11.18	1.45	0.0351	0.3697	Fstl5	follistatin-like 5	Multiple_Complex
TC1700002132.mm.2	10.7	11.23	1.45	0.0131	0.2487	Slc25a27	solute carrier family 25, member 27	Multiple_Complex
TC0100003587.mm.2	13.57	14.11	1.45	0.0141	0.2539	Cadm3	cell adhesion molecule 3	Multiple_Complex
TC1800000257.mm.2	10.05	10.58	1.45	0.0186	0.2842	Map3k2	mitogen-activated protein kinase kinase kinase 2	Multiple_Complex
TC1200002339.mm.2	10.29	10.82	1.45	0.0201	0.2963	Bcl11b	B cell leukemia/lymphoma 11B	Multiple_Complex
TC1400000040.mm.2	11.25	11.78	1.45	0.0166	0.2695	Gm3317	predicted gene 3317	Coding
TC1400000046.mm.2	11.25	11.78	1.45	0.0166	0.2695	Gm3488; Gm3317	predicted gene, 3488; predicted gene 3317	Coding
TC1400002845.mm.2	11.6	12.14	1.45	0.0131	0.2487	Gm3629; Gm2897	predicted gene 3629 [Source:MGI Symbol;Acc:MGI:3781805]; predicted gene 2897 (Gm2897), transcript variant 1, mRNA.	Coding
TC1400002851.mm.2	11.6	12.14	1.45	0.0131	0.2487	Gm3739	predicted gene 3739 [Source:MGI Symbol;Acc:MGI:3781914]	Coding
TC1400001517.mm.2	11.38	11.92	1.46	0.0203	0.2967	Gm2237	predicted gene 2237 [Source:MGI Symbol;Acc:MGI:3780407]; predicted gene 2237	Multiple_Complex
TC0200003666.mm.2	12.49	13.03	1.46	0.0089	0.2172	Scn3a	sodium channel, voltage-gated, type III, alpha	Multiple_Complex
TC0200001779.mm.2	11.34	11.88	1.46	0.0076	0.2051	Rtf1	Rtf1, Paf1/RNA polymerase II complex component, homolog (S. cerevisiae)	Multiple_Complex
TC1100001276.mm.2	11.77	12.32	1.46	0.0204	0.2972	Acaca	acetyl-Coenzyme A carboxylase alpha	Multiple_Complex
TC1400002792.mm.2	12.03	12.58	1.46	0.0093	0.2211	Gm3252; Gm2897	predicted gene 3252 [Source:MGI Symbol;Acc:MGI:3781430]; predicted gene 2897 (Gm2897), transcript variant 1, mRNA.	Coding
TC1000000839.mm.2	11.72	12.27	1.46	0.0252	0.3262	Stk11	serine/threonine kinase 11	Multiple_Complex
TC1300002279.mm.2	12.16	12.71	1.47	0.0295	0.3466	Ube2ql1	ubiquitin-conjugating enzyme E2Q family-like 1	Multiple_Complex
TC1200002122.mm.2	12.13	12.69	1.47	0.0215	0.3027	Sptlc2	serine palmitoyltransferase, long chain base subunit 2	Multiple_Complex
TC1700000500.mm.2	11.84	12.4	1.47	0.0062	0.1861	BC004004	cDNA sequence BC004004	Multiple_Complex
TC0600002024.mm.2	12.44	13	1.47	0.0158	0.2648	Plxna4	plexin A4	Multiple_Complex
TC0600003005.mm.2	12.61	13.16	1.47	0.0146	0.2585	Cacna1c	calcium channel, voltage-dependent, L type, alpha 1C subunit	Multiple_Complex
TC0900001487.mm.2	10.37	10.93	1.48	0.0092	0.2199	Trank1	tetratricopeptide repeat and ankyrin repeat containing 1	Multiple_Complex
TC1100001756.mm.2	11.89	12.45	1.48	0.0151	0.2614	Tanc2	tetratricopeptide repeat, ankyrin repeat and coiled-coil containing 2	Multiple_Complex
TC0100003796.mm.2	10.8	11.36	1.48	0.0271	0.3353	Vash2	vasohibin 2	Multiple_Complex
TC1200001210.mm.2	14.75	15.32	1.48	0.0074	0.2026	Dync1h1	dynein cytoplasmic 1 heavy chain 1	Multiple_Complex
TC0100000027.mm.2	11.75	12.32	1.48	0.0024	0.1181	Pcmtd1	protein-L-isoaspartate (D-aspartate) O-methyltransferase domain containing 1	Multiple_Complex
TC0600003412.mm.2	12.03	12.61	1.49	0.0106	0.2327	Bcat1	branched chain aminotransferase 1, cytosolic	Multiple_Complex
TC0300000769.mm.2	12.04	12.62	1.49	0.0032	0.137	Adar	adenosine deaminase, RNA-specific	Multiple_Complex
TC1400002856.mm.2	11.25	11.83	1.49	0.0163	0.2677	Gm3383; Gm3194	predicted gene 3383 (Gm3383), mRNA.; predicted gene 3194 [Source:MGI Symbol;Acc:MGI:3781373]; predicted gene 3194	Coding
TC1400002843.mm.2	11.61	12.18	1.49	0.0059	0.1823	LOC100861615; Gm3411	alpha takusan-like; predicted gene 3411	Coding
TC1000002998.mm.2	10.1	10.68	1.49	0.0097	0.2257	Dyrk2	dual-specificity tyrosine-(Y)-phosphorylation regulated kinase 2	Coding
TC0200002494.mm.2	11.69	12.27	1.49	0.0152	0.2617	Pkig	protein kinase inhibitor, gamma	Multiple_Complex
TC1100002515.mm.2	12.6	13.19	1.5	0.0111	0.2353	Tenm2	teneurin transmembrane protein 2	Multiple_Complex
TC0100002042.mm.2	11.69	12.28	1.5	0.0032	0.1367	Kcnq5	potassium voltage-gated channel, subfamily Q, member 5	Multiple_Complex
TC1000000160.mm.2	10.21	10.8	1.5	0.0292	0.3433	Ahi1	Abelson helper integration site 1	Multiple_Complex
TC0500001894.mm.2	14.34	14.93	1.5	0.0061	0.1852	Cyp51	cytochrome P450, family 51	Multiple_Complex
TC1500000432.mm.2	13.05	13.64	1.5	0.0111	0.2353	Sqle	squalene epoxidase	Multiple_Complex
TC0200000518.mm.2	14.75	15.35	1.51	0.0085	0.2132	Sptan1	spectrin alpha, non-erythrocytic 1	Multiple_Complex
TC0800002595.mm.2	11.15	11.74	1.51	0.0321	0.3579	Mast1	microtubule associated serine/threonine kinase 1	Multiple_Complex
TC0100002054.mm.2	12.79	13.38	1.51	0.0124	0.2429	Rims1	regulating synaptic membrane exocytosis 1	Coding
TC0200002130.mm.2	11.21	11.8	1.51	0.006	0.1823	Pcsk2	proprotein convertase subtilisin/kexin type 2	Multiple_Complex
TC1500000588.mm.2	11.3	11.89	1.51	0.0265	0.3338	Maf1	MAF1 homolog (S. cerevisiae)	Multiple_Complex
TC0400004170.mm.2	11.78	12.38	1.51	0.0096	0.2239	Agrn	agrin	Multiple_Complex
TC1400002838.mm.2	10.72	11.32	1.51	0.0313	0.3543	Gm10021	predicted gene 10021	Multiple_Complex
TC1000003044.mm.2	11.02	11.62	1.51	0.0135	0.2524	Tbc1d30	TBC1 domain family, member 30	Coding
TC1300001135.mm.2	11.94	12.53	1.51	0.0038	0.1465	Serf1	small EDRK-rich factor 1	Coding
TC1800001462.mm.2	12.4	13	1.52	0.0028	0.1287	Nars	asparaginyl-tRNA synthetase	Multiple_Complex
TC1900001115.mm.2	10.21	10.81	1.52	0.0209	0.2992	Tmem132a	transmembrane protein 132A	Coding
TC1700000117.mm.2	10.68	11.29	1.52	0.0101	0.2286	Agpat4	1-acylglycerol-3-phosphate O-acyltransferase 4 (lysophosphatidic acid acyltransferase, delta)	Multiple_Complex
TC0700003526.mm.2	10.15	10.76	1.53	0.0135	0.2524	Sv2b	synaptic vesicle glycoprotein 2 b	Coding
TC1000003078.mm.2	11.71	12.32	1.53	0.0039	0.1488	Slc16a7	solute carrier family 16 (monocarboxylic acid transporters), member 7	Coding
TC1100003559.mm.2	11.74	12.36	1.54	0.0039	0.1492	Luc7l3	LUC7-like 3 (S. cerevisiae)	Multiple_Complex
TC0900001910.mm.2	11.02	11.64	1.54	0.0056	0.1774	Rp9	retinitis pigmentosa 9 (human)	Coding
TC0200003772.mm.2	10.09	10.71	1.54	0.0025	0.1219	Lnp	limb and neural patterns	Multiple_Complex
TC1000002224.mm.2	11.25	11.88	1.55	0.0202	0.2963	Ddit4	DNA-damage-inducible transcript 4	Coding
TC1800001255.mm.2	10.34	10.97	1.55	0.0053	0.1736	Lars	leucyl-tRNA synthetase	Coding
TC1200000155.mm.2	11.47	12.11	1.55	0.012	0.2399	5730507C01Rik	RIKEN cDNA 5730507C01 gene	Coding
TC1300000482.mm.2	11	11.64	1.56	0.0085	0.2142	Phactr1	phosphatase and actin regulator 1	Multiple_Complex
TC1200001018.mm.2	10.36	11.01	1.57	0.0036	0.1435	Chga	chromogranin A	Coding
TC0400004194.mm.2	11.78	12.42	1.57	0.013	0.2485	Ubr4	ubiquitin protein ligase E3 component n-recognin 4	Multiple_Complex
TC1100000109.mm.2	12.44	13.09	1.57	0.0242	0.3207	Adcy1	adenylate cyclase 1	Multiple_Complex
TC0600000493.mm.2	12.42	13.07	1.57	0.0159	0.2648	Cntnap2	contactin associated protein-like 2	Multiple_Complex
TC0300000299.mm.2	12.04	12.7	1.58	0.0103	0.2305	Fat4	FAT tumor suppressor homolog 4 (Drosophila)	Multiple_Complex
TC0100002413.mm.2	10.86	11.53	1.58	0.005	0.1696	Raph1	Ras association (RalGDS/AF-6) and pleckstrin homology domains 1	Multiple_Complex
TC0600000661.mm.2	13.93	14.61	1.6	0.0008	0.0677	Gars	glycyl-tRNA synthetase	Coding
TC1900001066.mm.2	15.48	16.16	1.61	0.0008	0.0677	Slc3a2	solute carrier family 3 (activators of dibasic and neutral amino acid transport), member 2	Multiple_Complex
TC0900001616.mm.2	11.76	12.45	1.61	0.0077	0.2051	Trak1	trafficking protein, kinesin binding 1	Multiple_Complex
TC0700002162.mm.2	13.58	14.27	1.61	0.0007	0.067	Syt5	synaptotagmin V	Coding
TC0600000067.mm.2	11.34	12.03	1.62	0.002	0.1088	Nxph1	neurexophilin 1	Multiple_Complex
TC1700001488.mm.2	10.98	11.67	1.62	0.005	0.1707	Phf10	PHD finger protein 10	Multiple_Complex
TC1200001663.mm.2	10.73	11.43	1.62	0.0019	0.1069	Ifrd1	interferon-related developmental regulator 1	Multiple_Complex
TC0200000929.mm.2	10.58	11.28	1.62	0.0067	0.1951	Slc4a10	solute carrier family 4, sodium bicarbonate cotransporter-like, member 10	Multiple_Complex
TC1700002597.mm.2	11.62	12.32	1.63	0.0017	0.0985	Slc8a1	solute carrier family 8 (sodium/calcium exchanger), member 1	Multiple_Complex
TC0100003294.mm.2	11.3	12.01	1.64	0.0046	0.1626	Cacna1e	calcium channel, voltage-dependent, R type, alpha 1E subunit	Multiple_Complex
TC0800003059.mm.2	13.66	14.37	1.64	0.0187	0.2847	Slc7a5	solute carrier family 7 (cationic amino acid transporter, y+ system), member 5	Multiple_Complex
TC1400002790.mm.2	10.84	11.56	1.64	0.0065	0.1936	2610042L04Rik	RIKEN cDNA 2610042L04 gene	Coding
TC0700004638.mm.2	11.38	12.09	1.64	0.0035	0.142	Rab4b; Mir3101	RAB4B, member RAS oncogene family; microRNA 3101	Multiple_Complex
TC1100002301.mm.2	11.86	12.59	1.65	0.0009	0.0707	Slc1a4	solute carrier family 1 (glutamate/neutral amino acid transporter), member 4	Coding
TC0200004238.mm.2	11.37	12.1	1.66	0.0035	0.1405	D430041D05Rik	RIKEN cDNA D430041D05 gene	Multiple_Complex
TC0800001327.mm.2	13	13.74	1.68	0.0004	0.05	Exosc6; Aars	exosome component 6; alanyl-tRNA synthetase	Multiple_Complex
TC0900001109.mm.2	17.69	18.43	1.68	0.0202	0.2963	Gm11114	predicted gene 11114 [Source:MGI Symbol;Acc:MGI:3779366]	Coding
TC1500001214.mm.2	10.99	11.74	1.68	0.0008	0.0677	Tars	threonyl-tRNA synthetase	Coding
TC1900001541.mm.2	11.81	12.56	1.69	0.0075	0.2026	Got1	glutamic-oxaloacetic transaminase 1, soluble	Multiple_Complex
TC0600003604.mm.2	11.96	12.72	1.69	0.0026	0.1225	Atn1	atrophin 1	Multiple_Complex
TC0100001734.mm.2	10.98	11.74	1.7	0.0125	0.2441	Cnih3	cornichon homolog 3 (Drosophila)	Coding
TC0600003321.mm.2	14.37	15.13	1.7	0.0048	0.166	Grin2b	glutamate receptor, ionotropic, NMDA2B (epsilon 2)	Multiple_Complex
TC1800001111.mm.2	14.21	14.98	1.71	0.0017	0.0996	Syt4	synaptotagmin IV	Coding
TC0500001944.mm.2	11.56	12.33	1.71	0.0108	0.2345	Grm3	glutamate receptor, metabotropic 3	Coding
TC0900003324.mm.2	10.23	11.01	1.71	0.0004	0.0473	Bcl9l	B cell CLL/lymphoma 9-like	Multiple_Complex
TC0300002334.mm.2	11.25	12.04	1.72	0.0276	0.3381	Fdps	farnesyl diphosphate synthetase	Coding
TC1400001115.mm.2	11.12	11.94	1.77	0.0014	0.0898	Pcdh17	protocadherin 17	Multiple_Complex
TC1900001765.mm.2	10.45	11.29	1.79	0.0117	0.2385	Vps51; Tm7sf2	vacuolar protein sorting 51 homolog (S. cerevisiae); transmembrane 7 superfamily member 2	Multiple_Complex
TC0800000384.mm.2	11.9	12.74	1.79	0.0008	0.0677	Purg	purine-rich element binding protein G	Coding
TC0600002392.mm.2	11.37	12.22	1.8	0.0009	0.0712	Snca	synuclein, alpha	Coding
TC0500003308.mm.2	10.05	10.91	1.81	0.0007	0.0627	Psph	phosphoserine phosphatase	Multiple_Complex
TC0300001014.mm.2	10.05	10.91	1.82	0.0006	0.0608	Igsf3	immunoglobulin superfamily, member 3	Multiple_Complex
TC1900001599.mm.2	12.94	13.83	1.85	0.0016	0.0952	Psd	pleckstrin and Sec7 domain containing	Coding
TC0500000096.mm.2	13.47	14.36	1.85	0.0016	0.0963	Pclo	piccolo (presynaptic cytomatrix protein)	Multiple_Complex
TC0900002181.mm.2	10.03	10.95	1.88	0.0076	0.2051	Kmt2a	lysine (K)-specific methyltransferase 2A	Coding
TC0600000398.mm.2	12.89	13.82	1.9	0.0003	0.0422	Tmem178b	transmembrane protein 178B	Multiple_Complex
TC1300000572.mm.2	11.5	12.44	1.91	0.0008	0.0677	Iars	isoleucine-tRNA synthetase	Multiple_Complex
TC0100002640.mm.2	11	11.97	1.96	0.0002	0.0287	Scg2	secretogranin II	Coding
TC1700002162.mm.2	10.59	11.7	2.15	0.0003	0.0433	Vegfa	vascular endothelial growth factor A	Multiple_Complex
TC1300000882.mm.2	11.7	12.81	2.16	5.66e-05	0.0182	Lpcat1	lysophosphatidylcholine acyltransferase 1	Multiple_Complex
TC0700004589.mm.2	10.49	11.6	2.17	0.0005	0.0579	Cars	cysteinyl-tRNA synthetase	Multiple_Complex
TC0600001839.mm.2	14.87	16.03	2.24	1.67e-05	0.0092	Asns	asparagine synthetase	Multiple_Complex
TC0500003637.mm.2	10.17	11.44	2.41	2.68e-05	0.0119	Slc7a1	solute carrier family 7 (cationic amino acid transporter, y+ system), member 1	Multiple_Complex
TC0800001106.mm.2	11.4	12.7	2.45	4.5e-06	0.0034	Herpud1	homocysteine-inducible, endoplasmic reticulum stress-inducible, ubiquitin-like domain member 1	Multiple_Complex
TC1500000698.mm.2	13.24	14.66	2.68	8.62e-07	0.0012	Atf4	activating transcription factor 4	Coding

## Sheet: 1B_DIV10
Supplementary Table 1 List of DEGs at (A) DIV6, (B) DIV10, (C) DIV14 and (D) DIV10 only
ID	10: saline Avg (log2)	10: GLA Avg (log2)	Fold Change	P-val	FDR P-val	Gene Symbol	Description	Group
TC1800000158.mm.2	15.75	10.18	-47.23	2.39e-06	0.0003	Ttr	transthyretin	Multiple_Complex
TC0900000003.mm.2	17.9	13.69	-18.54	5.14e-09	3.57e-06	Gm10721	predicted gene 10721 [Source:MGI Symbol;Acc:MGI:3641688]	Coding
TC1300000795.mm.2	10.08	6.67	-10.62	1.18e-05	0.0011	Gm10139	predicted gene 10139 [Source:MGI Symbol;Acc:MGI:3642815]	Coding
TC0900000008.mm.2	17.78	14.46	-9.96	2.93e-09	2.52e-06	Gm10715	predicted gene 10715 [Source:MGI Symbol;Acc:MGI:3642376]	Coding
TC1400001514.mm.2	13.08	9.88	-9.2	2.67e-07	6.55e-05	Gm21738	predicted gene, 21738 [Source:MGI Symbol;Acc:MGI:5433902]	Coding
TC0900000007.mm.2	16.76	14.38	-5.18	6.51e-08	2.95e-05	Gm17535	predicted gene, 17535 [Source:MGI Symbol;Acc:MGI:4937169]	Coding
TC1400001039.mm.2	10.4	8.05	-5.1	2.33e-06	0.0003	Gm21750	predicted gene, 21750 [Source:MGI Symbol;Acc:MGI:5433914]	Coding
TC0900000002.mm.2	16.99	14.78	-4.61	1.02e-07	3.97e-05	Gm11168	predicted gene 11168 [Source:MGI Symbol;Acc:MGI:3779420]	Coding
TC0200001502.mm.2	17.45	15.29	-4.49	1.39e-07	4.61e-05	Gm10801	predicted gene 10801 [Source:MGI Symbol;Acc:MGI:3641656]	Multiple_Complex
TC0900000004.mm.2	17.1	15.1	-3.97	1.83e-07	5.4e-05	Gm10720	predicted gene 10720 [Source:MGI Symbol;Acc:MGI:3641687]	Coding
TC0900000006.mm.2	18.24	16.26	-3.93	2.72e-07	6.55e-05	Gm10717	predicted gene 10717 [Source:MGI Symbol;Acc:MGI:3642031]	Coding
TC1500001181.mm.2	13	11.18	-3.52	2.31e-06	0.0003	Gm2310	predicted gene 2310 [Source:MGI Symbol;Acc:MGI:3780481]	Coding
TC0200005136.mm.2	12.44	10.74	-3.26	0.0011	0.0273	Pltp	phospholipid transfer protein	Multiple_Complex
TC0700000995.mm.2	11.82	10.14	-3.21	5.35e-05	0.0034	Gm10974	predicted gene 10974 [Source:MGI Symbol;Acc:MGI:3779185]	Coding
TC1800000301.mm.2	10.9	9.26	-3.12	0.0004	0.0143	Egr1	early growth response 1	Coding
TC0400003767.mm.2	10.67	9.04	-3.1	0.0003	0.0116	Nipal3	NIPA-like domain containing 3	Multiple_Complex
TC1300001353.mm.2	16.62	15.02	-3.03	7.79e-06	0.0008	Hmgcs1	3-hydroxy-3-methylglutaryl-Coenzyme A synthase 1	Coding
TC1500001531.mm.2	13.64	12.12	-2.87	9.08e-07	0.0002	Enpp2	ectonucleotide pyrophosphatase/phosphodiesterase 2	Multiple_Complex
TC1300000045.mm.2	10.28	8.79	-2.81	3.41e-06	0.0004	Idi1	isopentenyl-diphosphate delta isomerase	Multiple_Complex
TC0900000240.mm.2	10.57	9.08	-2.81	1.44e-05	0.0013	Gm10181	predicted gene 10181 [Source:MGI Symbol;Acc:MGI:3642432]	Coding
TC0200002366.mm.2	12.65	11.17	-2.79	0.0003	0.0114	Trp53inp2	transformation related protein 53 inducible nuclear protein 2	Multiple_Complex
TC1600000188.mm.2	16.51	15.04	-2.76	6.69e-06	0.0007	Gm21897	predicted gene, 21897 [Source:MGI Symbol;Acc:MGI:5434061]	Coding
TC1400002215.mm.2	12.12	10.66	-2.76	7.86e-06	0.0008	Fdft1	farnesyl diphosphate farnesyl transferase 1	Multiple_Complex
TC0700001847.mm.2	10.61	9.16	-2.74	0.0001	0.0056	Fbrs	fibrosin	Coding
TC1200001926.mm.2	10.12	8.7	-2.69	0.0006	0.0189	Gm11042	predicted gene 11042 [Source:MGI Symbol;Acc:MGI:3779266]	Coding
TC0900000005.mm.2	15.99	14.57	-2.67	0.0003	0.0117	Gm10719	predicted gene 10719 [Source:MGI Symbol;Acc:MGI:3641690]	Coding
TC1000000122.mm.2	14.18	12.78	-2.64	0.0002	0.0071	Cited2	Cbp/p300-interacting transactivator, with Glu/Asp-rich carboxy-terminal domain, 2	Coding
TC1800001119.mm.2	10.92	9.52	-2.63	2e-05	0.0016	Gpr17	G protein-coupled receptor 17	Coding
TC0400003149.mm.2	11	9.6	-2.63	4.66e-05	0.0031	Gm10576	predicted gene 10576	Coding
TC0800001119.mm.2	12	10.61	-2.62	2.43e-05	0.0019	Cx3cl1	chemokine (C-X3-C motif) ligand 1	Multiple_Complex
TC0800000676.mm.2	10.13	8.76	-2.59	0.0005	0.0163	Gm10663	predicted gene 10663 [Source:MGI Symbol;Acc:MGI:3642419]	Coding
TC0100003099.mm.2	11.74	10.39	-2.55	0.0019	0.0377	Prelp	proline arginine-rich end leucine-rich repeat	Multiple_Complex
TC1900000940.mm.2	10.13	8.8	-2.51	7.83e-05	0.0046	Bbs1	Bardet-Biedl syndrome 1 (human)	Coding
TC1600000930.mm.2	15.81	14.48	-2.51	8.26e-05	0.0048	Gm21833	predicted gene, 21833 [Source:MGI Symbol;Acc:MGI:5433997]	Coding
TC1400000767.mm.2	12.22	10.91	-2.47	0.0001	0.0063	Gm17428	predicted gene, 17428 [Source:MGI Symbol;Acc:MGI:4937062]	Coding
TC0400001107.mm.2	10.85	9.59	-2.4	2.61e-05	0.002	Dhcr24	24-dehydrocholesterol reductase	Coding
TC1400000998.mm.2	11.5	10.27	-2.34	0.0004	0.0152	Phyhip	phytanoyl-CoA hydroxylase interacting protein	Coding
TC0800000690.mm.2	11.06	9.83	-2.34	0.0005	0.0172	Npy1r	neuropeptide Y receptor Y1	Multiple_Complex
TC1300000259.mm.2	10.37	9.16	-2.31	0.0004	0.0139	Hist1h2bb	histone cluster 1, H2bb	Coding
TC0900000001.mm.2	15.15	13.94	-2.31	0.0029	0.0491	Gm10718; Gm10722	predicted gene 10718 [Source:MGI Symbol;Acc:MGI:3642028]; predicted gene 10722 [Source:MGI Symbol;Acc:MGI:3642024]	Multiple_Complex
TC1000002485.mm.2	11.71	10.53	-2.27	0.0042	0.0609	R3hdm4	R3H domain containing 4	Multiple_Complex
TC0300000871.mm.2	12.17	10.99	-2.26	0.0005	0.0158	Celf3	CUGBP, Elav-like family member 3	Multiple_Complex
TC0200001747.mm.2	10.34	9.16	-2.26	0.0018	0.0365	Disp2	dispatched homolog 2 (Drosophila)	Multiple_Complex
TC1300002474.mm.2	13.24	12.07	-2.25	7.79e-05	0.0046	Hmgcr	3-hydroxy-3-methylglutaryl-Coenzyme A reductase	Multiple_Complex
TC0800000072.mm.2	17.4	16.23	-2.25	3.9e-05	0.0027	Gm10217	predicted gene 10217 [Source:MGI Symbol;Acc:MGI:3642099]	Coding
TC1300000191.mm.2	12.33	11.17	-2.24	0.0005	0.0172	Hist1h2bk	histone cluster 1, H2bk	Coding
TC1500000742.mm.2	14.56	13.4	-2.24	0.0002	0.008	Srebf2	sterol regulatory element binding factor 2	Multiple_Complex
TC0200003728.mm.2	11.6	10.44	-2.23	5.88e-05	0.0037	Dlx2	distal-less homeobox 2	Multiple_Complex
TC0700002102.mm.2	10.17	9.01	-2.23	0.0006	0.019	Dhcr7	7-dehydrocholesterol reductase	Multiple_Complex
TC0300001395.mm.2	17.06	15.92	-2.21	0.0002	0.0075	Gm21962	predicted gene, 21962 [Source:MGI Symbol;Acc:MGI:5439431]	Coding
TC1700001665.mm.2	11.68	10.54	-2.2	3.9e-05	0.0027	Sox8	SRY (sex determining region Y)-box 8	Coding
TC0900000208.mm.2	14.07	12.93	-2.2	0.0003	0.0118	Plppr2	phospholipid phosphatase related 2	Coding
TC1300000192.mm.2	12.07	10.94	-2.19	0.0013	0.0302	Hist1h2bj	histone cluster 1, H2bj	Coding
TC1900001562.mm.2	15.27	14.14	-2.19	4.55e-05	0.0031	Scd1	stearoyl-Coenzyme A desaturase 1	Multiple_Complex
TC1000000842.mm.2	13.35	12.24	-2.16	0.0008	0.0226	Midn	midnolin	Multiple_Complex
TC0200004196.mm.2	18.91	17.8	-2.16	2.31e-05	0.0018	Gm10800	predicted gene 10800 [Source:MGI Symbol;Acc:MGI:3641657]	Coding
TC1700001699.mm.2	10.32	9.22	-2.14	0.0009	0.0234	Dusp1	dual specificity phosphatase 1	Multiple_Complex
TC1600000122.mm.2	10.23	9.14	-2.13	0.0006	0.018	Gm11172	predicted gene 11172 [Source:MGI Symbol;Acc:MGI:3779427]	Coding
TC0900000285.mm.2	13.71	12.62	-2.12	9.95e-05	0.0053	Arhgap32	Rho GTPase activating protein 32	Multiple_Complex
TC1000000292.mm.2	10.75	9.66	-2.12	0.0036	0.0561	Rsph4a	radial spoke head 4 homolog A (Chlamydomonas)	Multiple_Complex
TC0200002426.mm.2	10.23	9.15	-2.12	0.0094	0.0954	Lbp	lipopolysaccharide binding protein	Multiple_Complex
TC1800001227.mm.2	13.2	12.12	-2.11	0.0007	0.0204	Pcdh1	protocadherin 1	Coding
TC1000002520.mm.2	10.59	9.53	-2.08	0.0002	0.0103	Gng7	guanine nucleotide binding protein (G protein), gamma 7	Coding
TC0300002815.mm.2	11.07	10.01	-2.08	0.0027	0.047	Palmd	palmdelphin	Multiple_Complex
TC0500001894.mm.2	11.85	10.8	-2.08	8.16e-05	0.0047	Cyp51	cytochrome P450, family 51	Multiple_Complex
TC1600000221.mm.2	11.93	10.87	-2.08	0.0003	0.0129	Smpd4	sphingomyelin phosphodiesterase 4	Multiple_Complex
TC1000000744.mm.2	10.83	9.78	-2.07	0.0005	0.0163	Lss	lanosterol synthase	Multiple_Complex
TC0600001126.mm.2	12.97	11.93	-2.07	0.0013	0.0304	Fam19a1	family with sequence similarity 19, member A1	Multiple_Complex
TC0200001023.mm.2	12.22	11.17	-2.06	0.0005	0.0166	Gad1	glutamate decarboxylase 1	Multiple_Complex
TC0700004661.mm.2	12.28	11.24	-2.06	0.0016	0.0343	Prrt2; Pagr1a	proline-rich transmembrane protein 2; PAXIP1 associated glutamate rich protein 1A	Multiple_Complex
TC0900002698.mm.2	10.36	9.32	-2.05	0.0012	0.0281	Mlip	muscular LMNA-interacting protein	Multiple_Complex
TC0900001764.mm.2	17.58	16.55	-2.05	6.88e-05	0.0042	Gm17571	predicted gene, 17571 [Source:MGI Symbol;Acc:MGI:4937205]	Coding
TC1100004102.mm.2	13.33	12.3	-2.04	9.65e-05	0.0053	Wbp2	WW domain binding protein 2	Multiple_Complex
TC0500002268.mm.2	10.22	9.19	-2.04	0.0004	0.0136	Wfs1	Wolfram syndrome 1 homolog (human)	Coding
TC1100004067.mm.2	10.64	9.61	-2.04	0.0007	0.0201	Hid1	HID1 domain containing	Multiple_Complex
TSUnmapped00000001.mm.2	14.35	13.33	-2.02	0.0008	0.0217	Plppr2	phospholipid phosphatase related 2	Coding
TC0600003017.mm.2	11.16	10.15	-2.02	0.0003	0.0128	Adipor2	adiponectin receptor 2	Multiple_Complex
TC0400002460.mm.2	12.57	11.59	-1.98	0.0005	0.0166	Ubap2	ubiquitin-associated protein 2	Multiple_Complex
TC0200001910.mm.2	13.13	12.16	-1.97	0.0007	0.0207	Tmem127	transmembrane protein 127	Coding
TC1300001036.mm.2	12.14	11.16	-1.97	0.0001	0.007	Serinc5	serine incorporator 5	Multiple_Complex
TC1900001071.mm.2	10.85	9.88	-1.96	7e-05	0.0042	Ttc9c	tetratricopeptide repeat domain 9C	Multiple_Complex
TC0200000546.mm.2	10.08	9.11	-1.96	0.0063	0.0764	Usp20	ubiquitin specific peptidase 20	Multiple_Complex
TC0100003840.mm.2	11.17	10.21	-1.95	0.0021	0.0401	Camk1g	calcium/calmodulin-dependent protein kinase I gamma	Multiple_Complex
TC1400002496.mm.2	10.85	9.89	-1.94	0.0074	0.0838	Pcdh8	protocadherin 8	Coding
TC1100001135.mm.2	12.03	11.07	-1.94	0.0069	0.0806	Sez6	seizure related gene 6	Multiple_Complex
TC0400000662.mm.2	11.2	10.25	-1.94	0.0002	0.0092	Snx30	sorting nexin family member 30	Multiple_Complex
TC1500001863.mm.2	11.18	10.23	-1.93	0.0005	0.0176	Sox10	SRY (sex determining region Y)-box 10	Multiple_Complex
TC0100002606.mm.2	12.38	11.43	-1.93	0.0028	0.0482	Ptprn	protein tyrosine phosphatase, receptor type, N	Coding
TC1200001988.mm.2	12.79	11.85	-1.92	0.0046	0.0642	Zfp36l1	zinc finger protein 36, C3H type-like 1	Multiple_Complex
TC1500000432.mm.2	10.01	9.07	-1.92	0.0005	0.0164	Sqle	squalene epoxidase	Multiple_Complex
TC0500000260.mm.2	10.66	9.72	-1.92	0.0004	0.0139	Insig1	insulin induced gene 1	Coding
TC0500003610.mm.2	10.05	9.11	-1.92	0.0061	0.0752	Gpr12	G-protein coupled receptor 12	Coding
TC0400003578.mm.2	10.32	9.39	-1.91	0.0011	0.0277	Zfp362	zinc finger protein 362	Multiple_Complex
TC1800000242.mm.2	11.19	10.26	-1.91	0.0012	0.0285	Ammecr1l	AMME chromosomal region gene 1-like	Multiple_Complex
TC1900000060.mm.2	10.66	9.73	-1.9	0.0012	0.0284	Gal3st3	galactose-3-O-sulfotransferase 3	Multiple_Complex
TC1200001594.mm.2	13.02	12.09	-1.9	0.0002	0.0077	Cbll1	Casitas B-lineage lymphoma-like 1	Coding
TC0100002604.mm.2	11.24	10.31	-1.9	0.0066	0.0788	Tuba4a	tubulin, alpha 4A	Coding
TC0200001575.mm.2	12.56	11.64	-1.89	0.0013	0.0299	Gm11060	predicted gene 11060 [Source:MGI Symbol;Acc:MGI:3779284]	Coding
TC1900001711.mm.2	12.06	11.14	-1.89	0.0007	0.0205	Ablim1	actin-binding LIM protein 1	Multiple_Complex
TC1400002788.mm.2	11.25	10.34	-1.89	0.0012	0.0288	Gm5796	predicted gene 5796	Coding
TC1500000453.mm.2	12.58	11.67	-1.89	0.0024	0.0437	Myc	myelocytomatosis oncogene	Coding
TC1300000177.mm.2	12.49	11.58	-1.89	0.0013	0.0294	Hist1h2bn	histone cluster 1, H2bn	Coding
TC0700003414.mm.2	10.04	9.12	-1.88	0.0192	0.1405	Fam189a1	family with sequence similarity 189, member A1	Multiple_Complex
TC0100002602.mm.2	12.87	11.96	-1.88	0.0018	0.036	Atg9a	autophagy related 9A	Multiple_Complex
TC0700001765.mm.2	13.96	13.06	-1.87	0.0081	0.0881	Cacng3	calcium channel, voltage-dependent, gamma subunit 3	Coding
TC0700002763.mm.2	10.54	9.63	-1.87	0.009	0.0933	Arhgap33	Rho GTPase activating protein 33	Coding
TC0700001417.mm.2	10.6	9.7	-1.87	0.0003	0.0105	Fam168a	family with sequence similarity 168, member A	Multiple_Complex
TC0200000549.mm.2	11.55	10.65	-1.87	0.0051	0.0677	Ncs1	neuronal calcium sensor 1	Multiple_Complex
TC1200000829.mm.2	10.14	9.24	-1.86	0.0068	0.0797	Eif2b2	eukaryotic translation initiation factor 2B, subunit 2 beta	Multiple_Complex
TC1100003245.mm.2	13.99	13.09	-1.86	0.0003	0.0124	Abr	active BCR-related gene	Multiple_Complex
TC1700000389.mm.2	12.99	12.09	-1.86	0.0067	0.0792	Fbxl16	F-box and leucine-rich repeat protein 16	Coding
TC0500000302.mm.2	10.81	9.92	-1.85	0.0047	0.0649	Tmem214	transmembrane protein 214	Multiple_Complex
TC0400002475.mm.2	11.03	10.14	-1.85	0.0006	0.0178	Cntfr	ciliary neurotrophic factor receptor	Multiple_Complex
TC0200005186.mm.2	10.39	9.51	-1.85	0.0007	0.0204	B4galt5	UDP-Gal:betaGlcNAc beta 1,4-galactosyltransferase, polypeptide 5	Multiple_Complex
TC1500000549.mm.2	12.72	11.83	-1.85	0.004	0.0595	Ly6e	lymphocyte antigen 6 complex, locus E	Multiple_Complex
TC1000000131.mm.2	11.72	10.83	-1.84	0.0005	0.0173	Nhsl1	NHS-like 1	Multiple_Complex
TC1400000040.mm.2	10.38	9.5	-1.84	0.0007	0.021	Gm3317	predicted gene 3317	Coding
TC1400000046.mm.2	10.38	9.5	-1.84	0.0007	0.021	Gm3488; Gm3317	predicted gene, 3488; predicted gene 3317	Coding
TC1100000899.mm.2	14.83	13.95	-1.84	0.0078	0.0867	Vamp2	vesicle-associated membrane protein 2	Multiple_Complex
TC0900002369.mm.2	14.79	13.91	-1.84	0.0004	0.0137	Scamp5	secretory carrier membrane protein 5	Coding
TC0400002373.mm.2	14.29	13.41	-1.83	0.0005	0.0156	Pnrc1	proline-rich nuclear receptor coactivator 1	Multiple_Complex
TC0700002174.mm.2	10.37	9.49	-1.83	0.0011	0.027	Shisa7	shisa family member 7	Multiple_Complex
TC0300001092.mm.2	10.29	9.43	-1.82	0.0065	0.0779	Kcnd3	potassium voltage-gated channel, Shal-related family, member 3	Multiple_Complex
TC1600001611.mm.2	10.47	9.61	-1.81	0.0004	0.0148	Arhgap31	Rho GTPase activating protein 31	Multiple_Complex
TC0700000557.mm.2	11.29	10.43	-1.81	0.003	0.0511	Clip3	CAP-GLY domain containing linker protein 3	Multiple_Complex
TC1200000679.mm.2	11.08	10.22	-1.81	0.0004	0.0147	Hspa2	heat shock protein 2	Coding
TC0700004538.mm.2	10.67	9.81	-1.81	0.0133	0.1153	Slc25a22	solute carrier family 25 (mitochondrial carrier, glutamate), member 22	Multiple_Complex
TC1300001266.mm.2	13.1	12.25	-1.8	0.0006	0.0182	Slc38a9	solute carrier family 38, member 9	Multiple_Complex
TC0200004813.mm.2	15.2	14.36	-1.79	0.0015	0.0333	Napb	N-ethylmaleimide sensitive fusion protein attachment protein beta	Multiple_Complex
TC1100001072.mm.2	10.56	9.73	-1.78	0.0187	0.1389	Slc43a2	solute carrier family 43, member 2	Multiple_Complex
TC0100001397.mm.2	10.9	10.06	-1.78	0.0003	0.0116	Stx6	syntaxin 6	Multiple_Complex
TC1900001035.mm.2	16.19	15.35	-1.78	0.0002	0.0082	Otub1	OTU domain, ubiquitin aldehyde binding 1	Multiple_Complex
TC0700001827.mm.2	13.6	12.77	-1.78	0.0002	0.01	Cdipt	CDP-diacylglycerol--inositol 3-phosphatidyltransferase (phosphatidylinositol synthase)	Multiple_Complex
TC1500002180.mm.2	12.1	11.27	-1.78	0.0006	0.0191	Ccnt1	cyclin T1	Multiple_Complex
TC0300002112.mm.2	14.38	13.56	-1.77	0.0107	0.1025	Gm17402	predicted gene, 17402 [Source:MGI Symbol;Acc:MGI:4937036]	Coding
TC0100001447.mm.2	13.6	12.78	-1.77	0.0004	0.0145	Tnr	tenascin R	Coding
TC0200000512.mm.2	10.56	9.74	-1.76	0.0009	0.0232	Urm1	ubiquitin related modifier 1 homolog (S. cerevisiae)	Multiple_Complex
TC1100000047.mm.2	19.72	18.9	-1.76	0.0002	0.009	Gm11032	predicted gene 11032 [Source:MGI Symbol;Acc:MGI:3779255]	Coding
TC0800000516.mm.2	13.3	12.49	-1.76	0.0003	0.0118	Sorbs2	sorbin and SH3 domain containing 2	Multiple_Complex
TC0400002457.mm.2	12.53	11.72	-1.75	0.0007	0.0207	Nol6	nucleolar protein family 6 (RNA-associated)	Multiple_Complex
TC1600001379.mm.2	12.95	12.14	-1.75	0.0011	0.0273	Etv5	ets variant 5	Multiple_Complex
TC1100000961.mm.2	11.19	10.39	-1.74	0.0004	0.015	Rnf167	ring finger protein 167	Multiple_Complex
TC0500000710.mm.2	11.14	10.34	-1.74	0.0002	0.0083	Kit	kit oncogene	Multiple_Complex
TC0600001834.mm.2	10.16	9.37	-1.74	0.0445	0.2219	Dlx5	distal-less homeobox 5	Coding
TC1400000511.mm.2	15.18	14.39	-1.73	0.0009	0.0234	Mapk1ip1l	mitogen-activated protein kinase 1 interacting protein 1-like	Multiple_Complex
TC1100003076.mm.2	16.51	15.72	-1.73	0.0004	0.0153	Eif5a	eukaryotic translation initiation factor 5A	Coding
TC0600001203.mm.2	11.98	11.19	-1.73	0.0022	0.0418	Bhlhe40	basic helix-loop-helix family, member e40	Multiple_Complex
TC0800002391.mm.2	12.81	12.02	-1.73	0.0093	0.095	Crtc1	CREB regulated transcription coactivator 1	Multiple_Complex
TC0400004139.mm.2	12.83	12.05	-1.72	0.0148	0.1219	Prkcz	protein kinase C, zeta	Multiple_Complex
TC0500003138.mm.2	11.26	10.48	-1.72	0.005	0.0672	Rnft2	ring finger protein, transmembrane 2	Multiple_Complex
TC0100000041.mm.2	12.77	11.99	-1.71	0.0008	0.0217	3110035E14Rik	RIKEN cDNA 3110035E14 gene	Coding
TC0800001265.mm.2	13.69	12.92	-1.71	0.0006	0.0179	Cyb5b	cytochrome b5 type B	Coding
TC0700004301.mm.2	10.38	9.61	-1.71	0.0041	0.06	Ino80e	INO80 complex subunit E	Multiple_Complex
TC1200001869.mm.2	12.18	11.4	-1.71	0.0014	0.0307	Sos2	son of sevenless homolog 2 (Drosophila)	Multiple_Complex
TC1900000111.mm.2	10.88	10.11	-1.7	0.001	0.025	Ehd1	EH-domain containing 1	Multiple_Complex
TC1100001682.mm.2	11.54	10.78	-1.7	0.0016	0.0341	G6pc3	glucose 6 phosphatase, catalytic, 3	Multiple_Complex
TC1300001395.mm.2	14.12	13.36	-1.7	0.0012	0.0284	Pfkp	phosphofructokinase, platelet	Multiple_Complex
TC0800000982.mm.2	11.36	10.6	-1.69	0.0193	0.1408	Wdr83os	WD repeat domain 83 opposite strand	Multiple_Complex
TC0800002463.mm.2	10.1	9.34	-1.69	0.0015	0.0332	Cherp	calcium homeostasis endoplasmic reticulum protein	Coding
TC0400000435.mm.2	10.11	9.35	-1.69	0.0222	0.1517	Rusc2	RUN and SH3 domain containing 2	Multiple_Complex
TC0100001577.mm.2	11.04	10.29	-1.69	0.015	0.1228	Cfap126	cilia and flagella associated protein 126	Multiple_Complex
TC0200004963.mm.2	10.53	9.78	-1.68	0.0042	0.0609	Ggt7	gamma-glutamyltransferase 7	Multiple_Complex
TC1100003325.mm.2	13.27	12.52	-1.68	0.0054	0.0699	Omg	oligodendrocyte myelin glycoprotein	Coding
TC1500001887.mm.2	12.05	11.31	-1.67	0.0128	0.1131	Npcd; Cbx6; Nptxr	neuronal pentraxin chromo domain; chromobox 6; neuronal pentraxin receptor	Multiple_Complex
TC0900002972.mm.2	10.61	9.88	-1.67	0.0078	0.0867	Tmem108	transmembrane protein 108	Multiple_Complex
TC1600002094.mm.2	10.9	10.16	-1.67	0.0063	0.0767	Rcan1	regulator of calcineurin 1	Coding
TC0500002239.mm.2	11.03	10.31	-1.66	0.0098	0.0975	Mfsd10	major facilitator superfamily domain containing 10	Multiple_Complex
TC0700002617.mm.2	15.34	14.61	-1.65	0.0049	0.0665	Atp1a3	ATPase, Na+/K+ transporting, alpha 3 polypeptide	Multiple_Complex
TC1700001986.mm.2	15.74	15.02	-1.65	0.0029	0.0491	Atat1	alpha tubulin acetyltransferase 1	Multiple_Complex
TC0300000716.mm.2	11.91	11.19	-1.65	0.0235	0.1565	Mef2d	myocyte enhancer factor 2D	Multiple_Complex
TC0900002300.mm.2	10.66	9.94	-1.65	0.0254	0.1638	AI593442	expressed sequence AI593442	Multiple_Complex
TC1000000171.mm.2	10.36	9.64	-1.65	0.0061	0.0752	Sgk1	serum/glucocorticoid regulated kinase 1	Multiple_Complex
TC1300001555.mm.2	11.08	10.36	-1.65	0.0068	0.0803	Hist1h2bl	histone cluster 1, H2bl	Coding
TC0600002648.mm.2	11.35	10.63	-1.65	0.0024	0.0439	Antxr1	anthrax toxin receptor 1	Multiple_Complex
TC0100001373.mm.2	13.49	12.77	-1.64	0.0019	0.0383	Nmnat2	nicotinamide nucleotide adenylyltransferase 2	Multiple_Complex
TC0200001226.mm.2	10.38	9.67	-1.64	0.0097	0.0969	Slc43a3	solute carrier family 43, member 3	Multiple_Complex
TC1100003043.mm.2	10.56	9.85	-1.63	0.0174	0.134	Kdm6b	KDM1 lysine (K)-specific demethylase 6B	Multiple_Complex
TC0100002163.mm.2	13	12.3	-1.63	0.0081	0.0882	Fam168b	family with sequence similarity 168, member B	Multiple_Complex
TC0300000396.mm.2	11.89	11.2	-1.62	0.0018	0.037	Proser1	proline and serine rich 1	Multiple_Complex
TC1300001635.mm.2	13.05	12.36	-1.61	0.0282	0.1726	Hist1h2bf	histone cluster 1, H2bf	Coding
TC1500002214.mm.2	11.92	11.23	-1.61	0.0121	0.1096	Faim2	Fas apoptotic inhibitory molecule 2	Coding
TC0200002517.mm.2	14.56	13.87	-1.61	0.0028	0.0477	Pigt	phosphatidylinositol glycan anchor biosynthesis, class T	Multiple_Complex
TC0200005249.mm.2	13.44	12.75	-1.61	0.0195	0.1414	Bcas1	breast carcinoma amplified sequence 1	Multiple_Complex
TC1000000246.mm.2	13.5	12.81	-1.61	0.0034	0.0546	Ptprk	protein tyrosine phosphatase, receptor type, K	Multiple_Complex
TC0800001694.mm.2	12.14	11.46	-1.6	0.0026	0.0463	Irs2	insulin receptor substrate 2	Coding
TC1300000893.mm.2	10.3	9.63	-1.6	0.0019	0.0373	Tppp	tubulin polymerization promoting protein	Multiple_Complex
TC0200002648.mm.2	10.54	9.86	-1.6	0.0018	0.0365	Dok5	docking protein 5	Coding
TC1600001824.mm.2	11.17	10.49	-1.6	0.0047	0.0648	Nsun3	NOL1/NOP2/Sun domain family member 3	Multiple_Complex
TC0100000464.mm.2	13.82	13.14	-1.6	0.002	0.0388	Fam117b	family with sequence similarity 117, member B	Multiple_Complex
TC0400002080.mm.2	11.95	11.27	-1.6	0.0027	0.0469	Slc35e2	solute carrier family 35, member E2	Multiple_Complex
TC1600000089.mm.2	14.1	13.42	-1.6	0.0017	0.0349	Abat	4-aminobutyrate aminotransferase	Multiple_Complex
TC1100003303.mm.2	13.15	12.47	-1.6	0.0007	0.0207	Nlk	nemo like kinase	Multiple_Complex
TC1700001459.mm.2	10.97	10.3	-1.6	0.006	0.0743	Acat2	acetyl-Coenzyme A acetyltransferase 2	Multiple_Complex
TC1800000340.mm.2	11.19	10.52	-1.59	0.0119	0.109	Slc35a4	solute carrier family 35, member A4	Multiple_Complex
TC0400000275.mm.2	12.72	12.05	-1.59	0.0021	0.0407	Rragd	Ras-related GTP binding D	Multiple_Complex
TC0500003468.mm.2	10.94	10.27	-1.59	0.0133	0.1157	Gjc3	gap junction protein, gamma 3	Multiple_Complex
TC1600001134.mm.2	10.57	9.9	-1.59	0.0047	0.0656	Coro7	coronin 7	Multiple_Complex
TC0500003329.mm.2	12.61	11.94	-1.59	0.0012	0.029	Auts2	autism susceptibility candidate 2	Multiple_Complex
TC0100000648.mm.2	11.67	11	-1.59	0.0265	0.1675	Cdk5r2	cyclin-dependent kinase 5, regulatory subunit 2 (p39)	Multiple_Complex
TC1000000524.mm.2	10.81	10.14	-1.59	0.016	0.127	Sh3rf3	SH3 domain containing ring finger 3	Multiple_Complex
TC0200004882.mm.2	12.76	12.09	-1.59	0.0041	0.0598	Psmf1	proteasome (prosome, macropain) inhibitor subunit 1	Multiple_Complex
TC0300001306.mm.2	13.17	12.5	-1.59	0.0034	0.0546	Elovl6	ELOVL family member 6, elongation of long chain fatty acids (yeast)	Coding
TC1400002067.mm.2	13.22	12.55	-1.59	0.0009	0.024	Slc7a8	solute carrier family 7 (cationic amino acid transporter, y+ system), member 8	Coding
TC1400002346.mm.2	11.19	10.52	-1.59	0.0044	0.0624	Dmtn	dematin actin binding protein	Multiple_Complex
TC0200001382.mm.2	12.98	12.32	-1.58	0.012	0.1092	Ambra1	autophagy/beclin 1 regulator 1	Multiple_Complex
TC1000002580.mm.2	10.3	9.64	-1.58	0.001	0.0257	Slc41a2	solute carrier family 41, member 2	Multiple_Complex
TC1800001404.mm.2	13.5	12.85	-1.58	0.0031	0.0513	Ndst1	N-deacetylase/N-sulfotransferase (heparan glucosaminyl) 1	Multiple_Complex
TC0200003245.mm.2	10.18	9.52	-1.58	0.0145	0.1204	Ntng2; 6530402F18Rik	netrin G2; RIKEN cDNA 6530402F18 gene	Multiple_Complex
TC1100003159.mm.2	12.15	11.5	-1.58	0.0034	0.0545	Ctns	cystinosis, nephropathic	Multiple_Complex
TC1700001950.mm.2	10.33	9.68	-1.57	0.0026	0.0463	Prrc2a	proline-rich coiled-coil 2A	Multiple_Complex
TC0900000695.mm.2	12.73	12.08	-1.57	0.0074	0.084	Sin3a	transcriptional regulator, SIN3A (yeast)	Multiple_Complex
TC1700000670.mm.2	12.07	11.41	-1.57	0.0049	0.0664	Bag6	BCL2-associated athanogene 6	Multiple_Complex
TC0300000675.mm.2	13.21	12.56	-1.57	0.0043	0.0618	Sh3d19	SH3 domain protein D19	Multiple_Complex
TC1700002352.mm.2	11.01	10.36	-1.57	0.0465	0.2274	C3	complement component 3	Multiple_Complex
TC1300000175.mm.2	11.69	11.04	-1.57	0.0076	0.0853	Hist1h2bm	histone cluster 1, H2bm	Coding
TC1000002408.mm.2	13.44	12.8	-1.56	0.0015	0.0323	Pcbp3	poly(rC) binding protein 3	Multiple_Complex
TC0100002193.mm.2	13.12	12.47	-1.56	0.0126	0.112	Tmem131	transmembrane protein 131	Coding
TC1000000299.mm.2	13.89	13.24	-1.56	0.0064	0.0777	Tspyl4	TSPY-like 4	Multiple_Complex
TC1700000676.mm.2	13.95	13.31	-1.56	0.0188	0.1397	Atp6v1g2	ATPase, H+ transporting, lysosomal V1 subunit G2	Multiple_Complex
TC0500002830.mm.2	12.18	11.54	-1.56	0.0032	0.0523	Tmem150c	transmembrane protein 150C	Multiple_Complex
TC0400001058.mm.2	13.57	12.93	-1.56	0.0083	0.089	Sgip1	SH3-domain GRB2-like (endophilin) interacting protein 1	Multiple_Complex
TC0400004145.mm.2	10.2	9.56	-1.56	0.0034	0.0546	Gm10563	predicted gene 10563 [Source:MGI Symbol;Acc:MGI:3642630]	Coding
TC1700000641.mm.2	12.02	11.38	-1.56	0.0023	0.0418	Prrt1	proline-rich transmembrane protein 1	Multiple_Complex
TC0500001656.mm.2	11.52	10.88	-1.56	0.0109	0.1035	Zfp157	zinc finger protein 157	Multiple_Complex
TC1700001876.mm.2	14.66	14.02	-1.56	0.0104	0.1012	Rab11b	RAB11B, member RAS oncogene family	Multiple_Complex
TC0200002310.mm.2	10.09	9.45	-1.56	0.0146	0.121	Tm9sf4	transmembrane 9 superfamily protein member 4	Multiple_Complex
TC1500001101.mm.2	10.21	9.58	-1.55	0.005	0.067	Prr13	proline rich 13	Coding
TC0800000543.mm.2	11.74	11.11	-1.55	0.0444	0.2218	Enpp6	ectonucleotide pyrophosphatase/phosphodiesterase 6	Multiple_Complex
TC1900001072.mm.2	16.39	15.75	-1.55	0.0151	0.1234	Gng3	guanine nucleotide binding protein (G protein), gamma 3	Coding
TC0200001377.mm.2	11.93	11.3	-1.55	0.0177	0.1351	Lrp4	low density lipoprotein receptor-related protein 4	Multiple_Complex
TC1100004115.mm.2	11.82	11.19	-1.55	0.0186	0.1387	Foxj1; Rnf157	forkhead box J1; ring finger protein 157	Multiple_Complex
TC1000002543.mm.2	11.05	10.42	-1.55	0.031	0.1828	Celf5	CUGBP, Elav-like family member 5	Multiple_Complex
TC0300002504.mm.2	11.62	10.99	-1.55	0.0153	0.1241	Hist2h4	histone cluster 2, H4	Coding
TC0200002587.mm.2	10.69	10.06	-1.55	0.0046	0.064	Slc9a8	solute carrier family 9 (sodium/hydrogen exchanger), member 8	Multiple_Complex
TC0400001035.mm.2	13.81	13.19	-1.55	0.002	0.0396	Dnajc6	DnaJ (Hsp40) homolog, subfamily C, member 6	Multiple_Complex
TC0800001232.mm.2	10.06	9.43	-1.55	0.019	0.1402	Nrn1l; Edc4	neuritin 1-like; enhancer of mRNA decapping 4	Multiple_Complex
TC1200001421.mm.2	17.27	16.65	-1.54	0.0026	0.0457	Vsnl1	visinin-like 1	Coding
TC1100002106.mm.2	10.5	9.88	-1.54	0.0029	0.05	Mtfp1	mitochondrial fission process 1	Multiple_Complex
TC1300002564.mm.2	10.87	10.25	-1.54	0.007	0.0812	Mast4	microtubule associated serine/threonine kinase family member 4	Multiple_Complex
TC1500002050.mm.2	10.13	9.51	-1.54	0.0206	0.1458	Lmf2	lipase maturation factor 2	Coding
TC1200000432.mm.2	13.54	12.92	-1.53	0.0089	0.0926	Akap6	A kinase (PRKA) anchor protein 6	Multiple_Complex
TC1700000070.mm.2	10.83	10.22	-1.53	0.0134	0.116	Rps6ka2	ribosomal protein S6 kinase, polypeptide 2	Coding
TC1000002316.mm.2	13	12.39	-1.53	0.0047	0.0648	Zfp365	zinc finger protein 365	Multiple_Complex
TC0900002186.mm.2	13.73	13.12	-1.53	0.0018	0.0369	Ube4a	ubiquitination factor E4A	Multiple_Complex
TC0900003102.mm.2	11.48	10.87	-1.53	0.004	0.0595	Dhx30	DEAH (Asp-Glu-Ala-His) box polypeptide 30	Multiple_Complex
TC1300001630.mm.2	11.25	10.64	-1.53	0.004	0.0593	Hist1h2bh	histone cluster 1, H2bh	Coding
TC0800002145.mm.2	11.83	11.22	-1.52	0.0043	0.0618	Fam149a	family with sequence similarity 149, member A	Coding
TC0200001441.mm.2	11.67	11.06	-1.52	0.0467	0.2274	Chst1	carbohydrate (keratan sulfate Gal-6) sulfotransferase 1	Coding
TC0600003332.mm.2	10.38	9.78	-1.52	0.0022	0.0411	Wbp11	WW domain binding protein 11	Multiple_Complex
TC0800001360.mm.2	10.77	10.17	-1.52	0.0083	0.0887	Vat1l	vesicle amine transport protein 1 homolog-like (T. californica)	Multiple_Complex
TC0800002553.mm.2	15.3	14.7	-1.52	0.0025	0.0449	Tecr	trans-2,3-enoyl-CoA reductase	Coding
TC0400004193.mm.2	11.06	10.45	-1.52	0.0236	0.1569	Emc1	ER membrane protein complex subunit 1	Multiple_Complex
TC1800000694.mm.2	13.11	12.51	-1.52	0.0041	0.0605	Gnal	guanine nucleotide binding protein, alpha stimulating, olfactory type	Multiple_Complex
TC1200002154.mm.2	10.79	10.19	-1.52	0.0062	0.0756	Ston2	stonin 2	Multiple_Complex
TC0M00000005.mm.2	17.22	16.62	-1.51	0.0026	0.0463	ND2	NADH dehydrogenase subunit 2	Multiple_Complex
TC1700001636.mm.2	13.1	12.5	-1.51	0.022	0.1509	Syngr3	synaptogyrin 3	Multiple_Complex
TC1200000348.mm.2	12.18	11.58	-1.51	0.0059	0.0741	Etv1	ets variant 1	Multiple_Complex
TC1200002101.mm.2	12.58	11.98	-1.51	0.0038	0.0577	0610007P14Rik	RIKEN cDNA 0610007P14 gene	Multiple_Complex
TC1000002702.mm.2	11.35	10.75	-1.51	0.0126	0.112	Vezt; Mir331	vezatin, adherens junctions transmembrane protein; microRNA 331	Multiple_Complex
TC0500000896.mm.2	13.25	12.65	-1.51	0.0051	0.0677	Ccng2	cyclin G2	Multiple_Complex
TC1100000037.mm.2	13.29	12.7	-1.51	0.0048	0.0664	Sf3a1	splicing factor 3a, subunit 1	Multiple_Complex
TC0300002711.mm.2	13.48	12.89	-1.5	0.0424	0.2168	Slc6a17	solute carrier family 6 (neurotransmitter transporter), member 17	Multiple_Complex
TC1100000440.mm.2	12.18	11.59	-1.5	0.0071	0.0818	Rnf145	ring finger protein 145	Multiple_Complex
TC0200002827.mm.2	11.63	11.04	-1.5	0.0295	0.1774	Dnajc5	DnaJ (Hsp40) homolog, subfamily C, member 5	Multiple_Complex
TC0400001555.mm.2	15.77	15.19	-1.5	0.0111	0.1049	Sdc3	syndecan 3	Multiple_Complex
TC1200000287.mm.2	11.01	10.43	-1.5	0.0251	0.1632	Atxn7l1	ataxin 7-like 1	Multiple_Complex
TC1800000184.mm.2	15.17	14.59	-1.5	0.002	0.0387	Mapre2	microtubule-associated protein, RP/EB family, member 2	Multiple_Complex
TC1300001410.mm.2	11.69	11.11	-1.5	0.0021	0.0409	Wdr37	WD repeat domain 37	Multiple_Complex
TC1100001143.mm.2	10.54	9.96	-1.5	0.0235	0.1565	Fam222b	family with sequence similarity 222, member B	Multiple_Complex
TC1000000928.mm.2	12.67	12.09	-1.5	0.004	0.0593	Tdg; Gm9855	thymine DNA glycosylase; thymine DNA glycosylase pseudogene	Multiple_Complex
TC1600001150.mm.2	11.04	10.46	-1.49	0.0245	0.1608	Rogdi	rogdi homolog (Drosophila)	Coding
TC0200000572.mm.2	10.43	9.85	-1.49	0.0055	0.0708	Pomt1	protein-O-mannosyltransferase 1	Multiple_Complex
TC0200002395.mm.2	10.11	9.53	-1.49	0.0369	0.2012	Epb41l1	erythrocyte membrane protein band 4.1 like 1	Multiple_Complex
TC1200002083.mm.2	16.75	16.18	-1.49	0.0057	0.0723	Arel1	apoptosis resistant E3 ubiquitin protein ligase 1	Multiple_Complex
TC0200004396.mm.2	11.76	11.19	-1.49	0.0317	0.185	Rasgrp1	RAS guanyl releasing protein 1	Multiple_Complex
TC1200002529.mm.2	11.21	10.64	-1.49	0.0101	0.0991	Itpk1	inositol 1,3,4-triphosphate 5/6 kinase	Multiple_Complex
TC1300000919.mm.2	11.85	11.28	-1.49	0.0199	0.143	Glrx	glutaredoxin	Coding
TC1800000324.mm.2	14.03	13.46	-1.49	0.0146	0.1208	Igip; Pura	IgA inducing protein; purine rich element binding protein A	Multiple_Complex
TC0600003532.mm.2	13.63	13.05	-1.49	0.0106	0.1019	Arpc4	actin related protein 2/3 complex, subunit 4	Multiple_Complex
TC1100002207.mm.2	12.57	12	-1.48	0.0115	0.1068	Tns3	tensin 3	Multiple_Complex
TC0200002295.mm.2	14.37	13.8	-1.48	0.0127	0.1121	H13	histocompatibility 13	Multiple_Complex
TC1200001939.mm.2	10.95	10.38	-1.48	0.004	0.0595	Sgpp1	sphingosine-1-phosphate phosphatase 1	Coding
TC0900000363.mm.2	12.8	12.23	-1.48	0.0067	0.0796	Hepacam	hepatocyte cell adhesion molecule	Coding
TC1400000263.mm.2	13.58	13.01	-1.48	0.0046	0.0647	Arf4	ADP-ribosylation factor 4	Multiple_Complex
TC0800000724.mm.2	10.02	9.45	-1.48	0.0212	0.148	Atp13a1	ATPase type 13A1	Multiple_Complex
TC1200001104.mm.2	12.59	12.02	-1.48	0.0049	0.0667	Ccnk	cyclin K	Multiple_Complex
TC1100001361.mm.2	12.13	11.57	-1.47	0.0098	0.0975	Vezf1	vascular endothelial zinc finger 1	Multiple_Complex
TC0200002157.mm.2	11.88	11.32	-1.47	0.0445	0.2219	Slc24a3	solute carrier family 24 (sodium/potassium/calcium exchanger), member 3	Multiple_Complex
TC1600000288.mm.2	14.35	13.8	-1.47	0.0176	0.1345	Eif4g1	eukaryotic translation initiation factor 4, gamma 1	Multiple_Complex
TC1300002378.mm.2	12.41	11.85	-1.47	0.0121	0.1098	Gm4076	predicted gene 4076 [Source:MGI Symbol;Acc:MGI:3782251]	Coding
TC1400001439.mm.2	14.18	13.63	-1.47	0.0398	0.2099	Fam107a	family with sequence similarity 107, member A	Multiple_Complex
TC1400002793.mm.2	10.43	9.88	-1.47	0.0315	0.1843	Gm3264	predicted gene 3264 (Gm3264), mRNA.; predicted gene 3264 [Source:MGI Symbol;Acc:MGI:3781442]; predicted gene 3264	Coding
TC0300002895.mm.2	10.54	9.99	-1.47	0.0219	0.1507	Ugt8a	UDP galactosyltransferase 8A	Coding
TC1600001922.mm.2	11.73	11.18	-1.46	0.0074	0.084	Nrip1	nuclear receptor interacting protein 1	Multiple_Complex
TC0M00000027.mm.2	16.19	15.64	-1.46	0.028	0.1718	ND6	NADH dehydrogenase subunit 6	Multiple_Complex
TC0600003074.mm.2	11.65	11.1	-1.46	0.0448	0.2222	Slc2a3	solute carrier family 2 (facilitated glucose transporter), member 3	Multiple_Complex
TC0100001582.mm.2	10.6	10.05	-1.46	0.0117	0.108	B4galt3	UDP-Gal:betaGlcNAc beta 1,4-galactosyltransferase, polypeptide 3	Multiple_Complex
TC1100002988.mm.2	10.27	9.73	-1.46	0.0258	0.165	Map2k4	mitogen-activated protein kinase kinase 4	Multiple_Complex
TC0600000131.mm.2	12.96	12.41	-1.46	0.0208	0.1468	Met	met proto-oncogene	Multiple_Complex
TC0600002178.mm.2	13.18	12.63	-1.46	0.0094	0.0954	Tcaf1	TRPM8 channel-associated factor 1	Multiple_Complex
TC1500001996.mm.2	13.19	12.65	-1.46	0.0063	0.0768	5031439G07Rik; Mir1249	RIKEN cDNA 5031439G07 gene; microRNA 1249	Multiple_Complex
TC0500003393.mm.2	10.87	10.33	-1.46	0.0469	0.2278	Pom121	nuclear pore membrane protein 121	Multiple_Complex
TC1400002849.mm.2	10.56	10.02	-1.45	0.0466	0.2274	Gm3696	predicted gene 3696	Coding
TC0100002556.mm.2	10.56	10.02	-1.45	0.0134	0.116	44989	membrane-associated ring finger (C3HC4) 4	Multiple_Complex
TC0800002382.mm.2	15.33	14.79	-1.45	0.0087	0.0915	Ncan	neurocan	Coding
TC0200001380.mm.2	14.4	13.87	-1.45	0.0048	0.0664	Arhgap1	Rho GTPase activating protein 1	Multiple_Complex
TC1500001031.mm.2	12.5	11.96	-1.45	0.0175	0.1342	Larp4	La ribonucleoprotein domain family, member 4	Multiple_Complex
TC1200001993.mm.2	10.03	9.49	-1.45	0.029	0.1753	Dcaf5	DDB1 and CUL4 associated factor 5	Multiple_Complex
TC1700001836.mm.2	14.57	14.03	-1.45	0.0108	0.1031	Brd4	bromodomain containing 4	Coding
TC0800001414.mm.2	13.35	12.81	-1.45	0.0083	0.0888	Cdh13	cadherin 13	Multiple_Complex
TC0800000627.mm.2	10.53	9.99	-1.45	0.0143	0.1197	Scrg1	scrapie responsive gene 1	Coding
TC0200000641.mm.2	10.64	10.11	-1.45	0.0081	0.0882	Dab2ip	disabled 2 interacting protein	Multiple_Complex
TC0800000691.mm.2	10.59	10.06	-1.44	0.0136	0.1166	Naf1	nuclear assembly factor 1 homolog (S. cerevisiae)	Coding
TC0200002084.mm.2	12.43	11.9	-1.44	0.0083	0.0891	Btbd3	BTB (POZ) domain containing 3	Multiple_Complex
TC0600003601.mm.2	12.23	11.71	-1.44	0.0132	0.1151	Foxp1	forkhead box P1	Multiple_Complex
TC1300000148.mm.2	12.59	12.06	-1.44	0.0096	0.0963	Elmo1	engulfment and cell motility 1	Multiple_Complex
TC0400001076.mm.2	13.94	13.41	-1.44	0.0126	0.112	Dab1	disabled 1	Multiple_Complex
TC0500000689.mm.2	10.99	10.46	-1.44	0.0094	0.0956	Dcun1d4	DCN1, defective in cullin neddylation 1, domain containing 4 (S. cerevisiae)	Multiple_Complex
TC0400001116.mm.2	11.33	10.8	-1.44	0.0318	0.1854	Ssbp3	single-stranded DNA binding protein 3	Multiple_Complex
TC0300001562.mm.2	14.24	13.72	-1.44	0.0308	0.1818	Negr1	neuronal growth regulator 1	Multiple_Complex
TC1100001853.mm.2	14.16	13.64	-1.44	0.0195	0.1413	Sox9	SRY (sex determining region Y)-box 9	Multiple_Complex
TC1100003860.mm.2	11.19	10.67	-1.44	0.0141	0.1185	Dcakd	dephospho-CoA kinase domain containing	Multiple_Complex
TC1900000124.mm.2	12.53	12.01	-1.44	0.0379	0.2047	Trmt112	tRNA methyltransferase 11-2	Multiple_Complex
TC1900000188.mm.2	14.82	14.3	-1.44	0.0082	0.0886	Fads1	fatty acid desaturase 1	Coding
TC1000001708.mm.2	10.22	9.7	-1.44	0.0173	0.1337	Ust	uronyl-2-sulfotransferase	Coding
TC1200000142.mm.2	11.69	11.18	-1.43	0.0086	0.0905	Odc1	ornithine decarboxylase, structural 1	Coding
TC0200000247.mm.2	11.53	11.01	-1.43	0.0146	0.1209	Slc39a12	solute carrier family 39 (zinc transporter), member 12	Coding
TC1100003583.mm.2	11.84	11.33	-1.43	0.0363	0.1995	Pdk2	pyruvate dehydrogenase kinase, isoenzyme 2	Multiple_Complex
TC0700004628.mm.2	12.64	12.12	-1.43	0.0147	0.1214	Prr14	proline rich 14	Multiple_Complex
TC0200000211.mm.2	10.83	10.31	-1.43	0.0136	0.1166	Prkcq	protein kinase C, theta	Coding
TC1000002224.mm.2	10.93	10.41	-1.43	0.0475	0.2297	Ddit4	DNA-damage-inducible transcript 4	Coding
TC0400004039.mm.2	12.03	11.51	-1.43	0.0076	0.0856	Ube4b	ubiquitination factor E4B	Multiple_Complex
TC1100002598.mm.2	14.74	14.22	-1.43	0.008	0.0876	Cyfip2	cytoplasmic FMR1 interacting protein 2	Multiple_Complex
TC0900000959.mm.2	11.25	10.73	-1.43	0.0268	0.1685	Zfp280d	zinc finger protein 280D	Multiple_Complex
TC0600001540.mm.2	12.2	11.69	-1.43	0.0098	0.0975	Gm17631	predicted gene, 17631 [Source:MGI Symbol;Acc:MGI:4937265]	Coding
TC1000003159.mm.2	10.19	9.67	-1.43	0.0081	0.0882	Rab5b	RAB5B, member RAS oncogene family	Coding
TC1600000054.mm.2	12.85	12.34	-1.43	0.0378	0.2042	Rbfox1	RNA binding protein, fox-1 homolog (C. elegans) 1	Multiple_Complex
TC0800002949.mm.2	10.47	9.96	-1.43	0.0138	0.1174	Wdr59	WD repeat domain 59	Multiple_Complex
TC0900001836.mm.2	11.41	10.9	-1.42	0.0105	0.1016	Zfp426; Zfp26	zinc finger protein 426; zinc finger protein 26	Multiple_Complex
TC0100002324.mm.2	10.42	9.91	-1.42	0.0494	0.2343	Mfsd6	major facilitator superfamily domain containing 6	Multiple_Complex
TC0900001459.mm.2	11.86	11.36	-1.42	0.0493	0.2342	Scap	SREBF chaperone	Multiple_Complex
TC0700000488.mm.2	10.07	9.57	-1.42	0.0162	0.1284	Dyrk1b	dual-specificity tyrosine-(Y)-phosphorylation regulated kinase 1b	Coding
TC1000002008.mm.2	16.84	16.34	-1.42	0.0048	0.0664	Marcks	myristoylated alanine rich protein kinase C substrate	Multiple_Complex
TC0700000532.mm.2	11.12	10.62	-1.42	0.0237	0.1569	Zfp84	zinc finger protein 84	Multiple_Complex
TC0800001297.mm.2	10.32	9.82	-1.42	0.0287	0.1745	Txnl4b	thioredoxin-like 4B	Coding
TC1500001585.mm.2	12.46	11.95	-1.42	0.0092	0.0942	Mtss1	metastasis suppressor 1	Multiple_Complex
TC1600001827.mm.2	10.17	9.66	-1.42	0.0231	0.1552	Epha3	Eph receptor A3	Multiple_Complex
TC0900000182.mm.2	10.28	9.77	-1.42	0.009	0.0931	Ppan	peter pan homolog (Drosophila)	Multiple_Complex
TC0500001370.mm.2	13.91	13.41	-1.42	0.0175	0.1342	Atxn2	ataxin 2	Multiple_Complex
TC1100002914.mm.2	10.97	10.47	-1.42	0.0166	0.1299	Mapk7	mitogen-activated protein kinase 7	Multiple_Complex
TC0600001257.mm.2	11.22	10.72	-1.41	0.0134	0.1157	Vhl	von Hippel-Lindau tumor suppressor	Multiple_Complex
TC0700000941.mm.2	16.5	16	-1.41	0.0063	0.0764	Gabrb3	gamma-aminobutyric acid (GABA) A receptor, subunit beta 3	Multiple_Complex
TC0700003406.mm.2	12.02	11.52	-1.41	0.0154	0.1245	Klf13	Kruppel-like factor 13	Multiple_Complex
TC0400001233.mm.2	11.61	11.11	-1.41	0.014	0.1181	Efcab14	EF-hand calcium binding domain 14	Multiple_Complex
TC1700002797.mm.2	11.27	10.77	-1.41	0.0278	0.1711	Traf7	TNF receptor-associated factor 7	Multiple_Complex
TC0300000878.mm.2	11.88	11.39	-1.41	0.0094	0.095	Pogz	pogo transposable element with ZNF domain	Multiple_Complex
TC1500001791.mm.2	12.42	11.93	-1.41	0.0064	0.0776	Arhgap39	Rho GTPase activating protein 39	Multiple_Complex
TC0900002613.mm.2	14.12	13.63	-1.41	0.0099	0.098	Tcf12	transcription factor 12	Multiple_Complex
TC0900002956.mm.2	10.73	10.24	-1.41	0.0328	0.1885	Ephb1	Eph receptor B1	Multiple_Complex
TC1700002316.mm.2	11.49	11	-1.41	0.0343	0.1934	Sema6b	sema domain, transmembrane domain (TM), and cytoplasmic domain, (semaphorin) 6B	Coding
TC1000000851.mm.2	10.66	10.17	-1.41	0.0493	0.2342	Apc2	adenomatosis polyposis coli 2	Multiple_Complex
TC0900001042.mm.2	15.19	14.7	-1.4	0.0163	0.1284	Elovl5	ELOVL family member 5, elongation of long chain fatty acids (yeast)	Multiple_Complex
TC0600001536.mm.2	15.14	14.65	-1.4	0.0112	0.1054	Gabarapl1	gamma-aminobutyric acid (GABA) A receptor-associated protein-like 1	Coding
TC0200002363.mm.2	11.91	11.42	-1.4	0.0189	0.1398	Map1lc3a	microtubule-associated protein 1 light chain 3 alpha	Multiple_Complex
TC1100001345.mm.2	11.09	10.6	-1.4	0.0063	0.0767	Mtmr4	myotubularin related protein 4	Multiple_Complex
TC0900001349.mm.2	14.12	13.63	-1.4	0.016	0.127	Pcbp4	poly(rC) binding protein 4	Multiple_Complex
TC1700001386.mm.2	14.23	13.75	-1.4	0.0099	0.0979	Tmem181c-ps	transmembrane protein 181C, pseudogene	Multiple_Complex
TC0300003243.mm.2	10.77	10.29	-1.4	0.0117	0.1081	Bcl9	B cell CLL/lymphoma 9	Multiple_Complex
TC1900001196.mm.2	12.47	11.98	-1.4	0.0117	0.108	Tle4	transducin-like enhancer of split 4, homolog of Drosophila E(spl)	Coding
TC0200000342.mm.2	11.36	10.88	-1.4	0.0243	0.1601	Gpr158	G protein-coupled receptor 158	Multiple_Complex
TC1400002336.mm.2	10.04	9.55	-1.4	0.0398	0.2098	Slc39a14	solute carrier family 39 (zinc transporter), member 14	Multiple_Complex
TC1100004204.mm.2	13.85	13.37	-1.4	0.012	0.1092	Nploc4	nuclear protein localization 4 homolog (S. cerevisiae)	Multiple_Complex
TC0300000754.mm.2	14.28	13.79	-1.4	0.0082	0.0885	Krtcap2	keratinocyte associated protein 2	Multiple_Complex
TC0200003142.mm.2	13.39	12.91	-1.4	0.0101	0.099	Grin1	glutamate receptor, ionotropic, NMDA1 (zeta 1)	Multiple_Complex
TC1700001385.mm.2	13.84	13.35	-1.4	0.008	0.0876	Tulp4	tubby like protein 4	Multiple_Complex
TC1700000183.mm.2	12.16	11.68	-1.4	0.0076	0.0853	Tbp	TATA box binding protein	Multiple_Complex
TC1400002786.mm.2	10.59	10.11	-1.39	0.0447	0.2221	Gm10409	predicted pseudogene 8348	Multiple_Complex
TC0500000541.mm.2	11.4	10.92	-1.39	0.0108	0.1032	Rbpj	recombination signal binding protein for immunoglobulin kappa J region	Multiple_Complex
TC0800001632.mm.2	12.72	12.24	-1.39	0.0484	0.2321	Ctxn1	cortexin 1	Coding
TC1700001852.mm.2	10.3	9.82	-1.39	0.0189	0.1398	Zfp799	zinc finger protein 799	Multiple_Complex
TC0200000686.mm.2	13.47	12.99	-1.39	0.0083	0.0889	Rabgap1; Gpr21	RAB GTPase activating protein 1; G protein-coupled receptor 21	Multiple_Complex
TC0500000299.mm.2	15.41	14.94	-1.39	0.0122	0.1102	Dpysl5	dihydropyrimidinase-like 5	Multiple_Complex
TC0100001459.mm.2	12.65	12.18	-1.39	0.0211	0.1477	Rc3h1	RING CCCH (C3H) domains 1	Multiple_Complex
TC1100002063.mm.2	12.91	12.44	-1.39	0.0297	0.1778	Foxk2	forkhead box K2	Multiple_Complex
TC0500001719.mm.2	11.53	11.06	-1.38	0.0415	0.2142	Slc29a4	solute carrier family 29 (nucleoside transporters), member 4	Coding
TC0100003096.mm.2	13.82	13.35	-1.38	0.0141	0.1189	Atp2b4; Mir6903	ATPase, Ca++ transporting, plasma membrane 4; microRNA 6903	Multiple_Complex
TC1700002400.mm.2	15.38	14.91	-1.38	0.0246	0.161	Pja2	praja 2, RING-H2 motif containing	Coding
TC0900002862.mm.2	11.58	11.11	-1.38	0.0148	0.1218	Chst2	carbohydrate sulfotransferase 2	Multiple_Complex
TC1400000975.mm.2	13.34	12.87	-1.38	0.0162	0.1283	Entpd4	ectonucleoside triphosphate diphosphohydrolase 4	Multiple_Complex
TC1100002028.mm.2	12	11.54	-1.38	0.0232	0.1553	Hgs	HGF-regulated tyrosine kinase substrate	Multiple_Complex
TC0200005515.mm.2	13.05	12.58	-1.38	0.0132	0.1151	Ube2v1	ubiquitin-conjugating enzyme E2 variant 1	Multiple_Complex
TC1300001252.mm.2	10.73	10.26	-1.38	0.0109	0.1038	Mier3	mesoderm induction early response 1, family member 3	Multiple_Complex
TC1100000187.mm.2	13.17	12.7	-1.38	0.0176	0.1347	Spred2	sprouty-related, EVH1 domain containing 2	Coding
TC1300001638.mm.2	10.09	9.63	-1.38	0.0309	0.1821	Hist1h2ac	histone cluster 1, H2ac	Multiple_Complex
TC0700004625.mm.2	12.28	11.82	-1.37	0.0422	0.2162	Kctd13	potassium channel tetramerisation domain containing 13	Multiple_Complex
TC0200001362.mm.2	12.65	12.19	-1.37	0.0192	0.1405	Celf1	CUGBP, Elav-like family member 1	Multiple_Complex
TC1400000609.mm.2	12.45	12	-1.37	0.0206	0.1458	Tox4	TOX high mobility group box family member 4	Multiple_Complex
TC0900003326.mm.2	10.88	10.42	-1.37	0.0232	0.1553	Ccpg1	cell cycle progression 1	Multiple_Complex
TC1700001150.mm.2	11.57	11.12	-1.37	0.0346	0.1944	Lclat1	lysocardiolipin acyltransferase 1	Multiple_Complex
TC0100003679.mm.2	12.91	12.46	-1.37	0.0189	0.14	Ephx1	epoxide hydrolase 1, microsomal	Coding
TC0700004548.mm.2	11.21	10.76	-1.37	0.0276	0.1708	Tollip	toll interacting protein	Coding
TC1700002787.mm.2	15.52	15.07	-1.37	0.022	0.1508	Ddx39b; Mir8094	DEAD (Asp-Glu-Ala-Asp) box polypeptide 39B; microRNA 8094	Multiple_Complex
TC0600000850.mm.2	10.2	9.75	-1.37	0.0437	0.2199	Ggcx	gamma-glutamyl carboxylase	Multiple_Complex
TC0500001268.mm.2	11.79	11.34	-1.37	0.0346	0.1945	Rab35	RAB35, member RAS oncogene family	Multiple_Complex
TC1700002041.mm.2	11.24	10.79	-1.37	0.0418	0.2152	Ppp1r11	protein phosphatase 1, regulatory (inhibitor) subunit 11	Coding
TC0300000786.mm.2	11.24	10.79	-1.37	0.0262	0.1665	Crtc2	CREB regulated transcription coactivator 2	Multiple_Complex
TC0900002115.mm.2	13.07	12.62	-1.37	0.0112	0.1054	Sc5d	sterol-C5-desaturase (fungal ERG3, delta-5-desaturase) homolog (S. cerevisae)	Multiple_Complex
TSUnmapped00000025.mm.2	11.1	10.65	-1.37	0.0384	0.2061	Gm21992	predicted gene 21992	Coding
TC1100001247.mm.2	14.13	13.68	-1.37	0.0156	0.1254	Ap2b1	adaptor-related protein complex 2, beta 1 subunit	Multiple_Complex
TC1400002792.mm.2	11.01	10.56	-1.37	0.0262	0.1664	Gm3252; Gm2897	predicted gene 3252 [Source:MGI Symbol;Acc:MGI:3781430]; predicted gene 2897 (Gm2897), transcript variant 1, mRNA.	Coding
TC1000003066.mm.2	10.97	10.52	-1.36	0.0222	0.1516	Mon2	MON2 homolog (yeast)	Multiple_Complex
TC0500002994.mm.2	10.58	10.14	-1.36	0.014	0.1183	Ep400	E1A binding protein p400	Multiple_Complex
TC1400001303.mm.2	13.63	13.19	-1.36	0.0139	0.1181	Mbnl2	muscleblind-like 2	Multiple_Complex
TC1300001265.mm.2	13.48	13.03	-1.36	0.014	0.1184	Il6st	interleukin 6 signal transducer	Multiple_Complex
TC1200000797.mm.2	11.35	10.91	-1.36	0.0364	0.1999	Acot2	acyl-CoA thioesterase 2	Coding
TC1200000145.mm.2	12.44	12	-1.36	0.0453	0.2235	Hpcal1	hippocalcin-like 1	Multiple_Complex
TC1200002416.mm.2	12.16	11.72	-1.36	0.0201	0.1438	Ppp1r13b	protein phosphatase 1, regulatory (inhibitor) subunit 13B	Coding
TC0400001123.mm.2	13.24	12.8	-1.36	0.0252	0.1633	Tmem59	transmembrane protein 59	Multiple_Complex
TC0100000697.mm.2	10.24	9.8	-1.36	0.0419	0.2153	Nyap2	neuronal tyrosine-phophorylated phosphoinositide 3-kinase adaptor 2	Multiple_Complex
TC1700000203.mm.2	12.69	12.25	-1.36	0.0116	0.1073	Lix1	limb expression 1 homolog (chicken)	Multiple_Complex
TC1100000093.mm.2	12.63	12.19	-1.36	0.016	0.1271	Ogdh	oxoglutarate (alpha-ketoglutarate) dehydrogenase (lipoamide)	Multiple_Complex
TC0700004119.mm.2	11.93	11.48	-1.36	0.0173	0.1336	Dkk3	dickkopf homolog 3 (Xenopus laevis)	Coding
TC0400001502.mm.2	10.09	9.64	-1.36	0.0466	0.2274	Phc2	polyhomeotic-like 2 (Drosophila)	Multiple_Complex
TC1800000199.mm.2	12.99	12.55	-1.36	0.0146	0.1208	Elp2	elongator acetyltransferase complex subunit 2	Coding
TC0400003187.mm.2	11.6	11.17	-1.36	0.0408	0.2127	Prkaa2	protein kinase, AMP-activated, alpha 2 catalytic subunit	Multiple_Complex
TC0700002430.mm.2	14.36	13.92	-1.35	0.0115	0.1071	Arhgap35	Rho GTPase activating protein 35	Multiple_Complex
TC0600001394.mm.2	11.69	11.25	-1.35	0.0308	0.182	Necap1	NECAP endocytosis associated 1	Multiple_Complex
TC0100001853.mm.2	10.96	10.53	-1.35	0.0252	0.1634	Ints7	integrator complex subunit 7	Multiple_Complex
TC1700002207.mm.2	11.03	10.59	-1.35	0.0398	0.2099	Taf8	TAF8 RNA polymerase II, TATA box binding protein (TBP)-associated factorq	Coding
TC0400004003.mm.2	11	10.56	-1.35	0.0145	0.1207	Mfn2	mitofusin 2	Multiple_Complex
TC0300000637.mm.2	12.12	11.69	-1.35	0.0133	0.1154	Map9	microtubule-associated protein 9	Multiple_Complex
TC0200000783.mm.2	13.23	12.8	-1.35	0.0242	0.1595	Mbd5	methyl-CpG binding domain protein 5	Multiple_Complex
TC1700002660.mm.2	13.4	12.96	-1.35	0.0156	0.1256	Prepl	prolyl endopeptidase-like	Multiple_Complex
TC0300002361.mm.2	15.54	15.1	-1.35	0.0153	0.1244	Ubap2l	ubiquitin-associated protein 2-like	Multiple_Complex
TC0400001715.mm.2	10.52	10.09	-1.35	0.0271	0.1691	Eif4g3	eukaryotic translation initiation factor 4 gamma, 3	Multiple_Complex
TC1300002313.mm.2	11.08	10.65	-1.35	0.022	0.151	Exoc3	exocyst complex component 3	Multiple_Complex
TC0600000556.mm.2	14.2	13.77	-1.35	0.0251	0.1632	Atp6v0e2	ATPase, H+ transporting, lysosomal V0 subunit E2	Coding
TC0200004670.mm.2	10.16	9.73	-1.35	0.0197	0.1424	Tmem230	transmembrane protein 230	Multiple_Complex
TC1000000326.mm.2	13.34	12.91	-1.35	0.0227	0.1536	Fyn	Fyn proto-oncogene	Multiple_Complex
TC0100003352.mm.2	13.29	12.86	-1.35	0.0294	0.1767	Rabgap1l	RAB GTPase activating protein 1-like	Multiple_Complex
TC0200003759.mm.2	14.66	14.24	-1.35	0.0439	0.2206	Chn1	chimerin 1	Multiple_Complex
TC1100001153.mm.2	13.05	12.62	-1.35	0.0251	0.1632	2610507B11Rik	RIKEN cDNA 2610507B11 gene	Multiple_Complex
TC0900002153.mm.2	12	11.57	-1.34	0.0268	0.1684	Abcg4	ATP-binding cassette, sub-family G (WHITE), member 4	Multiple_Complex
TC0200003171.mm.2	12.31	11.88	-1.34	0.0254	0.1637	Camsap1	calmodulin regulated spectrin-associated protein 1	Multiple_Complex
TC1900000960.mm.2	12.53	12.1	-1.34	0.0321	0.1862	Banf1	barrier to autointegration factor 1	Multiple_Complex
TC0800002180.mm.2	10.71	10.28	-1.34	0.0404	0.2116	Cdkn2aip	CDKN2A interacting protein	Coding
TC1500002067.mm.2	10.73	10.31	-1.34	0.0327	0.1881	Cpne8	copine VIII	Multiple_Complex
TC0600003412.mm.2	11.52	11.09	-1.34	0.0434	0.2194	Bcat1	branched chain aminotransferase 1, cytosolic	Multiple_Complex
TC0600002059.mm.2	12.63	12.2	-1.34	0.0195	0.1414	Cnot4	CCR4-NOT transcription complex, subunit 4	Multiple_Complex
TC1400002280.mm.2	16.45	16.03	-1.34	0.0206	0.1458	Dpysl2	dihydropyrimidinase-like 2	Multiple_Complex
TC1000002885.mm.2	13.59	13.16	-1.34	0.0333	0.19	Atxn7l3b	ataxin 7-like 3B	Multiple_Complex
TC0800000765.mm.2	14.13	13.71	-1.34	0.0423	0.2164	Rab3a	RAB3A, member RAS oncogene family	Multiple_Complex
TC0900003055.mm.2	15.09	14.67	-1.34	0.0274	0.1702	Dag1	dystroglycan 1	Coding
TC0900000216.mm.2	11.43	11.01	-1.34	0.0135	0.1162	Zfp809	zinc finger protein 809	Multiple_Complex
TC1100002158.mm.2	17.08	16.66	-1.34	0.0287	0.1745	Camk2b	calcium/calmodulin-dependent protein kinase II, beta	Multiple_Complex
TC1200000741.mm.2	11.42	11	-1.34	0.0396	0.2093	Slc39a9	solute carrier family 39 (zinc transporter), member 9	Multiple_Complex
TC1400002847.mm.2	10.51	10.09	-1.34	0.0405	0.2118	Gm3667	predicted gene 3667 [Source:MGI Symbol;Acc:MGI:3781843]; predicted gene 3667	Coding
TC1500002033.mm.2	14.59	14.17	-1.34	0.0417	0.2148	Mlc1	megalencephalic leukoencephalopathy with subcortical cysts 1 homolog (human)	Coding
TC1100000327.mm.2	13.7	13.28	-1.34	0.041	0.2135	Nsg2	neuron specific gene family member 2	Coding
TC1100001232.mm.2	10.07	9.65	-1.34	0.0225	0.1526	Lig3	ligase III, DNA, ATP-dependent	Multiple_Complex
TC1700000884.mm.2	11.1	10.68	-1.34	0.0228	0.1539	Yipf3	Yip1 domain family, member 3	Multiple_Complex
TC0900000719.mm.2	13.61	13.2	-1.33	0.0371	0.202	Ubl7	ubiquitin-like 7 (bone marrow stromal cell-derived)	Coding
TC0600000834.mm.2	12.95	12.53	-1.33	0.0266	0.1678	Reep1	receptor accessory protein 1	Coding
TC0500000188.mm.2	12.75	12.33	-1.33	0.0209	0.1469	Lhfpl3	lipoma HMGIC fusion partner-like 3	Coding
TC0100000682.mm.2	15.55	15.14	-1.33	0.0172	0.133	Utp14b; Acsl3	UTP14, U3 small nucleolar ribonucleoprotein, homolog B (yeast); acyl-CoA synthetase long-chain family member 3	Multiple_Complex
TC0800001320.mm.2	14.28	13.87	-1.33	0.0273	0.1699	Mtss1l	metastasis suppressor 1-like	Multiple_Complex
TC1100001770.mm.2	14.65	14.24	-1.33	0.028	0.1721	Dcaf7	DDB1 and CUL4 associated factor 7	Multiple_Complex
TC0900001445.mm.2	14.27	13.86	-1.33	0.0193	0.141	Map4	microtubule-associated protein 4	Multiple_Complex
TC0600003169.mm.2	13.26	12.84	-1.33	0.0255	0.1642	Ccnd2	cyclin D2	Multiple_Complex
TC0300002292.mm.2	11.65	11.24	-1.33	0.0331	0.1891	Prcc	papillary renal cell carcinoma (translocation-associated)	Coding
TC0200002077.mm.2	15.99	15.57	-1.33	0.0438	0.2201	Snap25	synaptosomal-associated protein 25	Multiple_Complex
TC1800000994.mm.2	10.64	10.23	-1.33	0.024	0.1588	Npc1	Niemann-Pick type C1	Multiple_Complex
TC0900003343.mm.2	10.48	10.06	-1.33	0.0331	0.1891	Srprb	signal recognition particle receptor, B subunit	Multiple_Complex
TC0400003542.mm.2	11.09	10.68	-1.33	0.0401	0.2107	Ago1	argonaute RISC catalytic subunit 1	Multiple_Complex
TC0200003720.mm.2	14.03	13.62	-1.33	0.0213	0.1483	Slc25a12	solute carrier family 25 (mitochondrial carrier, Aralar), member 12	Multiple_Complex
TC1100003299.mm.2	11.09	10.68	-1.33	0.0448	0.2222	Tnfaip1	tumor necrosis factor, alpha-induced protein 1 (endothelial)	Coding
TC0700000007.mm.2	13.6	13.19	-1.33	0.031	0.1826	Cacng7	calcium channel, voltage-dependent, gamma subunit 7	Coding
TC1900000954.mm.2	10.44	10.04	-1.33	0.0166	0.13	Pacs1	phosphofurin acidic cluster sorting protein 1	Coding
TC0500003495.mm.2	14.37	13.96	-1.33	0.0305	0.1807	Zfand2a	zinc finger, AN1-type domain 2A	Multiple_Complex
TC0800001885.mm.2	11.68	11.28	-1.32	0.0424	0.2168	Golga7	golgi autoantigen, golgin subfamily a, 7	Multiple_Complex
TC0600000885.mm.2	13.64	13.24	-1.32	0.0355	0.1972	Lrrtm4	leucine rich repeat transmembrane neuronal 4	Coding
TC1100000417.mm.2	13.39	12.99	-1.32	0.0324	0.1873	Gabrb2	gamma-aminobutyric acid (GABA) A receptor, subunit beta 2	Multiple_Complex
TC0400001530.mm.2	14.65	14.24	-1.32	0.0366	0.2004	Ptp4a2	protein tyrosine phosphatase 4a2	Multiple_Complex
TC1000000671.mm.2	11.6	11.2	-1.32	0.0323	0.1871	Ccdc6	coiled-coil domain containing 6	Multiple_Complex
TC0800000874.mm.2	10.65	10.25	-1.32	0.0251	0.1628	Zfp827	zinc finger protein 827	Multiple_Complex
TC1100004276.mm.2	12.02	11.62	-1.32	0.0375	0.2034	Casc3	cancer susceptibility candidate 3	Multiple_Complex
TC1300000972.mm.2	16.72	16.32	-1.32	0.048	0.2306	Mef2c	myocyte enhancer factor 2C	Multiple_Complex
TC1100003406.mm.2	10.36	9.96	-1.32	0.0444	0.2218	Dusp14	dual specificity phosphatase 14	Coding
TC1400002071.mm.2	16.56	16.17	-1.31	0.023	0.1546	Slc22a17	solute carrier family 22 (organic cation transporter), member 17	Coding
TC0500003430.mm.2	12.55	12.16	-1.31	0.0282	0.1726	Ap1s1	adaptor protein complex AP-1, sigma 1	Multiple_Complex
TC0800002927.mm.2	13.09	12.7	-1.31	0.0361	0.199	Sf3b3	splicing factor 3b, subunit 3	Coding
TC1600000216.mm.2	12.68	12.29	-1.31	0.0283	0.173	Crkl	v-crk sarcoma virus CT10 oncogene homolog (avian)-like	Multiple_Complex
TC1200002267.mm.2	13.33	12.94	-1.31	0.0484	0.232	Ddx24	DEAD (Asp-Glu-Ala-Asp) box polypeptide 24	Coding
TC1800000665.mm.2	13.38	12.99	-1.31	0.0303	0.1801	Nedd4l	neural precursor cell expressed, developmentally down-regulated gene 4-like	Multiple_Complex
TC1400001783.mm.2	11.47	11.09	-1.3	0.0287	0.1745	Tspan14	tetraspanin 14	Multiple_Complex
TC0900001586.mm.2	11.41	11.03	-1.3	0.0382	0.2051	Wdr48	WD repeat domain 48	Multiple_Complex
TC0300001150.mm.2	12.06	11.68	-1.3	0.0418	0.2152	Wdr47	WD repeat domain 47	Multiple_Complex
TC0500002508.mm.2	13.97	13.59	-1.3	0.0317	0.185	Apbb2	amyloid beta (A4) precursor protein-binding, family B, member 2	Multiple_Complex
TC1400001920.mm.2	13.11	13.49	1.3	0.033	0.1891	Cnih1	cornichon homolog 1 (Drosophila)	Coding
TC0200001229.mm.2	11.52	11.9	1.3	0.0415	0.2142	Ssrp1	structure specific recognition protein 1	Multiple_Complex
TC0600001733.mm.2	10.95	11.33	1.3	0.0466	0.2274	Fgfr1op2	FGFR1 oncogene partner 2	Multiple_Complex
TC1300001835.mm.2	10.79	11.17	1.3	0.048	0.2306	Txndc5	thioredoxin domain containing 5	Multiple_Complex
TC1100004128.mm.2	11.53	11.91	1.3	0.0256	0.1645	Srsf2	serine/arginine-rich splicing factor 2	Multiple_Complex
TC1000003119.mm.2	13.61	14	1.3	0.0403	0.2113	Lrp1	low density lipoprotein receptor-related protein 1	Multiple_Complex
TC1400000231.mm.2	15.94	16.33	1.3	0.0223	0.152	Rps24	ribosomal protein S24	Coding
TC1300002382.mm.2	17.51	17.89	1.3	0.0205	0.1458	Cox7c	cytochrome c oxidase subunit VIIc	Multiple_Complex
TC1600000704.mm.2	11.11	11.5	1.3	0.0289	0.1752	Ift57	intraflagellar transport 57	Multiple_Complex
TC1400000373.mm.2	14.75	15.13	1.31	0.0374	0.203	Glud1; Gm3219	glutamate dehydrogenase 1; B-cell CLL/lymphoma 7C pseudogene	Multiple_Complex
TC0700003822.mm.2	11.59	11.98	1.31	0.0379	0.2047	Mrpl48	mitochondrial ribosomal protein L48	Multiple_Complex
TC0100001952.mm.2	12.8	13.18	1.31	0.0253	0.1637	Cops5	COP9 (constitutive photomorphogenic) homolog, subunit 5 (Arabidopsis thaliana)	Multiple_Complex
TC0500003638.mm.2	13.54	13.93	1.31	0.0327	0.1881	Ubl3	ubiquitin-like 3	Coding
TC0600000213.mm.2	12.08	12.47	1.31	0.0467	0.2275	Arf5	ADP-ribosylation factor 5	Coding
TC1500000110.mm.2	13	13.38	1.31	0.023	0.1547	Drosha	drosha, ribonuclease type III	Multiple_Complex
TC1200000603.mm.2	11.74	12.12	1.31	0.0235	0.1564	Psma3	proteasome (prosome, macropain) subunit, alpha type 3	Multiple_Complex
TC1100000884.mm.2	15.12	15.51	1.31	0.0237	0.1569	Rpl26; Gm15772	ribosomal protein L26; ribosomal protein L26 pseudogene	Multiple_Complex
TC0900000705.mm.2	12.61	13	1.31	0.0207	0.1461	Cox5a	cytochrome c oxidase subunit Va	Coding
TC0700004135.mm.2	12.1	12.49	1.31	0.0304	0.1802	Psma1	proteasome (prosome, macropain) subunit, alpha type 1	Multiple_Complex
TC0200001547.mm.2	11.9	12.29	1.31	0.0295	0.1772	Fbxo3	F-box protein 3	Multiple_Complex
TC0700001360.mm.2	11.41	11.79	1.31	0.0319	0.1855	Clns1a	chloride channel, nucleotide-sensitive, 1A	Multiple_Complex
TC0400003489.mm.2	10.97	11.36	1.31	0.0333	0.1898	Ndufs5	NADH dehydrogenase (ubiquinone) Fe-S protein 5	Multiple_Complex
TC0200000422.mm.2	11.77	12.16	1.31	0.0366	0.2003	Edf1	endothelial differentiation-related factor 1	Multiple_Complex
TC1500000614.mm.2	14.42	14.81	1.31	0.0287	0.1745	Rpl8	ribosomal protein L8	Coding
TC1200001859.mm.2	15.72	16.11	1.31	0.0315	0.1842	Rps29	ribosomal protein S29	Multiple_Complex
TC0700004296.mm.2	16.07	16.46	1.31	0.0219	0.1507	Aldoa	aldolase A, fructose-bisphosphate	Multiple_Complex
TC0200001716.mm.2	12.43	12.82	1.31	0.0458	0.2253	Spred1	sprouty protein with EVH-1 domain 1, related sequence	Multiple_Complex
TC1000001084.mm.2	14.12	14.51	1.31	0.0369	0.2013	Arl1	ADP-ribosylation factor-like 1	Coding
TC1200000294.mm.2	10.02	10.41	1.31	0.0277	0.171	Twistnb	twist basic helix-loop-helix transcription factor 1 neighbor	Coding
TC1500000667.mm.2	11.54	11.93	1.31	0.0395	0.2093	Polr2f	polymerase (RNA) II (DNA directed) polypeptide F	Coding
TC1900000069.mm.2	10.48	10.88	1.31	0.0258	0.1653	Fibp	fibroblast growth factor (acidic) intracellular binding protein	Coding
TC1700002584.mm.2	10.34	10.73	1.31	0.0491	0.2337	Dhx57	DEAH (Asp-Glu-Ala-Asp/His) box polypeptide 57	Multiple_Complex
TC0200001171.mm.2	12.55	12.95	1.32	0.0447	0.2221	Dnajc10	DnaJ (Hsp40) homolog, subfamily C, member 10	Multiple_Complex
TC1100000156.mm.2	13.29	13.69	1.32	0.0376	0.2034	Vstm2a	V-set and transmembrane domain containing 2A	Multiple_Complex
TC0200000057.mm.2	10.89	11.29	1.32	0.0272	0.1696	Upf2	UPF2 regulator of nonsense transcripts homolog (yeast)	Multiple_Complex
TC1300002510.mm.2	14.1	14.49	1.32	0.0403	0.2113	Tnpo1	transportin 1	Multiple_Complex
TC1200001113.mm.2	11.34	11.74	1.32	0.0194	0.141	Yy1	YY1 transcription factor	Multiple_Complex
TC0500000534.mm.2	11.68	12.07	1.32	0.0319	0.1856	Anapc4	anaphase promoting complex subunit 4	Multiple_Complex
TC0300001469.mm.2	14.93	15.33	1.32	0.0271	0.1691	45184	selenoprotein	Multiple_Complex
TC0800000974.mm.2	15.54	15.94	1.32	0.0175	0.1342	Prdx2	peroxiredoxin 2	Multiple_Complex
TC1100000170.mm.2	10.22	10.62	1.32	0.0257	0.1648	C1d	C1D nuclear receptor co-repressor	Multiple_Complex
TC0400002454.mm.2	11.15	11.55	1.32	0.0236	0.1567	Bag1	BCL2-associated athanogene 1	Coding
TC1500000301.mm.2	10.33	10.73	1.32	0.0276	0.1707	Dcaf13	DDB1 and CUL4 associated factor 13	Coding
TC1800001731.mm.2	10.1	10.5	1.32	0.0486	0.2323	Dok6	docking protein 6	Multiple_Complex
TC0600002697.mm.2	11.45	11.85	1.32	0.0285	0.1738	Plxna1	plexin A1	Multiple_Complex
TC0600002668.mm.2	13.24	13.64	1.32	0.0418	0.2152	Cnbp	cellular nucleic acid binding protein	Multiple_Complex
TC1300002095.mm.2	11.32	11.72	1.32	0.0474	0.2296	Ubqln1	ubiquilin 1	Multiple_Complex
TC1300002479.mm.2	11.06	11.46	1.32	0.0234	0.1564	Nsa2	NSA2 ribosome biogenesis homolog (S. cerevisiae)	Coding
TC0100000625.mm.2	15.63	16.03	1.32	0.0196	0.1418	Arpc2	actin related protein 2/3 complex, subunit 2	Multiple_Complex
TC0200000301.mm.2	11.43	11.84	1.32	0.0231	0.1551	Commd3	COMM domain containing 3	Multiple_Complex
TC1200000034.mm.2	13.36	13.76	1.32	0.0395	0.2093	Sf3b6	splicing factor 3B, subunit 6	Multiple_Complex
TC0500002025.mm.2	10.84	11.25	1.32	0.0418	0.2152	Dnajc2	DnaJ (Hsp40) homolog, subfamily C, member 2	Multiple_Complex
TC1300001346.mm.2	12.17	12.57	1.32	0.0279	0.1717	Paip1	polyadenylate binding protein-interacting protein 1	Multiple_Complex
TC0800002722.mm.2	10.54	10.94	1.32	0.0375	0.2034	Amfr	autocrine motility factor receptor	Multiple_Complex
TC0700004371.mm.2	10.59	11	1.32	0.0303	0.1801	Mcmbp	MCM (minichromosome maintenance deficient) binding protein	Multiple_Complex
TC0400002787.mm.2	12.04	12.44	1.32	0.0145	0.1207	Cdc26	cell division cycle 26	Multiple_Complex
TC1300000054.mm.2	10.35	10.75	1.32	0.0413	0.214	Dip2c	DIP2 disco-interacting protein 2 homolog C (Drosophila)	Multiple_Complex
TC0200001663.mm.2	14.21	14.62	1.32	0.0271	0.1693	Nop10	NOP10 ribonucleoprotein	Coding
TC0500003308.mm.2	11.09	11.5	1.33	0.0478	0.2304	Psph	phosphoserine phosphatase	Multiple_Complex
TC0900002159.mm.2	11.19	11.6	1.33	0.0334	0.19	Vps11	vacuolar protein sorting 11 (yeast)	Coding
TC0400001570.mm.2	11.28	11.69	1.33	0.0426	0.2174	Srsf4	serine/arginine-rich splicing factor 4	Multiple_Complex
TC1500002071.mm.2	10.02	10.43	1.33	0.0369	0.2013	Kif21a	kinesin family member 21A	Coding
TC0800002021.mm.2	12.4	12.81	1.33	0.0354	0.1969	Dctn6	dynactin 6	Multiple_Complex
TC1200000825.mm.2	12.85	13.26	1.33	0.0305	0.1809	Ylpm1	YLP motif containing 1	Multiple_Complex
TC1100001546.mm.2	11.04	11.45	1.33	0.0447	0.2221	Psmb3	proteasome (prosome, macropain) subunit, beta type 3	Multiple_Complex
TC0400000248.mm.2	10.85	11.26	1.33	0.0175	0.1344	Map3k7	mitogen-activated protein kinase kinase kinase 7	Multiple_Complex
TC0700002880.mm.2	12.58	12.99	1.33	0.0326	0.1878	Pop4	processing of precursor 4, ribonuclease P/MRP family, (S. cerevisiae)	Coding
TC1700000148.mm.2	12.72	13.13	1.33	0.0265	0.1675	Sod2	superoxide dismutase 2, mitochondrial	Multiple_Complex
TC0200003299.mm.2	12.6	13.01	1.33	0.028	0.1718	Swi5	SWI5 recombination repair homolog (yeast)	Multiple_Complex
TC1500000503.mm.2	10.18	10.59	1.33	0.0392	0.2088	Khdrbs3	KH domain containing, RNA binding, signal transduction associated 3	Coding
TC0200005211.mm.2	10.52	10.94	1.33	0.0337	0.191	Adnp; Dpm1	activity-dependent neuroprotective protein; dolichol-phosphate (beta-D) mannosyltransferase 1	Multiple_Complex
TC0700000228.mm.2	10.53	10.94	1.33	0.0226	0.1532	Tmem160	transmembrane protein 160	Coding
TC1600001986.mm.2	14.11	14.52	1.33	0.0202	0.1442	Cct8	chaperonin containing Tcp1, subunit 8 (theta)	Multiple_Complex
TC0100003087.mm.2	11.63	12.04	1.33	0.0218	0.1503	Mdm4	transformed mouse 3T3 cell double minute 4	Multiple_Complex
TC0400003721.mm.2	15.09	15.5	1.33	0.0476	0.2299	Hmgn2	high mobility group nucleosomal binding domain 2	Multiple_Complex
TC1900000723.mm.2	12.74	13.15	1.33	0.0485	0.2322	Slk	STE20-like kinase	Multiple_Complex
TC0300002674.mm.2	11.79	12.21	1.33	0.0323	0.187	Rap1a	RAS-related protein-1a	Coding
TC0600003375.mm.2	12.2	12.62	1.33	0.0255	0.1642	Ldhb	lactate dehydrogenase B	Multiple_Complex
TC1100001621.mm.2	16.34	16.75	1.33	0.023	0.1547	Eif1	eukaryotic translation initiation factor 1	Multiple_Complex
TC0200004530.mm.2	11.61	12.03	1.33	0.0341	0.1928	Secisbp2l	SECIS binding protein 2-like	Multiple_Complex
TC0200004756.mm.2	13.61	14.02	1.33	0.0317	0.185	Snx5	sorting nexin 5	Multiple_Complex
TC1600000738.mm.2	13.81	14.22	1.33	0.0151	0.1232	Rpl24; Zbtb11	ribosomal protein L24; zinc finger and BTB domain containing 11	Multiple_Complex
TC0200001015.mm.2	13.73	14.14	1.33	0.0301	0.1792	Ubr3	ubiquitin protein ligase E3 component n-recognin 3	Multiple_Complex
TC0300003071.mm.2	10.38	10.8	1.33	0.0489	0.2333	Hs2st1	heparan sulfate 2-O-sulfotransferase 1	Coding
TC0400002986.mm.2	16	16.41	1.33	0.0181	0.1367	Rps6	ribosomal protein S6	Multiple_Complex
TC0200001628.mm.2	11.87	12.28	1.33	0.0359	0.1982	Ccdc34	coiled-coil domain containing 34	Multiple_Complex
TC1700001888.mm.2	14.81	15.23	1.33	0.0174	0.134	Rps18	ribosomal protein S18	Multiple_Complex
TC1200001544.mm.2	14.59	15.01	1.33	0.0246	0.161	Id2	inhibitor of DNA binding 2	Coding
TC1600001287.mm.2	10.14	10.55	1.33	0.029	0.1753	Pi4ka	phosphatidylinositol 4-kinase, catalytic, alpha polypeptide	Multiple_Complex
TC1100000238.mm.2	13.43	13.84	1.34	0.0213	0.1483	Xpo1	exportin 1, CRM1 homolog (yeast)	Multiple_Complex
TC0500001026.mm.2	12.14	12.56	1.34	0.0175	0.1343	Pkd2	polycystic kidney disease 2	Multiple_Complex
TC0300002946.mm.2	13.81	14.23	1.34	0.0206	0.1458	Rpl34; Rpl34-ps1	ribosomal protein L34; ribosomal protein L34, pseudogene 1	Multiple_Complex
TC0100003125.mm.2	11.85	12.26	1.34	0.0248	0.1618	Timm17a	translocase of inner mitochondrial membrane 17a	Multiple_Complex
TC1100001706.mm.2	10.2	10.62	1.34	0.02	0.1435	Hexim1	hexamethylene bis-acetamide inducible 1	Multiple_Complex
TC0500000719.mm.2	13.04	13.46	1.34	0.0494	0.2343	Tmem165; Apc-ps1	transmembrane protein 165; adenomatosis polyposis coli, pseudogene 1	Multiple_Complex
TC1100003841.mm.2	10.71	11.13	1.34	0.0413	0.214	Gpatch8	G patch domain containing 8	Multiple_Complex
TC1100002048.mm.2	12.22	12.64	1.34	0.0222	0.1515	Gps1	G protein pathway suppressor 1	Multiple_Complex
TC1800000071.mm.2	10.4	10.82	1.34	0.0265	0.1675	Thoc1	THO complex 1	Multiple_Complex
TC1500001919.mm.2	11.75	12.17	1.34	0.0275	0.1705	Slc25a17	solute carrier family 25 (mitochondrial carrier, peroxisomal membrane protein), member 17	Coding
TC1100000015.mm.2	11.86	12.28	1.34	0.0386	0.2067	Selm	selenoprotein M	Multiple_Complex
TC0700003989.mm.2	14.17	14.59	1.34	0.0156	0.1256	Taf10	TAF10 RNA polymerase II, TATA box binding protein (TBP)-associated factor	Multiple_Complex
TC0800001003.mm.2	11.2	11.63	1.34	0.0211	0.1477	Lonp2	lon peptidase 2, peroxisomal	Multiple_Complex
TC1500002337.mm.2	11.74	12.16	1.34	0.0196	0.1418	Pfdn5	prefoldin 5	Multiple_Complex
TC0100003440.mm.2	11.43	11.85	1.34	0.0372	0.2026	Tiprl	TIP41, TOR signalling pathway regulator-like (S. cerevisiae)	Multiple_Complex
TC1500000175.mm.2	11.95	12.38	1.34	0.0259	0.1655	Ank; Mir7117	progressive ankylosis; microRNA 7117	Multiple_Complex
TC1700002534.mm.2	10.96	11.39	1.34	0.0232	0.1556	Dpy30	dpy-30 homolog (C. elegans)	Coding
TC1800001163.mm.2	11.5	11.93	1.34	0.0366	0.2005	Hspa9	heat shock protein 9	Multiple_Complex
TC1900001617.mm.2	10.96	11.39	1.34	0.0326	0.1877	Nt5c2	5-nucleotidase, cytosolic II; 5'-nucleotidase, cytosolic II	Multiple_Complex
TC1100003890.mm.2	11.73	12.16	1.34	0.0399	0.2103	Kansl1	KAT8 regulatory NSL complex subunit 1	Multiple_Complex
TC0600000633.mm.2	13.11	13.53	1.34	0.0179	0.1357	Tax1bp1	Tax1 (human T cell leukemia virus type I) binding protein 1	Multiple_Complex
TC0300002499.mm.2	13.56	13.99	1.35	0.0136	0.1166	Hist2h2ac	histone cluster 2, H2ac	Coding
TC0100003610.mm.2	10.99	11.41	1.35	0.0352	0.1963	Fh1	fumarate hydratase 1	Multiple_Complex
TC0800002376.mm.2	13.34	13.76	1.35	0.0195	0.1416	Ndufa13	NADH dehydrogenase (ubiquinone) 1 alpha subcomplex, 13	Coding
TC0400002709.mm.2	10.5	10.93	1.35	0.0139	0.1181	Tmem245	transmembrane protein 245	Multiple_Complex
TC0200003505.mm.2	10.74	11.17	1.35	0.0258	0.165	Mmadhc	methylmalonic aciduria (cobalamin deficiency) cblD type, with homocystinuria	Multiple_Complex
TC0200003421.mm.2	13.84	14.27	1.35	0.0188	0.1396	Psmb7	proteasome (prosome, macropain) subunit, beta type 7	Multiple_Complex
TC1100001443.mm.2	11.63	12.06	1.35	0.0234	0.1561	Mrpl27	mitochondrial ribosomal protein L27	Multiple_Complex
TC1100004076.mm.2	15.04	15.47	1.35	0.0127	0.1121	Hn1	hematological and neurological expressed sequence 1	Multiple_Complex
TC0800001522.mm.2	14.68	15.11	1.35	0.0265	0.1675	Tubb3	tubulin, beta 3 class III	Coding
TC1800000944.mm.2	11.48	11.91	1.35	0.0475	0.2298	Arhgap12	Rho GTPase activating protein 12	Multiple_Complex
TC0100002798.mm.2	10.26	10.7	1.35	0.0149	0.1224	Ilkap	integrin-linked kinase-associated serine/threonine phosphatase 2C	Coding
TC0600002079.mm.2	15.76	16.19	1.35	0.0151	0.1234	Ptn	pleiotrophin	Multiple_Complex
TC0300002263.mm.2	13.78	14.21	1.35	0.0259	0.1655	Rps3a1	ribosomal protein S3A1	Coding
TC0900000845.mm.2	10.34	10.77	1.35	0.0331	0.1891	Spg21	spastic paraplegia 21 homolog (human)	Coding
TC0200003302.mm.2	11.52	11.95	1.35	0.0434	0.2194	1110008P14Rik	RIKEN cDNA 1110008P14 gene	Multiple_Complex
TC0400003124.mm.2	10.67	11.1	1.35	0.0267	0.1682	Dock7	dedicator of cytokinesis 7	Multiple_Complex
TC0500002178.mm.2	10.97	11.4	1.35	0.0232	0.1555	Ppm1g	protein phosphatase 1G (formerly 2C), magnesium-dependent, gamma isoform	Coding
TC0800003008.mm.2	11.68	12.12	1.35	0.037	0.2016	Gcsh	glycine cleavage system protein H (aminomethyl carrier)	Multiple_Complex
TC1300000260.mm.2	10.74	11.17	1.35	0.0491	0.2337	Hist1h2ab	histone cluster 1, H2ab	Coding
TC0400000460.mm.2	14.12	14.55	1.35	0.019	0.14	Clta	clathrin, light polypeptide (Lca)	Coding
TC1000001772.mm.2	11.94	12.37	1.35	0.0195	0.1414	Pex3	peroxisomal biogenesis factor 3	Multiple_Complex
TC0300002813.mm.2	11.48	11.92	1.35	0.0186	0.1386	Agl	amylo-1,6-glucosidase, 4-alpha-glucanotransferase	Multiple_Complex
TC1700002418.mm.2	10.31	10.74	1.35	0.0462	0.2266	Twsg1	twisted gastrulation homolog 1 (Drosophila)	Coding
TC0900001067.mm.2	11.81	12.24	1.35	0.0211	0.1476	Senp6	SUMO/sentrin specific peptidase 6	Multiple_Complex
TC0600002212.mm.2	13.6	14.03	1.35	0.0387	0.207	Pdia4; Mir704	protein disulfide isomerase associated 4; microRNA 704	Multiple_Complex
TC0900002236.mm.2	11.01	11.44	1.35	0.0213	0.1481	Rbm7	RNA binding motif protein 7	Multiple_Complex
TC0300000360.mm.2	10.81	11.25	1.35	0.0201	0.1436	Rab33b	RAB33B, member RAS oncogene family	Coding
TC1000001881.mm.2	14.79	15.22	1.35	0.0116	0.1076	Rps12; Snora33; Snord100	ribosomal protein S12; small nucleolar RNA, H/ACA box 33; small nucleolar RNA, C/D box 100	Multiple_Complex
TC1500002191.mm.2	10.09	10.53	1.35	0.0261	0.166	Prkag1	protein kinase, AMP-activated, gamma 1 non-catalytic subunit	Coding
TC0600000667.mm.2	13.44	13.88	1.35	0.0122	0.1102	Adcyap1r1	adenylate cyclase activating polypeptide 1 receptor 1	Multiple_Complex
TC0800000392.mm.2	11.46	11.9	1.35	0.0235	0.1566	Ppp2cb	protein phosphatase 2 (formerly 2A), catalytic subunit, beta isoform	Coding
TC1600000033.mm.2	12.45	12.89	1.35	0.0245	0.1608	Hmox2	heme oxygenase 2	Coding
TC0700002615.mm.2	11.77	12.21	1.36	0.021	0.1474	Rabac1	Rab acceptor 1 (prenylated)	Coding
TC1200001110.mm.2	11.66	12.1	1.36	0.0236	0.1567	Evl	Ena-vasodilator stimulated phosphoprotein	Multiple_Complex
TC0700002708.mm.2	13.35	13.79	1.36	0.0262	0.1664	Actn4	actinin alpha 4	Multiple_Complex
TC0700003726.mm.2	12.39	12.83	1.36	0.0375	0.2033	Tmem126a	transmembrane protein 126A	Multiple_Complex
TC0700004565.mm.2	17.32	17.76	1.36	0.0334	0.1903	Ctsd; Ifitm10	cathepsin D; interferon induced transmembrane protein 10	Multiple_Complex
TC0100000289.mm.2	13.35	13.79	1.36	0.0475	0.2298	Map4k4	mitogen-activated protein kinase kinase kinase kinase 4	Multiple_Complex
TC1600000741.mm.2	10.4	10.84	1.36	0.0159	0.1267	Senp7	SUMO1/sentrin specific peptidase 7	Multiple_Complex
TC0300001338.mm.2	12.3	12.74	1.36	0.0139	0.1181	Papss1	3-phosphoadenosine 5-phosphosulfate synthase 1; 3'-phosphoadenosine 5'-phosphosulfate synthase 1	Coding
TC1200000459.mm.2	12.93	13.37	1.36	0.0199	0.143	1700047I17Rik2; Fam177a	RIKEN cDNA 1700047I17 gene 2; family with sequence similarity 177, member A	Multiple_Complex
TC1200000461.mm.2	12.93	13.37	1.36	0.0199	0.143	1700047I17Rik2; Fam177a	RIKEN cDNA 1700047I17 gene 2; family with sequence similarity 177, member A	Coding
TC1200002421.mm.2	14.16	14.6	1.36	0.0227	0.1536	2010107E04Rik	RIKEN cDNA 2010107E04 gene	Coding
TC1800000771.mm.2	11.46	11.91	1.36	0.0274	0.17	Mex3c	mex3 homolog C (C. elegans)	Coding
TC0900000669.mm.2	10.19	10.63	1.36	0.0437	0.2199	Ube2q2	ubiquitin-conjugating enzyme E2Q (putative) 2	Multiple_Complex
TC1700001516.mm.2	12.48	12.92	1.36	0.0154	0.1246	Lnpep	leucyl/cystinyl aminopeptidase	Multiple_Complex
TC0700000289.mm.2	14.12	14.56	1.36	0.0184	0.138	Snrpd2	small nuclear ribonucleoprotein D2	Multiple_Complex
TC0600000661.mm.2	13.25	13.69	1.36	0.0126	0.1119	Gars	glycyl-tRNA synthetase	Coding
TC0600001450.mm.2	11.06	11.51	1.36	0.0289	0.175	Mrpl51	mitochondrial ribosomal protein L51	Multiple_Complex
TC0200005443.mm.2	10.14	10.59	1.36	0.015	0.1228	Arfrp1	ADP-ribosylation factor related protein 1	Multiple_Complex
TC1400002653.mm.2	11.1	11.54	1.36	0.0359	0.1985	Rbm26; Gm17066	RNA binding motif protein 26; predicted gene 17066	Multiple_Complex
TC0700000933.mm.2	13.86	14.3	1.36	0.0287	0.1745	Cyfip1	cytoplasmic FMR1 interacting protein 1	Multiple_Complex
TC1400000277.mm.2	10.77	11.22	1.36	0.0131	0.1145	Fam208a	family with sequence similarity 208, member A	Multiple_Complex
TC0600002265.mm.2	16.66	17.1	1.36	0.0107	0.1025	Hnrnpa2b1	heterogeneous nuclear ribonucleoprotein A2/B1	Multiple_Complex
TC0900000672.mm.2	11.07	11.51	1.36	0.0145	0.1205	Fbxo22	F-box protein 22	Multiple_Complex
TC0800001447.mm.2	12.99	13.44	1.36	0.0181	0.1367	Cox4i1	cytochrome c oxidase subunit IV isoform 1	Multiple_Complex
TC0600002500.mm.2	13.22	13.67	1.36	0.0133	0.1154	Kcmf1	potassium channel modulatory factor 1	Multiple_Complex
TC0100002588.mm.2	10.02	10.47	1.36	0.0474	0.2296	Rnf25	ring finger protein 25	Multiple_Complex
TC1000002517.mm.2	10.57	11.01	1.36	0.0494	0.2343	Lsm7	LSM7 homolog, U6 small nuclear RNA associated (S. cerevisiae)	Multiple_Complex
TC0500000934.mm.2	12.18	12.62	1.36	0.0428	0.2179	Bmp2k	BMP2 inducible kinase	Multiple_Complex
TC0900003275.mm.2	10.28	10.73	1.37	0.03	0.1791	Higd1a	HIG1 domain family, member 1A	Coding
TC1500002336.mm.2	15.31	15.76	1.37	0.017	0.1318	Smdt1	single-pass membrane protein with aspartate rich tail 1	Coding
TC0200002094.mm.2	17.22	17.67	1.37	0.0157	0.1258	Gm17374	predicted gene, 17374 [Source:MGI Symbol;Acc:MGI:4937008]	Coding
TC1800000762.mm.2	12.48	12.93	1.37	0.0254	0.1638	Mbd2	methyl-CpG binding domain protein 2	Multiple_Complex
TC0400001592.mm.2	11.44	11.89	1.37	0.0203	0.1447	Dnajc8	DnaJ (Hsp40) homolog, subfamily C, member 8	Multiple_Complex
TC1800000084.mm.2	13.07	13.52	1.37	0.0265	0.1675	Mib1	mindbomb homolog 1 (Drosophila)	Multiple_Complex
TC0600001734.mm.2	10.04	10.49	1.37	0.0205	0.1456	Med21	mediator complex subunit 21	Multiple_Complex
TC0200002437.mm.2	11.3	11.75	1.37	0.0437	0.2199	Slc32a1	solute carrier family 32 (GABA vesicular transporter), member 1	Coding
TC0300001824.mm.2	11.77	12.22	1.37	0.0204	0.145	Dnajc19	DnaJ (Hsp40) homolog, subfamily C, member 19	Multiple_Complex
TC1500001326.mm.2	13.95	14.4	1.37	0.0114	0.1067	Cct5	chaperonin containing Tcp1, subunit 5 (epsilon)	Multiple_Complex
TC1800001441.mm.2	10.74	11.2	1.37	0.0101	0.0995	Fbxo38	F-box protein 38	Coding
TC0600001862.mm.2	15.21	15.67	1.37	0.0163	0.1288	Ndufa4	NADH dehydrogenase (ubiquinone) 1 alpha subcomplex, 4	Coding
TC0900003021.mm.2	12.83	13.29	1.37	0.0435	0.2194	Manf; Rbm15b	mesencephalic astrocyte-derived neurotrophic factor; RNA binding motif protein 15B	Multiple_Complex
TC0500000417.mm.2	14.23	14.69	1.37	0.0129	0.1139	Ppp2r2c	protein phosphatase 2, regulatory subunit B, gamma	Multiple_Complex
TC1300002617.mm.2	11.01	11.46	1.37	0.0249	0.1623	Ipo11	importin 11	Coding
TC1100003121.mm.2	10.11	10.56	1.37	0.0299	0.1787	Derl2	Der1-like domain family, member 2	Multiple_Complex
TC0300000144.mm.2	12.14	12.6	1.37	0.0091	0.0937	Tbl1xr1	transducin (beta)-like 1X-linked receptor 1	Multiple_Complex
TC0100003786.mm.2	11.36	11.81	1.37	0.0472	0.229	Smyd2	SET and MYND domain containing 2	Multiple_Complex
TC0900003282.mm.2	10.32	10.78	1.37	0.0211	0.1477	Ano10	anoctamin 10	Multiple_Complex
TC1000000850.mm.2	16.47	16.92	1.37	0.0148	0.1216	Rps15	ribosomal protein S15	Coding
TC1100003640.mm.2	13.84	14.3	1.37	0.0097	0.097	Kpnb1	karyopherin (importin) beta 1	Multiple_Complex
TC0200001115.mm.2	16.31	16.76	1.37	0.0125	0.1116	Hnrnpa3; Gm6793	heterogeneous nuclear ribonucleoprotein A3; heterogeneous nuclear ribonucleoprotein A3 pseudogene	Multiple_Complex
TC0700002710.mm.2	12.77	13.22	1.37	0.0139	0.118	Eif3k	eukaryotic translation initiation factor 3, subunit K	Coding
TC1100000955.mm.2	12.7	13.16	1.37	0.0205	0.1455	Psmb6	proteasome (prosome, macropain) subunit, beta type 6	Multiple_Complex
TC1300001794.mm.2	11.89	12.35	1.37	0.0129	0.1134	Eci2	enoyl-Coenzyme A delta isomerase 2	Multiple_Complex
TC1300002099.mm.2	17.67	18.13	1.37	0.0125	0.1115	Hnrnpk	heterogeneous nuclear ribonucleoprotein K	Multiple_Complex
TC1700002724.mm.2	14.97	15.43	1.37	0.0089	0.093	Nrxn1	neurexin I	Multiple_Complex
TC1600001308.mm.2	12.03	12.49	1.37	0.0137	0.1168	Ranbp1	RAN binding protein 1	Multiple_Complex
TC1300000278.mm.2	16.39	16.85	1.37	0.0106	0.1019	BC005537	cDNA sequence BC005537	Multiple_Complex
TC1000001328.mm.2	10.5	10.95	1.38	0.0285	0.174	Zfc3h1	zinc finger, C3H1-type containing	Multiple_Complex
TC0500003589.mm.2	12.97	13.43	1.38	0.0136	0.1166	Pdap1	PDGFA associated protein 1	Multiple_Complex
TC0100001526.mm.2	10.83	11.29	1.38	0.0268	0.1684	Creg1	cellular repressor of E1A-stimulated genes 1	Coding
TC0300001116.mm.2	11.94	12.4	1.38	0.0155	0.1249	Lamtor5	late endosomal/lysosomal adaptor, MAPK and MTOR activator 5	Coding
TC1600000493.mm.2	11.18	11.64	1.38	0.0197	0.1424	Sema5b	sema domain, seven thrombospondin repeats (type 1 and type 1-like), transmembrane domain (TM) and short cytoplasmic domain, (semaphorin) 5B	Multiple_Complex
TC0400003842.mm.2	16.02	16.48	1.38	0.0082	0.0883	Minos1	mitochondrial inner membrane organizing system 1	Multiple_Complex
TC0600002629.mm.2	11.84	12.3	1.38	0.0448	0.2223	Dusp11	dual specificity phosphatase 11 (RNA/RNP complex 1-interacting)	Multiple_Complex
TC0800000744.mm.2	11.63	12.09	1.38	0.0262	0.1663	Cope	coatomer protein complex, subunit epsilon	Multiple_Complex
TC0200001838.mm.2	15.57	16.03	1.38	0.0441	0.2212	B2m	beta-2 microglobulin	Multiple_Complex
TC0500003238.mm.2	10.9	11.37	1.38	0.0175	0.1344	Clip1	CAP-GLY domain containing linker protein 1	Multiple_Complex
TC0700002414.mm.2	16.67	17.13	1.38	0.0163	0.1285	Sepw1	selenoprotein W, muscle 1	Coding
TC0700000949.mm.2	11.81	12.28	1.38	0.0195	0.1416	Ube3a	ubiquitin protein ligase E3A	Multiple_Complex
TC0200001674.mm.2	13.03	13.49	1.38	0.0141	0.1185	Emc7	ER membrane protein complex subunit 7	Multiple_Complex
TC0100000708.mm.2	14.84	15.3	1.38	0.0123	0.1107	Mff	mitochondrial fission factor	Multiple_Complex
TC0800002471.mm.2	13.11	13.57	1.38	0.0086	0.0905	Large	like-glycosyltransferase	Multiple_Complex
TC0300000227.mm.2	11.47	11.94	1.38	0.0198	0.1428	Ndufb5	NADH dehydrogenase (ubiquinone) 1 beta subcomplex, 5	Coding
TC0600002253.mm.2	14.52	14.99	1.38	0.0199	0.143	Cycs	cytochrome c, somatic	Multiple_Complex
TC1100003106.mm.2	13.36	13.83	1.38	0.0115	0.1071	Slc25a11	solute carrier family 25 (mitochondrial carrier oxoglutarate carrier), member 11	Multiple_Complex
TC0100003533.mm.2	11.04	11.51	1.38	0.0344	0.1937	Fcer1g	Fc receptor, IgE, high affinity I, gamma polypeptide	Multiple_Complex
TC1200001770.mm.2	12.6	13.07	1.38	0.0089	0.0931	Ralgapa1	Ral GTPase activating protein, alpha subunit 1	Multiple_Complex
TC1900001070.mm.2	10.76	11.22	1.38	0.0186	0.1385	Polr2g	polymerase (RNA) II (DNA directed) polypeptide G	Multiple_Complex
TC0500002306.mm.2	11.78	12.25	1.38	0.0217	0.1497	Bod1l	biorientation of chromosomes in cell division 1-like	Coding
TC0500003220.mm.2	13.96	14.42	1.38	0.0141	0.1185	Anapc5	anaphase-promoting complex subunit 5	Coding
TC1400002171.mm.2	12.54	13.01	1.38	0.0091	0.0935	Nupl1; Mir719	nucleoporin like 1; microRNA 719	Multiple_Complex
TC1400001047.mm.2	11.48	11.95	1.38	0.0313	0.1839	Esd	esterase D/formylglutathione hydrolase	Multiple_Complex
TC0600001250.mm.2	10.53	11	1.38	0.0388	0.2076	Jagn1	jagunal homolog 1 (Drosophila)	Coding
TC1300000491.mm.2	10.94	11.4	1.38	0.0354	0.1967	Nol7	nucleolar protein 7	Multiple_Complex
TC0500001127.mm.2	12.32	12.79	1.38	0.0191	0.1403	Gm15446	predicted gene 15446	Multiple_Complex
TC0100003639.mm.2	12.06	12.52	1.38	0.0106	0.1023	Adss	adenylosuccinate synthetase, non muscle	Multiple_Complex
TC0800002372.mm.2	11.04	11.51	1.38	0.0237	0.1569	Zfp963; Zfp866	zinc finger protein 963; zinc finger protein 866	Multiple_Complex
TC1500001347.mm.2	14.48	14.95	1.38	0.0163	0.1288	Hrsp12	heat-responsive protein 12	Multiple_Complex
TC0900000599.mm.2	10.37	10.84	1.38	0.0396	0.2093	Il18	interleukin 18	Multiple_Complex
TC0900002333.mm.2	11.26	11.73	1.38	0.0146	0.1208	Etfa	electron transferring flavoprotein, alpha polypeptide	Multiple_Complex
TC0400002437.mm.2	11.88	12.35	1.38	0.0224	0.1523	Ndufb6	NADH dehydrogenase (ubiquinone) 1 beta subcomplex, 6	Coding
TC1100003914.mm.2	11.09	11.56	1.38	0.0077	0.0858	Limd2	LIM domain containing 2	Multiple_Complex
TC0900000626.mm.2	13.62	14.09	1.39	0.014	0.1181	Rdx	radixin	Multiple_Complex
TC1500002200.mm.2	17.19	17.66	1.39	0.008	0.0879	Tuba1a	tubulin, alpha 1A	Multiple_Complex
TC0900001424.mm.2	11.16	11.63	1.39	0.039	0.2079	Celsr3	cadherin, EGF LAG seven-pass G-type receptor 3 (flamingo homolog, Drosophila)	Multiple_Complex
TC1900000777.mm.2	10.13	10.6	1.39	0.0374	0.2032	Vti1a	vesicle transport through interaction with t-SNAREs 1A	Multiple_Complex
TC0700004494.mm.2	11.17	11.64	1.39	0.0151	0.1234	Echs1	enoyl Coenzyme A hydratase, short chain, 1, mitochondrial	Multiple_Complex
TC1500001403.mm.2	11.81	12.29	1.39	0.0113	0.1058	Ubr5	ubiquitin protein ligase E3 component n-recognin 5	Coding
TC0100002938.mm.2	15.37	15.84	1.39	0.0176	0.1347	2900060B14Rik	RIKEN cDNA 2900060B14 gene	Multiple_Complex
TC0500002828.mm.2	13.4	13.87	1.39	0.0258	0.165	Hnrnpdl	heterogeneous nuclear ribonucleoprotein D-like	Multiple_Complex
TC0300001937.mm.2	12.62	13.09	1.39	0.0146	0.1208	Slc7a11	solute carrier family 7 (cationic amino acid transporter, y+ system), member 11	Multiple_Complex
TC0700003798.mm.2	14.66	15.13	1.39	0.0098	0.0973	Rps3; Snord15b	ribosomal protein S3; small nucleolar RNA, C/D box 14B	Multiple_Complex
TC0800001654.mm.2	13.98	14.45	1.39	0.0173	0.1337	Efnb2	ephrin B2	Coding
TC0500003708.mm.2	12.94	13.42	1.39	0.0173	0.1334	Mrpl33	mitochondrial ribosomal protein L33	Multiple_Complex
TC1500000947.mm.2	11.06	11.54	1.39	0.017	0.1319	Arid2	AT rich interactive domain 2 (ARID, RFX-like)	Multiple_Complex
TC1500001279.mm.2	13.39	13.87	1.39	0.0257	0.1649	Basp1	brain abundant, membrane attached signal protein 1	Multiple_Complex
TC0400000725.mm.2	10.16	10.63	1.39	0.0282	0.1726	Atp6v1g1	ATPase, H+ transporting, lysosomal V1 subunit G1	Coding
TC0100001252.mm.2	11.86	12.33	1.39	0.0177	0.1351	Csrp1	cysteine and glycine-rich protein 1	Coding
TC1600001582.mm.2	10.26	10.74	1.39	0.0085	0.0905	Slc15a2	solute carrier family 15 (H+/peptide transporter), member 2	Multiple_Complex
TC1200002434.mm.2	12.64	13.12	1.39	0.01	0.0988	Akt1	thymoma viral proto-oncogene 1	Multiple_Complex
TC0400000413.mm.2	11.16	11.64	1.39	0.0143	0.1196	Gm2506; Ccl27b	predicted gene 2506; chemokine (C-C motif) ligand 27b	Coding
TC1400002231.mm.2	11.83	12.31	1.39	0.0122	0.11	Msra	methionine sulfoxide reductase A	Coding
TC0600000016.mm.2	11.63	12.11	1.39	0.0413	0.214	Ppp1r9a	protein phosphatase 1, regulatory (inhibitor) subunit 9A	Multiple_Complex
TC1800001141.mm.2	11.16	11.64	1.39	0.0172	0.1331	Epb41l4a	erythrocyte membrane protein band 4.1 like 4a	Coding
TC0900002879.mm.2	11.48	11.96	1.39	0.0232	0.1553	Rnf7	ring finger protein 7	Multiple_Complex
TC1100000573.mm.2	11.63	12.11	1.4	0.0197	0.1424	Nhp2	NHP2 ribonucleoprotein	Multiple_Complex
TC1900000096.mm.2	12.48	12.96	1.4	0.0151	0.1232	Fau	Finkel-Biskis-Reilly murine sarcoma virus (FBR-MuSV) ubiquitously expressed (fox derived)	Coding
TC0700001646.mm.2	10.14	10.62	1.4	0.0194	0.141	Parva	parvin, alpha	Multiple_Complex
TC1300002594.mm.2	11.38	11.86	1.4	0.0356	0.1975	Nln	neurolysin (metallopeptidase M3 family)	Multiple_Complex
TC1000000784.mm.2	10.59	11.07	1.4	0.0268	0.1682	Cstb	cystatin B	Coding
TC0300002139.mm.2	10.23	10.71	1.4	0.0116	0.1073	B3galnt1	UDP-GalNAc:betaGlcNAc beta 1,3-galactosaminyltransferase, polypeptide 1	Coding
TC0300002695.mm.2	10.6	11.09	1.4	0.0252	0.1633	Cd53	CD53 antigen	Coding
TC1700001499.mm.2	13.54	14.02	1.4	0.0094	0.0954	Psmb1	proteasome (prosome, macropain) subunit, beta type 1	Coding
TC1300002689.mm.2	10.01	10.49	1.4	0.0387	0.2072	Gpx8	glutathione peroxidase 8 (putative)	Coding
TC1800000890.mm.2	12.34	12.82	1.4	0.0209	0.1468	Cyb5a	cytochrome b5 type A (microsomal)	Multiple_Complex
TC0100001008.mm.2	10.71	11.2	1.4	0.012	0.1092	2310035C23Rik	RIKEN cDNA 2310035C23 gene	Multiple_Complex
TC0200002530.mm.2	10.74	11.23	1.4	0.022	0.1508	Dnttip1	deoxynucleotidyltransferase, terminal, interacting protein 1	Multiple_Complex
TC1800000343.mm.2	12.3	12.79	1.4	0.0064	0.077	Ik	IK cytokine	Coding
TC1600000219.mm.2	10.74	11.22	1.4	0.0496	0.2349	Lztr1	leucine-zipper-like transcriptional regulator, 1	Multiple_Complex
TC1600002175.mm.2	12.49	12.97	1.4	0.0106	0.1022	Pcp4	Purkinje cell protein 4	Coding
TC1400001902.mm.2	10.66	11.15	1.4	0.0084	0.0894	Fermt2	fermitin family homolog 2 (Drosophila)	Multiple_Complex
TC1800000797.mm.2	16.17	16.66	1.4	0.0065	0.0779	Rpl17	ribosomal protein L17	Coding
TC0500001512.mm.2	12.23	12.72	1.4	0.0127	0.1121	Cct6a; Snora15	chaperonin containing Tcp1, subunit 6a (zeta); small nucleolar RNA, H/ACA box 15	Multiple_Complex
TC0300001401.mm.2	10.48	10.97	1.4	0.0132	0.1151	Lamtor3	late endosomal/lysosomal adaptor, MAPK and MTOR activator 3	Multiple_Complex
TC0400004170.mm.2	11.34	11.83	1.4	0.0259	0.1654	Agrn	agrin	Multiple_Complex
TC1100000967.mm.2	12.65	13.14	1.4	0.0091	0.0939	Rabep1	rabaptin, RAB GTPase binding effector protein 1	Multiple_Complex
TC0200002411.mm.2	15.43	15.92	1.4	0.0074	0.084	Nnat	neuronatin	Multiple_Complex
TC1500001450.mm.2	10.66	11.15	1.4	0.0407	0.2123	Angpt1	angiopoietin 1	Coding
TC0100002993.mm.2	13.81	14.3	1.4	0.0059	0.0735	Actr3	ARP3 actin-related protein 3	Coding
TC1400001634.mm.2	10.41	10.9	1.4	0.0076	0.0856	Ccdc66	coiled-coil domain containing 66	Coding
TC0900002450.mm.2	16.79	17.28	1.41	0.006	0.0749	Rplp1	ribosomal protein, large, P1	Coding
TC0100002776.mm.2	10.47	10.96	1.41	0.0104	0.101	Arl4c	ADP-ribosylation factor-like 4C	Coding
TC1400001551.mm.2	11.71	12.21	1.41	0.0199	0.1429	Camk2g	calcium/calmodulin-dependent protein kinase II gamma	Coding
TC0700000861.mm.2	13.8	14.29	1.41	0.0191	0.1403	Dbp	D site albumin promoter binding protein	Multiple_Complex
TC1000002714.mm.2	12.75	13.24	1.41	0.0114	0.1065	Plxnc1	plexin C1	Multiple_Complex
TC0900001605.mm.2	15.65	16.15	1.41	0.0115	0.107	Rpl14; Rpl14-ps1	ribosomal protein L14; ribosomal protein L14, pseudogene 1	Coding
TC0200003492.mm.2	10.92	11.42	1.41	0.0245	0.1608	Orc4	origin recognition complex, subunit 4	Multiple_Complex
TC1100001886.mm.2	10.47	10.96	1.41	0.0279	0.1715	Slc9a3r1	solute carrier family 9 (sodium/hydrogen exchanger), member 3 regulator 1	Coding
TC1000000873.mm.2	14.98	15.47	1.41	0.0065	0.0779	Oaz1; Oaz1-ps; Mir1982	ornithine decarboxylase antizyme 1; ornithine decarboxylase antizyme 1, pseudogene; microRNA 1982	Multiple_Complex
TC0200002352.mm.2	10.82	11.31	1.41	0.011	0.1044	Raly; a	hnRNP-associated with lethal yellow; nonagouti	Multiple_Complex
TC0800001871.mm.2	14.5	14.99	1.41	0.0061	0.0751	Vdac3	voltage-dependent anion channel 3	Coding
TC0100003351.mm.2	12.66	13.15	1.41	0.0056	0.071	Cacybp	calcyclin binding protein	Coding
TC1900000894.mm.2	12.57	13.07	1.41	0.0073	0.0833	Ndufv1	NADH dehydrogenase (ubiquinone) flavoprotein 1	Multiple_Complex
TC0300000258.mm.2	10.31	10.81	1.41	0.0316	0.1847	Atp11b	ATPase, class VI, type 11B	Multiple_Complex
TC1500002040.mm.2	11.19	11.68	1.41	0.0247	0.1614	Plxnb2	plexin B2	Multiple_Complex
TC0200004264.mm.2	11.73	12.23	1.41	0.0096	0.0967	Rcn1	reticulocalbin 1	Multiple_Complex
TC1700000351.mm.2	10.51	11.01	1.41	0.0183	0.1376	Msrb1	methionine sulfoxide reductase B1	Coding
TC0600001129.mm.2	12.3	12.8	1.41	0.0183	0.1375	Arl6ip5	ADP-ribosylation factor-like 6 interacting protein 5	Coding
TC0100002816.mm.2	15.55	16.05	1.41	0.0063	0.077	Myeov2	myeloma overexpressed 2	Multiple_Complex
TC1200001832.mm.2	12.9	13.4	1.41	0.013	0.1141	Fkbp3	FK506 binding protein 3	Coding
TC0900000737.mm.2	16.2	16.7	1.42	0.0193	0.141	Nptn	neuroplastin	Multiple_Complex
TC1100002119.mm.2	10.91	11.41	1.42	0.0097	0.097	Uqcr10	ubiquinol-cytochrome c reductase, complex III subunit X	Multiple_Complex
TC0400001421.mm.2	10.74	11.24	1.42	0.0137	0.1169	Sf3a3	splicing factor 3a, subunit 3	Multiple_Complex
TC1200000626.mm.2	12.13	12.63	1.42	0.0115	0.107	Ppm1a	protein phosphatase 1A, magnesium dependent, alpha isoform	Coding
TC1600001477.mm.2	10.83	11.33	1.42	0.0103	0.1007	Ppp1r2	protein phosphatase 1, regulatory (inhibitor) subunit 2	Multiple_Complex
TC0800001770.mm.2	11.39	11.89	1.42	0.0192	0.1405	Csmd1	CUB and Sushi multiple domains 1	Multiple_Complex
TC1300000244.mm.2	11.93	12.44	1.42	0.0202	0.1438	Hist1h4h	histone cluster 1, H4h	Coding
TC1000003228.mm.2	13.83	14.33	1.42	0.0122	0.1103	Bloc1s1	biogenesis of lysosomal organelles complex-1, subunit 1	Multiple_Complex
TC0300002237.mm.2	10.72	11.22	1.42	0.0098	0.0974	D930015E06Rik	RIKEN cDNA D930015E06 gene	Multiple_Complex
TC1100001578.mm.2	12.36	12.87	1.42	0.0096	0.0967	Psmd3	proteasome (prosome, macropain) 26S subunit, non-ATPase, 3	Multiple_Complex
TC0200003512.mm.2	10.76	11.27	1.42	0.0205	0.1457	Rnd3	Rho family GTPase 3	Multiple_Complex
TC0600000078.mm.2	11.88	12.39	1.42	0.0075	0.085	Phf14	PHD finger protein 14	Multiple_Complex
TC1100001535.mm.2	10.2	10.71	1.42	0.0218	0.1501	Mrpl45	mitochondrial ribosomal protein L45	Coding
TC0700002173.mm.2	10.62	11.13	1.42	0.0144	0.1197	Ube2s	ubiquitin-conjugating enzyme E2S	Coding
TC1200001593.mm.2	13.03	13.54	1.42	0.0058	0.0732	Dld	dihydrolipoamide dehydrogenase	Coding
TC0900001403.mm.2	11.14	11.65	1.42	0.014	0.1181	Usp4	ubiquitin specific peptidase 4 (proto-oncogene)	Multiple_Complex
TC0800000759.mm.2	10.45	10.96	1.42	0.0149	0.122	Lsm4	LSM4 homolog, U6 small nuclear RNA associated (S. cerevisiae)	Multiple_Complex
TC0700000495.mm.2	13.62	14.13	1.42	0.0082	0.0886	Rps16	ribosomal protein S16	Multiple_Complex
TC0400003599.mm.2	12.48	12.99	1.42	0.0102	0.1	Hdac1	histone deacetylase 1	Multiple_Complex
TC0700001606.mm.2	13.11	13.62	1.43	0.0081	0.0882	Eif3f	eukaryotic translation initiation factor 3, subunit F	Multiple_Complex
TC0900000117.mm.2	10.32	10.84	1.43	0.0158	0.1263	Taf1d; Gm25500	TATA box binding protein (Tbp)-associated factor, RNA polymerase I, D; predicted gene, 25500	Multiple_Complex
TC1200001277.mm.2	10.81	11.32	1.43	0.0055	0.0702	Pacs2	phosphofurin acidic cluster sorting protein 2	Multiple_Complex
TC1100000975.mm.2	10.07	10.59	1.43	0.0217	0.1496	Mis12	MIS12 homolog (yeast)	Multiple_Complex
TC1600001593.mm.2	13.62	14.13	1.43	0.007	0.081	Ndufb4	NADH dehydrogenase (ubiquinone) 1 beta subcomplex 4	Multiple_Complex
TC1700000005.mm.2	10.19	10.7	1.43	0.0098	0.0975	Scaf8	SR-related CTD-associated factor 8	Multiple_Complex
TC1100001892.mm.2	10.84	11.35	1.43	0.0131	0.1145	Ict1	immature colon carcinoma transcript 1	Multiple_Complex
TC0200001586.mm.2	10.97	11.48	1.43	0.0121	0.1097	Immp1l	IMP1 inner mitochondrial membrane peptidase-like (S. cerevisiae)	Coding
TC0200003407.mm.2	10.48	10.99	1.43	0.0176	0.1347	Dennd1a	DENN/MADD domain containing 1A	Multiple_Complex
TC0900002149.mm.2	11.07	11.59	1.43	0.0248	0.1618	Cbl	Casitas B-lineage lymphoma	Multiple_Complex
TC1000002121.mm.2	12.37	12.88	1.43	0.0166	0.13	Grik2	glutamate receptor, ionotropic, kainate 2 (beta 2)	Multiple_Complex
TC0600001639.mm.2	13.52	14.04	1.43	0.0206	0.1458	Mgst1	microsomal glutathione S-transferase 1	Multiple_Complex
TC1400001994.mm.2	10.1	10.62	1.43	0.014	0.1184	Tmem55b	transmembrane protein 55b	Multiple_Complex
TC0100000561.mm.2	10.39	10.91	1.43	0.0207	0.1463	Rpe	ribulose-5-phosphate-3-epimerase	Coding
TC1500000524.mm.2	11.08	11.6	1.43	0.0121	0.1097	Ptp4a3	protein tyrosine phosphatase 4a3	Coding
TC1500001750.mm.2	13.53	14.04	1.43	0.0057	0.0726	Eef1d	eukaryotic translation elongation factor 1 delta (guanine nucleotide exchange protein)	Multiple_Complex
TC0300002807.mm.2	10.88	11.39	1.43	0.0153	0.1241	Rtca	RNA 3-terminal phosphate cyclase; RNA 3'-terminal phosphate cyclase	Multiple_Complex
TC0500000542.mm.2	13.58	14.1	1.43	0.0052	0.0684	Tbc1d19	TBC1 domain family, member 19	Coding
TC1600001473.mm.2	11.96	12.47	1.43	0.0269	0.1688	Acap2	ArfGAP with coiled-coil, ankyrin repeat and PH domains 2	Multiple_Complex
TC0500001510.mm.2	12.69	13.21	1.43	0.0086	0.0909	Gbas	glioblastoma amplified sequence	Multiple_Complex
TC0200001356.mm.2	14.26	14.78	1.43	0.0182	0.137	Mtch2	mitochondrial carrier homolog 2 (C. elegans)	Multiple_Complex
TC0900001414.mm.2	10.1	10.62	1.43	0.0046	0.0647	Impdh2	inosine 5-phosphate dehydrogenase 2; inosine 5'-phosphate dehydrogenase 2	Coding
TC1000002932.mm.2	12.68	13.2	1.43	0.0104	0.101	Cpsf6	cleavage and polyadenylation specific factor 6	Multiple_Complex
TC0300003087.mm.2	12.42	12.94	1.43	0.0434	0.2194	Cyr61	cysteine rich protein 61	Coding
TC1200000467.mm.2	12.02	12.54	1.43	0.0082	0.0886	Psma6	proteasome (prosome, macropain) subunit, alpha type 6	Multiple_Complex
TC0500000176.mm.2	11.16	11.68	1.43	0.0212	0.148	Pmpcb	peptidase (mitochondrial processing) beta	Multiple_Complex
TC0100002381.mm.2	10.75	11.27	1.43	0.0209	0.1471	Clk1	CDC-like kinase 1	Multiple_Complex
TC1100000753.mm.2	10.84	11.36	1.43	0.0423	0.2165	Gid4	GID complex subunit 4, VID24 homolog (S. cerevisiae)	Multiple_Complex
TC1100001206.mm.2	12.13	12.65	1.44	0.0048	0.0662	Psmd11	proteasome (prosome, macropain) 26S subunit, non-ATPase, 11	Multiple_Complex
TC1600001398.mm.2	13.61	14.14	1.44	0.0464	0.2271	Sst	somatostatin	Coding
TC0900001261.mm.2	10.32	10.84	1.44	0.0148	0.1219	Stag1	stromal antigen 1	Multiple_Complex
TC1700002764.mm.2	10.35	10.88	1.44	0.0093	0.0948	Sft2d1	SFT2 domain containing 1	Multiple_Complex
TC0700001258.mm.2	12.15	12.67	1.44	0.0414	0.2142	Ctsc	cathepsin C	Multiple_Complex
TC0700002854.mm.2	13.56	14.08	1.44	0.005	0.0673	Nudt19	nudix (nucleoside diphosphate linked moiety X)-type motif 19	Multiple_Complex
TC0800000845.mm.2	13.8	14.32	1.44	0.0392	0.2088	Hmox1	heme oxygenase 1	Multiple_Complex
TC1600000981.mm.2	13.89	14.42	1.44	0.0101	0.0995	Sod1	superoxide dismutase 1, soluble	Multiple_Complex
TC1300001777.mm.2	10.18	10.71	1.44	0.0322	0.1866	Serpinb6a	serine (or cysteine) peptidase inhibitor, clade B, member 6a	Multiple_Complex
TC0800002881.mm.2	13.43	13.96	1.44	0.0057	0.0726	Psmd7	proteasome (prosome, macropain) 26S subunit, non-ATPase, 7	Multiple_Complex
TC0100000271.mm.2	10.52	11.05	1.44	0.0068	0.08	Eif5b	eukaryotic translation initiation factor 5B	Multiple_Complex
TC0100000284.mm.2	16.06	16.59	1.44	0.0034	0.0546	Rpl31	ribosomal protein L31	Coding
TC1000001991.mm.2	10.37	10.9	1.44	0.0273	0.1698	Rwdd1	RWD domain containing 1	Multiple_Complex
TC1000002442.mm.2	11.16	11.69	1.44	0.0345	0.1941	D10Jhu81e	DNA segment, Chr 10, Johns Hopkins University 81 expressed	Coding
TC1200001562.mm.2	11.69	12.22	1.44	0.01	0.099	Sox11	SRY (sex determining region Y)-box 11	Multiple_Complex
TC0200004352.mm.2	14.1	14.62	1.44	0.005	0.0672	Emc4	ER membrane protein complex subunit 4	Multiple_Complex
TC0200001121.mm.2	10.25	10.78	1.44	0.0199	0.143	Agps	alkylglycerone phosphate synthase	Multiple_Complex
TC1100000576.mm.2	13.5	14.03	1.44	0.0063	0.0764	Sar1b	SAR1 gene homolog B (S. cerevisiae)	Multiple_Complex
TC1500001365.mm.2	16.01	16.54	1.45	0.0038	0.0582	Cox6c	cytochrome c oxidase subunit VIc	Multiple_Complex
TC0200002044.mm.2	11.45	11.99	1.45	0.0123	0.1107	Crls1	cardiolipin synthase 1	Coding
TC0600000493.mm.2	12.55	13.09	1.45	0.0405	0.2118	Cntnap2	contactin associated protein-like 2	Multiple_Complex
TC1400000485.mm.2	11.73	12.26	1.45	0.0097	0.0972	Psmc6	proteasome (prosome, macropain) 26S subunit, ATPase, 6	Coding
TC0400001136.mm.2	10.61	11.15	1.45	0.0191	0.1403	Magoh	mago homolog, exon junction complex core component	Multiple_Complex
TC0400003267.mm.2	11.72	12.25	1.45	0.004	0.0595	Rnf11	ring finger protein 11	Multiple_Complex
TC1100004075.mm.2	10.52	11.05	1.45	0.0089	0.0925	Nt5c	5,3-nucleotidase, cytosolic; 5',3'-nucleotidase, cytosolic	Multiple_Complex
TC1100003496.mm.2	12.11	12.64	1.45	0.0097	0.0969	Msi2	musashi RNA-binding protein 2	Multiple_Complex
TC0100000633.mm.2	11.18	11.72	1.45	0.0136	0.1166	Ctdsp1	CTD (carboxy-terminal domain, RNA polymerase II, polypeptide A) small phosphatase 1	Multiple_Complex
TC1700001075.mm.2	11.82	12.35	1.45	0.0176	0.1347	Ppp4r1	protein phosphatase 4, regulatory subunit 1	Multiple_Complex
TC0900002164.mm.2	11.06	11.6	1.45	0.0066	0.079	Trappc4	trafficking protein particle complex 4	Coding
TC0200001102.mm.2	10.56	11.1	1.45	0.0057	0.0726	Mtx2	metaxin 2	Multiple_Complex
TC1200002002.mm.2	11.12	11.66	1.45	0.0059	0.0741	Erh	enhancer of rudimentary homolog (Drosophila)	Coding
TC0100001341.mm.2	13.3	13.84	1.45	0.0097	0.097	Tpr	translocated promoter region, nuclear basket protein	Multiple_Complex
TC1100001253.mm.2	11.5	12.04	1.45	0.0092	0.0945	Taf15	TAF15 RNA polymerase II, TATA box binding protein (TBP)-associated factor	Multiple_Complex
TC0800002745.mm.2	11.16	11.7	1.45	0.0153	0.1241	Csnk2a2	casein kinase 2, alpha prime polypeptide	Multiple_Complex
TC1900000127.mm.2	12.72	13.26	1.45	0.0101	0.0995	Ppp1r14b	protein phosphatase 1, regulatory (inhibitor) subunit 14B	Coding
TC1800000534.mm.2	12.34	12.88	1.45	0.0062	0.0759	Snx2	sorting nexin 2	Coding
TC1100002694.mm.2	15.05	15.59	1.45	0.0038	0.0579	Hnrnpab	heterogeneous nuclear ribonucleoprotein A/B	Coding
TC0100002175.mm.2	10.91	11.45	1.46	0.0114	0.1065	Uggt1	UDP-glucose glycoprotein glucosyltransferase 1	Multiple_Complex
TC1400001664.mm.2	12.7	13.24	1.46	0.0034	0.0546	Spcs1	signal peptidase complex subunit 1 homolog (S. cerevisiae)	Multiple_Complex
TC0100000519.mm.2	14.98	15.52	1.46	0.0044	0.0628	Eef1b2	eukaryotic translation elongation factor 1 beta 2	Multiple_Complex
TC1400000119.mm.2	10.38	10.92	1.46	0.0227	0.1535	Slc4a7	solute carrier family 4, sodium bicarbonate cotransporter, member 7	Multiple_Complex
TC1100000866.mm.2	10.16	10.71	1.46	0.008	0.0877	Stx8	syntaxin 8	Multiple_Complex
TC0800000090.mm.2	10.96	11.5	1.46	0.0194	0.1413	Carkd	carbohydrate kinase domain containing	Multiple_Complex
TC0500003439.mm.2	10.32	10.87	1.46	0.0146	0.1207	Srrt	serrate RNA effector molecule homolog (Arabidopsis)	Coding
TC0400001772.mm.2	12.74	13.29	1.46	0.0053	0.0693	Sdhb	succinate dehydrogenase complex, subunit B, iron sulfur (Ip)	Multiple_Complex
TC1600002145.mm.2	10.86	11.4	1.46	0.0078	0.0869	Dscam	Down syndrome cell adhesion molecule	Coding
TC1400001314.mm.2	12.64	13.19	1.46	0.0039	0.0587	Ipo5	importin 5	Multiple_Complex
TC0400001722.mm.2	12.71	13.25	1.46	0.0061	0.0752	Ddost	dolichyl-di-phosphooligosaccharide-protein glycotransferase	Coding
TC0600002966.mm.2	11.95	12.5	1.46	0.0053	0.0692	Tmcc1	transmembrane and coiled coil domains 1	Multiple_Complex
TC1300000101.mm.2	12	12.55	1.46	0.0049	0.0667	Psma2	proteasome (prosome, macropain) subunit, alpha type 2	Multiple_Complex
TC0200003607.mm.2	11.45	12	1.46	0.0314	0.1841	Rbms1	RNA binding motif, single stranded interacting protein 1	Multiple_Complex
TC0700003581.mm.2	11.81	12.35	1.46	0.0102	0.1	Idh2	isocitrate dehydrogenase 2 (NADP+), mitochondrial	Multiple_Complex
TC0400000426.mm.2	10.48	11.03	1.46	0.0402	0.211	Dnajb5	DnaJ (Hsp40) homolog, subfamily B, member 5	Multiple_Complex
TC0400001259.mm.2	15.81	16.36	1.46	0.004	0.0598	Prdx1	peroxiredoxin 1	Multiple_Complex
TC1100000730.mm.2	14.24	14.79	1.47	0.0066	0.0789	Mprip	myosin phosphatase Rho interacting protein	Multiple_Complex
TC1200001863.mm.2	10.5	11.05	1.47	0.0229	0.1546	Nemf	nuclear export mediator factor	Coding
TC0200002990.mm.2	13.94	14.5	1.47	0.0031	0.052	Hacd1	3-hydroxyacyl-CoA dehydratase 1	Multiple_Complex
TC0900000105.mm.2	12.78	13.33	1.47	0.0037	0.0574	Cwc15	CWC15 homolog (S. cerevisiae)	Multiple_Complex
TC1000002398.mm.2	10.3	10.85	1.47	0.0064	0.0774	Prmt2; Mir678	protein arginine N-methyltransferase 2; microRNA 678	Multiple_Complex
TC0800000384.mm.2	11.24	11.8	1.47	0.0112	0.1056	Purg	purine-rich element binding protein G	Coding
TC0100000609.mm.2	12.43	12.98	1.47	0.0093	0.095	Rpl37a	ribosomal protein L37a	Coding
TC0600001657.mm.2	12.51	13.07	1.47	0.0033	0.054	Aebp2	AE binding protein 2	Multiple_Complex
TC0500000888.mm.2	14.46	15.02	1.47	0.0035	0.055	45180	septin 11	Multiple_Complex
TC0400000949.mm.2	10.91	11.46	1.47	0.0058	0.0731	Ift74	intraflagellar transport 74	Multiple_Complex
TC1600001191.mm.2	10.89	11.44	1.47	0.008	0.0879	Emp2	epithelial membrane protein 2	Coding
TC1100004296.mm.2	13.89	14.45	1.47	0.0045	0.064	Nme1	NME/NM23 nucleoside diphosphate kinase 1	Coding
TC0900000306.mm.2	11.11	11.67	1.47	0.0092	0.0942	LOC100862175	PREDICTED: uncharacterized LOC100862175 (LOC100862175), miscRNA.	NonCoding
TC0400001307.mm.2	10.18	10.74	1.47	0.0093	0.0948	Elovl1	elongation of very long chain fatty acids (FEN1/Elo2, SUR4/Elo3, yeast)-like 1	Multiple_Complex
TC1000000892.mm.2	10.97	11.53	1.48	0.0104	0.101	Pip5k1c	phosphatidylinositol-4-phosphate 5-kinase, type 1 gamma	Multiple_Complex
TC0600000381.mm.2	11.81	12.37	1.48	0.0047	0.0656	Luc7l2	LUC7-like 2 (S. cerevisiae)	Multiple_Complex
TC0500000663.mm.2	12.16	12.72	1.48	0.0053	0.0689	Gabrb1	gamma-aminobutyric acid (GABA) A receptor, subunit beta 1	Multiple_Complex
TC0500002672.mm.2	11.9	12.47	1.48	0.0149	0.1221	Epha5	Eph receptor A5	Multiple_Complex
TC1400001559.mm.2	11.21	11.78	1.48	0.0053	0.0693	Comtd1	catechol-O-methyltransferase domain containing 1	Multiple_Complex
TC0300000494.mm.2	10.02	10.59	1.48	0.0159	0.1265	Arhgef26	Rho guanine nucleotide exchange factor (GEF) 26	Multiple_Complex
TC4_JH584293_random00000007.mm.2	12.22	12.78	1.48	0.0136	0.1166	Ccl27b; Gm2506; Gm13306	chemokine (C-C motif) ligand 27b; predicted gene 2506; predicted gene 13306	Coding
TC4_JH584294_random00000001.mm.2	12.22	12.78	1.48	0.0136	0.1166	Ccl27b; Gm2506	chemokine (C-C motif) ligand 27b; predicted gene 2506	Coding
TC0400001543.mm.2	13.13	13.69	1.48	0.0123	0.1106	Fabp3	fatty acid binding protein 3, muscle and heart	Coding
TC1000000469.mm.2	12.04	12.6	1.48	0.0046	0.0644	Nus1	nuclear undecaprenyl pyrophosphate synthase 1 homolog (S. cerevisiae)	Multiple_Complex
TC0900001402.mm.2	14.59	15.15	1.48	0.0038	0.0577	Gpx1	glutathione peroxidase 1	Coding
TC1000001546.mm.2	14.22	14.79	1.48	0.002	0.0388	Cdk4	cyclin-dependent kinase 4	Multiple_Complex
TC1700002267.mm.2	10.57	11.14	1.48	0.0081	0.0881	Satb1	special AT-rich sequence binding protein 1	Multiple_Complex
TC1000001698.mm.2	11.38	11.95	1.48	0.0079	0.0872	Pcmt1; BC020402	protein-L-isoaspartate (D-aspartate) O-methyltransferase 1; cDNA sequence BC020402	Multiple_Complex
TC1800000243.mm.2	10.42	10.99	1.48	0.007	0.0809	Polr2d	polymerase (RNA) II (DNA directed) polypeptide D	Coding
TC1000000386.mm.2	10.89	11.46	1.48	0.0063	0.0769	Sec63	SEC63-like (S. cerevisiae)	Multiple_Complex
TC0700000989.mm.2	10.57	11.14	1.49	0.0191	0.1403	Snrpa1	small nuclear ribonucleoprotein polypeptide A; small nuclear ribonucleoprotein polypeptide A'	Multiple_Complex
TC1000002357.mm.2	12.13	12.71	1.49	0.0027	0.0465	Ube2d1	ubiquitin-conjugating enzyme E2D 1	Multiple_Complex
TC1200001568.mm.2	15.25	15.82	1.49	0.0023	0.0418	Rps7	ribosomal protein S7	Coding
TC0800001599.mm.2	12.81	13.38	1.49	0.0032	0.0532	Itgb1	integrin beta 1 (fibronectin receptor beta)	Multiple_Complex
TC1800001198.mm.2	10.42	10.99	1.49	0.0075	0.0842	Ndufa2	NADH dehydrogenase (ubiquinone) 1 alpha subcomplex, 2	Coding
TC0800000010.mm.2	11.16	11.73	1.49	0.0092	0.0945	Mcoln1	mucolipin 1	Multiple_Complex
TC0700001689.mm.2	10.96	11.54	1.49	0.0133	0.1154	Xylt1	xylosyltransferase 1	Multiple_Complex
TC0600001839.mm.2	14.14	14.72	1.49	0.0041	0.0605	Asns	asparagine synthetase	Multiple_Complex
TC1000002260.mm.2	10.13	10.71	1.5	0.005	0.0669	Srgn	serglycin	Multiple_Complex
TC0400002516.mm.2	11.6	12.18	1.5	0.0081	0.0882	Stoml2	stomatin (Epb7.2)-like 2	Multiple_Complex
TC0300001398.mm.2	13.54	14.12	1.5	0.003	0.0511	H2afz	H2A histone family, member Z	Multiple_Complex
TC0200005486.mm.2	10.06	10.64	1.5	0.0067	0.0792	Dbndd2	dysbindin (dystrobrevin binding protein 1) domain containing 2	Multiple_Complex
TC0100003027.mm.2	12.53	13.11	1.5	0.0048	0.0664	Dars	aspartyl-tRNA synthetase	Multiple_Complex
TC1100002783.mm.2	16.28	16.87	1.5	0.0089	0.0927	Sparc	secreted acidic cysteine rich glycoprotein	Multiple_Complex
TC0800002578.mm.2	11.52	12.1	1.5	0.0055	0.0707	D8Ertd738e	DNA segment, Chr 8, ERATO Doi 738, expressed	Coding
TC1400002094.mm.2	11.42	12.01	1.5	0.011	0.1044	Nedd8	neural precursor cell expressed, developmentally down-regulated gene 8	Coding
TC0700003658.mm.2	11.04	11.63	1.5	0.0046	0.0642	Zfand6	zinc finger, AN1-type domain 6	Coding
TC1300002093.mm.2	12.33	12.91	1.5	0.0136	0.1166	Hnrnpa0	heterogeneous nuclear ribonucleoprotein A0	Multiple_Complex
TC0400000341.mm.2	10.92	11.51	1.5	0.0078	0.0866	Aco1	aconitase 1	Multiple_Complex
TC0900002472.mm.2	11.06	11.65	1.5	0.0162	0.1283	Map2k5	mitogen-activated protein kinase kinase 5	Coding
TC1600001025.mm.2	10.34	10.93	1.5	0.012	0.1092	Smim11	small integral membrane protein 11	Coding
TC0900000511.mm.2	13.17	13.75	1.5	0.0067	0.0792	Rps25	ribosomal protein S25	Coding
TC0900002780.mm.2	11.82	12.4	1.5	0.0031	0.0518	Me1	malic enzyme 1, NADP(+)-dependent, cytosolic	Coding
TC1600001466.mm.2	10.56	11.15	1.5	0.0224	0.1523	Lsg1	large subunit GTPase 1 homolog (S. cerevisiae)	Multiple_Complex
TC0200004250.mm.2	11.2	11.79	1.51	0.0191	0.1403	Qser1	glutamine and serine rich 1	Multiple_Complex
TC0800000783.mm.2	11.7	12.29	1.51	0.0074	0.0842	Use1	unconventional SNARE in the ER 1 homolog (S. cerevisiae)	Multiple_Complex
TC1900001599.mm.2	12.05	12.64	1.51	0.0179	0.136	Psd	pleckstrin and Sec7 domain containing	Coding
TC0800003076.mm.2	11.25	11.84	1.51	0.0085	0.0905	Aprt	adenine phosphoribosyl transferase	Coding
TC0900002757.mm.2	12.07	12.66	1.51	0.0021	0.0406	Phip	pleckstrin homology domain interacting protein	Multiple_Complex
TC0900000197.mm.2	14.04	14.63	1.51	0.0055	0.0703	Dnm2	dynamin 2	Multiple_Complex
TC0400002022.mm.2	14.26	14.85	1.51	0.0053	0.069	Rpl22	ribosomal protein L22	Multiple_Complex
TC0800000648.mm.2	10.41	11	1.51	0.003	0.0506	2700029M09Rik	RIKEN cDNA 2700029M09 gene	Multiple_Complex
TC1600000301.mm.2	10.48	11.07	1.51	0.0034	0.0541	Vps8	vacuolar protein sorting 8 homolog (S. cerevisiae)	Multiple_Complex
TC0100001877.mm.2	11.8	12.4	1.51	0.0034	0.0546	Plxna2	plexin A2	Multiple_Complex
TC0400002526.mm.2	17.16	17.75	1.51	0.0169	0.1315	Rmrp	RNA component of mitochondrial RNAase P	NonCoding
TC1500000423.mm.2	14.51	15.1	1.51	0.0049	0.0664	Ndufb9	NADH dehydrogenase (ubiquinone) 1 beta subcomplex, 9	Coding
TC0100000351.mm.2	10.19	10.79	1.51	0.0132	0.1151	Wdr75	WD repeat domain 75	Multiple_Complex
TC1100001359.mm.2	13.72	14.31	1.51	0.0046	0.0642	Srsf1	serine/arginine-rich splicing factor 1	Multiple_Complex
TC0600002240.mm.2	14.18	14.77	1.52	0.0031	0.0515	Tra2a	transformer 2 alpha homolog (Drosophila)	Multiple_Complex
TC0500002154.mm.2	13.19	13.79	1.52	0.0035	0.055	Hadha	hydroxyacyl-Coenzyme A dehydrogenase/3-ketoacyl-Coenzyme A thiolase/enoyl-Coenzyme A hydratase (trifunctional protein), alpha subunit	Multiple_Complex
TC1100000493.mm.2	12.85	13.45	1.52	0.0021	0.04	Gnb2l1; Snord96a; Snord95	guanine nucleotide binding protein (G protein), beta polypeptide 2 like 1; small nucleolar RNA, C/D box 96A; small nucleolar RNA, C/D box 95	Multiple_Complex
TC1000000312.mm.2	13.57	14.17	1.52	0.0015	0.0335	Hdac2	histone deacetylase 2	Multiple_Complex
TC0300000223.mm.2	10.69	11.29	1.52	0.0041	0.0598	Zfp639	zinc finger protein 639	Multiple_Complex
TC0500001757.mm.2	11.36	11.96	1.52	0.0079	0.0876	Trrap	transformation/transcription domain-associated protein	Multiple_Complex
TC0300002681.mm.2	13.02	13.62	1.52	0.0018	0.0371	Atp5f1	ATP synthase, H+ transporting, mitochondrial F0 complex, subunit B1	Multiple_Complex
TC0100000456.mm.2	10.33	10.93	1.52	0.0088	0.0924	Nop58	NOP58 ribonucleoprotein	Coding
TC0200002261.mm.2	12.95	13.55	1.52	0.0017	0.0349	Nsfl1c	NSFL1 (p97) cofactor (p47)	Multiple_Complex
TC1900001621.mm.2	15.99	16.59	1.52	0.004	0.0597	Usmg5	upregulated during skeletal muscle growth 5	Multiple_Complex
TC0600001943.mm.2	10.76	11.36	1.52	0.0179	0.1357	Ndufa5	NADH dehydrogenase (ubiquinone) 1 alpha subcomplex, 5	Multiple_Complex
TC0400000396.mm.2	12.21	12.82	1.52	0.0051	0.0677	Gm13306; Ccl27b; 4933409K07Rik	predicted gene 13306; chemokine (C-C motif) ligand 27b; RIKEN cDNA 4933409K07 gene	Multiple_Complex
TC1000002586.mm.2	12.4	13	1.52	0.01	0.0988	Appl2	adaptor protein, phosphotyrosine interaction, PH domain and leucine zipper containing 2	Multiple_Complex
TC1800000509.mm.2	11.27	11.88	1.53	0.004	0.0595	Hsd17b4	hydroxysteroid (17-beta) dehydrogenase 4	Multiple_Complex
TC1700001675.mm.2	10.71	11.32	1.53	0.0163	0.1288	Stub1; Mir3082	STIP1 homology and U-Box containing protein 1; microRNA 3082	Multiple_Complex
TC0700001455.mm.2	11.08	11.7	1.53	0.0035	0.0554	Rrm1	ribonucleotide reductase M1	Coding
TC1000001266.mm.2	12.12	12.73	1.53	0.0014	0.0307	Ppp1r12a	protein phosphatase 1, regulatory (inhibitor) subunit 12A	Coding
TC0300000750.mm.2	12.1	12.71	1.53	0.0103	0.1006	Gba	glucosidase, beta, acid	Multiple_Complex
TC0300002118.mm.2	11.22	11.84	1.53	0.0037	0.0575	Gm5848	PREDICTED: predicted pseudogene 5848 (Gm5848), mRNA.	Coding
TC0200002942.mm.2	14.48	15.09	1.53	0.0019	0.0373	Atp5c1	ATP synthase, H+ transporting, mitochondrial F1 complex, gamma polypeptide 1	Coding
TC0900000862.mm.2	13	13.62	1.53	0.0081	0.0882	Ppib	peptidylprolyl isomerase B	Coding
TC0700003719.mm.2	12.54	13.15	1.53	0.0041	0.0603	l7Rn6	lethal, Chr 7, Rinchik 6	Multiple_Complex
TC1300000560.mm.2	10.26	10.88	1.53	0.0486	0.2323	Ninj1	ninjurin 1	Multiple_Complex
TC1100002772.mm.2	10.88	11.5	1.53	0.0069	0.0806	Anxa6	annexin A6	Multiple_Complex
TC0200002785.mm.2	13.54	14.15	1.53	0.0025	0.0449	Rps21	ribosomal protein S21	Multiple_Complex
TC1500001943.mm.2	10.69	11.31	1.53	0.0164	0.1293	Ndufa6	NADH dehydrogenase (ubiquinone) 1 alpha subcomplex, 6 (B14)	Multiple_Complex
TC0400002530.mm.2	12.51	13.13	1.53	0.0132	0.1151	Tln1	talin 1	Multiple_Complex
TC0100001414.mm.2	13.09	13.71	1.53	0.0034	0.0543	Gm2000	predicted gene 2000 [Source:MGI Symbol;Acc:MGI:3780170]	Coding
TC1300002204.mm.2	12.94	13.55	1.53	0.0045	0.0635	Ctsl	cathepsin L	Coding
TC0100002445.mm.2	11.17	11.79	1.53	0.0054	0.0696	Ndufs1	NADH dehydrogenase (ubiquinone) Fe-S protein 1	Multiple_Complex
TC1800000468.mm.2	11.43	12.05	1.54	0.0016	0.0344	Kcnn2	potassium intermediate/small conductance calcium-activated channel, subfamily N, member 2	Multiple_Complex
TC1900000212.mm.2	12.33	12.95	1.54	0.0045	0.0639	Prpf19	PRP19/PSO4 pre-mRNA processing factor 19 homolog (S. cerevisiae)	Multiple_Complex
TC0600002305.mm.2	10.67	11.29	1.54	0.0072	0.082	Tril	TLR4 interactor with leucine-rich repeats	Multiple_Complex
TC0700004224.mm.2	12.77	13.39	1.54	0.0024	0.044	Ndufab1	NADH dehydrogenase (ubiquinone) 1, alpha/beta subcomplex, 1	Multiple_Complex
TC0700002784.mm.2	10.12	10.74	1.54	0.0099	0.0984	Usf2	upstream transcription factor 2	Multiple_Complex
TC1400002832.mm.2	11.64	12.26	1.54	0.0038	0.0583	Pabpn1	poly(A) binding protein, nuclear 1	Coding
TC1300000033.mm.2	11.25	11.87	1.54	0.0052	0.0681	Pitrm1	pitrilysin metallepetidase 1	Coding
TC0100001402.mm.2	11.81	12.43	1.54	0.0039	0.0586	Acbd6	acyl-Coenzyme A binding domain containing 6	Multiple_Complex
TC1600001964.mm.2	12.68	13.31	1.54	0.0016	0.0342	Atp5j	ATP synthase, H+ transporting, mitochondrial F0 complex, subunit F	Multiple_Complex
TC0400002091.mm.2	10.81	11.44	1.54	0.0039	0.0593	Mrpl20	mitochondrial ribosomal protein L20	Multiple_Complex
TC1300001669.mm.2	12.27	12.9	1.54	0.0047	0.0656	Acot13	acyl-CoA thioesterase 13	Coding
TC0900002526.mm.2	11	11.63	1.55	0.0042	0.0614	Usp3	ubiquitin specific peptidase 3	Multiple_Complex
TC0200002822.mm.2	10.01	10.64	1.55	0.0034	0.0545	Zgpat; Lime1	zinc finger, CCCH-type with G patch domain; Lck interacting transmembrane adaptor 1	Multiple_Complex
TC1400001500.mm.2	16.28	16.91	1.55	0.0012	0.0282	Rpl15	ribosomal protein L15	Coding
TC0500002493.mm.2	10.57	11.2	1.55	0.0029	0.05	Pds5a	PDS5, regulator of cohesion maintenance, homolog A (S. cerevisiae)	Multiple_Complex
TC1000002451.mm.2	13.77	14.41	1.55	0.0009	0.0237	Rrp1	ribosomal RNA processing 1 homolog (S. cerevisiae)	Coding
TC1700000513.mm.2	12.64	13.28	1.55	0.007	0.0809	Zfand3	zinc finger, AN1-type domain 3	Coding
TC0300000853.mm.2	10	10.63	1.55	0.0011	0.0266	S100a10	S100 calcium binding protein A10 (calpactin)	Multiple_Complex
TC0400003779.mm.2	15.71	16.35	1.55	0.0013	0.0303	Rpl11	ribosomal protein L11	Multiple_Complex
TC1700002588.mm.2	10.52	11.16	1.55	0.0036	0.0565	Map4k3	mitogen-activated protein kinase kinase kinase kinase 3	Multiple_Complex
TC0700004166.mm.2	11.69	12.32	1.55	0.0044	0.0623	Smg1	SMG1 homolog, phosphatidylinositol 3-kinase-related kinase (C. elegans)	Multiple_Complex
TC1400000179.mm.2	11.1	11.73	1.55	0.0076	0.0851	Adk	adenosine kinase	Multiple_Complex
TC1600000409.mm.2	11.22	11.86	1.56	0.004	0.0598	Bdh1	3-hydroxybutyrate dehydrogenase, type 1	Multiple_Complex
TC0900002541.mm.2	12.04	12.68	1.56	0.0058	0.0729	Tpm1	tropomyosin 1, alpha	Multiple_Complex
TC0300003170.mm.2	10.64	11.28	1.56	0.0093	0.095	Rabggtb; Snord45c	Rab geranylgeranyl transferase, b subunit; small nucleolar RNA, C/D box 45C	Multiple_Complex
TC1500001214.mm.2	10.54	11.18	1.56	0.0024	0.0436	Tars	threonyl-tRNA synthetase	Coding
TC1600002170.mm.2	11.48	12.12	1.56	0.0009	0.0245	Cox17	cytochrome c oxidase assembly protein 17	Multiple_Complex
TC1500001202.mm.2	10.97	11.61	1.56	0.0074	0.0842	Brix1	BRX1, biogenesis of ribosomes, homolog (S. cerevisiae)	Coding
TC0400000127.mm.2	10.44	11.08	1.56	0.0041	0.0604	Tmem55a	transmembrane protein 55A	Coding
TC0200004177.mm.2	10.31	10.95	1.56	0.0104	0.101	Ttc17	tetratricopeptide repeat domain 17	Multiple_Complex
TC1900000005.mm.2	10.09	10.73	1.56	0.0016	0.0339	Mrpl21	mitochondrial ribosomal protein L21	Multiple_Complex
TC0300002756.mm.2	13.1	13.75	1.56	0.0012	0.0284	Prpf38b	PRP38 pre-mRNA processing factor 38 (yeast) domain containing B	Multiple_Complex
TC1400000542.mm.2	10.53	11.18	1.57	0.0022	0.0418	Naa30	N(alpha)-acetyltransferase 30, NatC catalytic subunit	Multiple_Complex
TC0200004951.mm.2	14.54	15.19	1.57	0.0011	0.0264	Eif2s2	eukaryotic translation initiation factor 2, subunit 2 (beta)	Multiple_Complex
TC0700003807.mm.2	13.36	14	1.57	0.0019	0.0383	Spcs2	signal peptidase complex subunit 2 homolog (S. cerevisiae)	Coding
TC0800002805.mm.2	10.22	10.87	1.57	0.0031	0.052	Nae1	NEDD8 activating enzyme E1 subunit 1	Multiple_Complex
TC0500001233.mm.2	10.73	11.38	1.57	0.0166	0.1298	Ankrd13a	ankyrin repeat domain 13a	Multiple_Complex
TC0400003631.mm.2	11.46	12.11	1.57	0.0027	0.0466	Zcchc17	zinc finger, CCHC domain containing 17	Multiple_Complex
TC1600001529.mm.2	15.69	16.34	1.57	0.0008	0.0226	Gm4581	PREDICTED: predicted gene 4581 (Gm4581), mRNA.	Multiple_Complex
TC1200001210.mm.2	14.28	14.93	1.57	0.0033	0.0536	Dync1h1	dynein cytoplasmic 1 heavy chain 1	Multiple_Complex
TC1600001019.mm.2	10.92	11.57	1.57	0.0081	0.0881	Slc5a3; Mrps6	solute carrier family 5 (inositol transporters), member 3; mitochondrial ribosomal protein S6	Multiple_Complex
TC0900002875.mm.2	12.02	12.67	1.57	0.0051	0.0675	Atp1b3	ATPase, Na+/K+ transporting, beta 3 polypeptide	Multiple_Complex
TC1900000378.mm.2	15.68	16.34	1.58	0.0013	0.0303	Gm9493	predicted gene 9493 [Source:MGI Symbol;Acc:MGI:3779903]	Coding
TC0700000862.mm.2	14.88	15.53	1.58	0.0011	0.027	Rpl18	ribosomal protein L18	Multiple_Complex
TC0600001922.mm.2	10.21	10.87	1.58	0.0017	0.0346	Fam3c	family with sequence similarity 3, member C	Multiple_Complex
TC1600000447.mm.2	10.04	10.7	1.58	0.0118	0.1082	Tfrc	transferrin receptor	Multiple_Complex
TC1500000344.mm.2	13.63	14.29	1.58	0.0016	0.0336	Emc2	ER membrane protein complex subunit 2	Coding
TC0700003607.mm.2	14.37	15.03	1.58	0.0012	0.0288	Rps17	ribosomal protein S17	Multiple_Complex
TC0800000976.mm.2	13.31	13.98	1.58	0.0063	0.0764	2310036O22Rik	RIKEN cDNA 2310036O22 gene	Coding
TC0300001493.mm.2	13.69	14.35	1.58	0.0025	0.0442	Gng5	guanine nucleotide binding protein (G protein), gamma 5	Coding
TC0700004409.mm.2	12.42	13.08	1.58	0.0026	0.0454	Oat	ornithine aminotransferase	Coding
TC1200002127.mm.2	10.44	11.11	1.58	0.0074	0.0842	Snw1	SNW domain containing 1	Multiple_Complex
TC0100003780.mm.2	11.13	11.8	1.58	0.001	0.0253	Gm3837	PREDICTED: predicted gene 3837 (Gm3837), mRNA.	Coding
TC0200001045.mm.2	11.14	11.81	1.58	0.0065	0.0779	Itga6	integrin alpha 6	Multiple_Complex
TC1500001934.mm.2	10.08	10.75	1.59	0.0009	0.0234	Pmm1	phosphomannomutase 1	Multiple_Complex
TC1100004290.mm.2	10.9	11.57	1.59	0.0012	0.0288	Commd1	COMM domain containing 1	Multiple_Complex
TC0800002412.mm.2	16.03	16.7	1.59	0.0021	0.0398	Rpl18a	ribosomal protein L18A	Coding
TC0200000702.mm.2	11.94	12.61	1.59	0.0053	0.0693	Nek6	NIMA (never in mitosis gene a)-related expressed kinase 6	Coding
TC0800002734.mm.2	11	11.67	1.59	0.0104	0.101	Ciapin1	cytokine induced apoptosis inhibitor 1	Multiple_Complex
TC0700001739.mm.2	12.58	13.25	1.59	0.0028	0.0481	Mettl9	methyltransferase like 9	Multiple_Complex
TC1400001471.mm.2	11.27	11.95	1.6	0.0009	0.0244	Psmd6	proteasome (prosome, macropain) 26S subunit, non-ATPase, 6	Multiple_Complex
TC1100002045.mm.2	11.75	12.42	1.6	0.0031	0.0519	Rac3	RAS-related C3 botulinum substrate 3	Multiple_Complex
TC1600002172.mm.2	10.98	11.66	1.6	0.0037	0.057	Ifnar2	interferon (alpha and beta) receptor 2	Coding
TC0500002753.mm.2	12.8	13.47	1.6	0.0158	0.1261	Naaa	N-acylethanolamine acid amidase	Multiple_Complex
TC1400001643.mm.2	10.42	11.09	1.6	0.0091	0.0935	Cacna2d3	calcium channel, voltage-dependent, alpha2/delta subunit 3	Multiple_Complex
TC0200004619.mm.2	12.56	13.23	1.6	0.0013	0.0302	Idh3b	isocitrate dehydrogenase 3 (NAD+) beta	Multiple_Complex
TC0600001802.mm.2	10.42	11.11	1.61	0.0052	0.0687	Sgce	sarcoglycan, epsilon	Multiple_Complex
TC0400004070.mm.2	10.57	11.26	1.61	0.0025	0.0452	Park7	Parkinson disease (autosomal recessive, early onset) 7	Multiple_Complex
TC1500001819.mm.2	10.99	11.68	1.61	0.0051	0.0676	Myh9	myosin, heavy polypeptide 9, non-muscle	Multiple_Complex
TC0100002495.mm.2	10.89	11.58	1.61	0.0018	0.0369	Acadl	acyl-Coenzyme A dehydrogenase, long-chain	Multiple_Complex
TC0900001910.mm.2	10.3	10.99	1.61	0.0029	0.05	Rp9	retinitis pigmentosa 9 (human)	Coding
TC1100003858.mm.2	11.91	12.6	1.62	0.0125	0.1116	C1ql1	complement component 1, q subcomponent-like 1	Coding
TC0300002492.mm.2	10.01	10.71	1.62	0.01	0.0988	Plekho1	pleckstrin homology domain containing, family O member 1	Multiple_Complex
TC0100000395.mm.2	10.83	11.52	1.62	0.0012	0.0287	Hspe1	heat shock protein 1 (chaperonin 10)	Multiple_Complex
TC0500002615.mm.2	12.09	12.79	1.62	0.0011	0.0266	Chic2	cysteine-rich hydrophobic domain 2	Multiple_Complex
TC0500002484.mm.2	14.79	15.48	1.62	0.0012	0.0284	Rpl9	ribosomal protein L9	Multiple_Complex
TC1600002183.mm.2	13.37	14.07	1.62	0.0007	0.0202	Atp5o	ATP synthase, H+ transporting, mitochondrial F1 complex, O subunit	Multiple_Complex
TC0900002271.mm.2	11.36	12.05	1.62	0.0037	0.0571	Sdhd	succinate dehydrogenase complex, subunit D, integral membrane protein	Coding
TC0400003792.mm.2	12.12	12.82	1.62	0.009	0.0932	C1qb	complement component 1, q subcomponent, beta polypeptide	Coding
TC0700000234.mm.2	11.71	12.41	1.62	0.0081	0.0881	Ap2s1	adaptor-related protein complex 2, sigma 1 subunit	Multiple_Complex
TC0200005399.mm.2	10.7	11.4	1.63	0.0045	0.0637	Psma7	proteasome (prosome, macropain) subunit, alpha type 7	Multiple_Complex
TC1900000889.mm.2	13.22	13.92	1.63	0.0009	0.0234	Ndufs8	NADH dehydrogenase (ubiquinone) Fe-S protein 8	Coding
TC0600000067.mm.2	10.62	11.32	1.63	0.0018	0.0368	Nxph1	neurexophilin 1	Multiple_Complex
TC1500000160.mm.2	11.61	12.32	1.63	0.009	0.0932	Myo10	myosin X	Multiple_Complex
TC1300002236.mm.2	16.26	16.97	1.63	0.0009	0.0232	Uqcrb	ubiquinol-cytochrome c reductase binding protein	Multiple_Complex
TC1900000246.mm.2	11.14	11.84	1.63	0.0086	0.0908	Mpeg1	macrophage expressed gene 1	Coding
TC0300001136.mm.2	10.65	11.36	1.63	0.002	0.039	Psma5	proteasome (prosome, macropain) subunit, alpha type 5	Multiple_Complex
TC1000002358.mm.2	11.72	12.43	1.63	0.0022	0.041	Cisd1	CDGSH iron sulfur domain 1	Coding
TC1200000641.mm.2	11.44	12.15	1.63	0.0031	0.0519	Slc38a6	solute carrier family 38, member 6	Multiple_Complex
TC0300002549.mm.2	12.11	12.82	1.64	0.0014	0.0316	Phgdh	3-phosphoglycerate dehydrogenase	Multiple_Complex
TC0800000312.mm.2	10.44	11.15	1.64	0.0015	0.0335	Tm2d2	TM2 domain containing 2	Coding
TC0600000398.mm.2	12.83	13.54	1.64	0.002	0.0388	Tmem178b	transmembrane protein 178B	Multiple_Complex
TC0800001124.mm.2	10.98	11.69	1.64	0.0009	0.0232	Polr2c	polymerase (RNA) II (DNA directed) polypeptide C	Coding
TC1400000524.mm.2	10.09	10.8	1.64	0.0016	0.0342	Peli2	pellino 2	Coding
TC1100004295.mm.2	13.36	14.08	1.64	0.0005	0.0164	Nme2	NME/NM23 nucleoside diphosphate kinase 2	Coding
TC1300000050.mm.2	10.7	11.42	1.65	0.0019	0.0376	Larp4b	La ribonucleoprotein domain family, member 4B	Multiple_Complex
TC0200002452.mm.2	14.38	15.1	1.65	0.0012	0.0288	Top1	topoisomerase (DNA) I	Multiple_Complex
TC0700002856.mm.2	12.63	13.35	1.65	0.0007	0.0201	Pdcd5	programmed cell death 5	Multiple_Complex
TC0500003533.mm.2	10.78	11.51	1.65	0.0013	0.0294	Tnrc18	trinucleotide repeat containing 18	Multiple_Complex
TC0100003534.mm.2	10.4	11.13	1.66	0.0044	0.0626	Ndufs2	NADH dehydrogenase (ubiquinone) Fe-S protein 2	Multiple_Complex
TC0200003433.mm.2	15.23	15.95	1.66	0.0012	0.0285	Rpl35	ribosomal protein L35	Multiple_Complex
TC0900002366.mm.2	10.49	11.22	1.66	0.0028	0.0483	Commd4	COMM domain containing 4	Coding
TC0100003538.mm.2	10.15	10.88	1.66	0.0024	0.0436	Ufc1	ubiquitin-fold modifier conjugating enzyme 1	Multiple_Complex
TC1300002096.mm.2	10.3	11.03	1.66	0.0015	0.0321	Gkap1	G kinase anchoring protein 1	Coding
TC0200000600.mm.2	16.39	17.12	1.66	0.0005	0.0163	Rpl12; Snora65	ribosomal protein L12; small nucleolar RNA, H/ACA box 65	Multiple_Complex
TC0300002317.mm.2	10.09	10.82	1.66	0.0011	0.0263	Lamtor2	late endosomal/lysosomal adaptor, MAPK and MTOR activator 2	Multiple_Complex
TC0900000938.mm.2	10.2	10.93	1.66	0.0008	0.0219	Sltm	SAFB-like, transcription modulator	Multiple_Complex
TC0800002654.mm.2	10.04	10.78	1.66	0.0139	0.1181	Brd7	bromodomain containing 7	Multiple_Complex
TC0600003071.mm.2	10.97	11.71	1.67	0.0035	0.0549	Apobec1	apolipoprotein B mRNA editing enzyme, catalytic polypeptide 1	Multiple_Complex
TC0600002491.mm.2	16.03	16.78	1.68	0.0005	0.0163	Mat2a	methionine adenosyltransferase II, alpha	Multiple_Complex
TC0600002133.mm.2	11.92	12.67	1.68	0.001	0.0259	Mrps33	mitochondrial ribosomal protein S33	Multiple_Complex
TC1300001733.mm.2	11.16	11.91	1.68	0.0051	0.0679	Uqcrfs1	ubiquinol-cytochrome c reductase, Rieske iron-sulfur polypeptide 1	Coding
TC0900000254.mm.2	11.25	12	1.68	0.001	0.0254	Thyn1	thymocyte nuclear protein 1	Coding
TC1900000344.mm.2	10.94	11.7	1.69	0.0015	0.032	Abhd17b	abhydrolase domain containing 17B	Multiple_Complex
TC1300001991.mm.2	13.75	14.51	1.69	0.0015	0.033	Hist1h2al	histone cluster 1, H2al	Multiple_Complex
TC0700002976.mm.2	12.56	13.32	1.7	0.0004	0.0145	Ptov1	prostate tumor over expressed gene 1	Multiple_Complex
TC1700001716.mm.2	10.81	11.57	1.7	0.0014	0.0316	Uqcc2	ubiquinol-cytochrome c reductase complex assembly factor 2	Multiple_Complex
TC0900000667.mm.2	13.26	14.03	1.7	0.0003	0.0109	Psma4	proteasome (prosome, macropain) subunit, alpha type 4	Multiple_Complex
TC0100003374.mm.2	12.83	13.59	1.7	0.0069	0.0806	Prdx6	peroxiredoxin 6	Multiple_Complex
TC0600002027.mm.2	11.49	12.26	1.7	0.0011	0.0272	Chchd3	coiled-coil-helix-coiled-coil-helix domain containing 3	Multiple_Complex
TC1500001033.mm.2	11.22	11.99	1.7	0.0057	0.0726	Dip2b	DIP2 disco-interacting protein 2 homolog B (Drosophila)	Multiple_Complex
TC0400000506.mm.2	11.49	12.26	1.71	0.0014	0.0314	Anp32b	acidic (leucine-rich) nuclear phosphoprotein 32 family, member B	Multiple_Complex
TC0200005314.mm.2	12.29	13.07	1.71	0.0008	0.0225	Ctsz	cathepsin Z	Coding
TC1000001737.mm.2	10.34	11.11	1.71	0.0003	0.0123	Stxbp5	syntaxin binding protein 5 (tomosyn)	Multiple_Complex
TC1900000033.mm.2	10.77	11.54	1.71	0.002	0.0388	Ppp1ca	protein phosphatase 1, catalytic subunit, alpha isoform	Multiple_Complex
TC0700004155.mm.2	11.01	11.79	1.71	0.0006	0.0181	Rps13	ribosomal protein S13	Coding
TC0800001508.mm.2	11.41	12.19	1.72	0.0007	0.0202	Rpl13; Snord68; Mir7079	ribosomal protein L13; small nucleolar RNA, C/D box 68; microRNA 7079	Multiple_Complex
TC0400002980.mm.2	11.32	12.11	1.73	0.0014	0.0319	Plin2	perilipin 2	Multiple_Complex
TC0500000434.mm.2	10	10.79	1.73	0.0036	0.0558	Lyar	Ly1 antibody reactive clone	Multiple_Complex
TC0700003007.mm.2	11.09	11.89	1.73	0.001	0.0254	Bax	BCL2-associated X protein	Coding
TC0100001452.mm.2	10.09	10.88	1.74	0.0032	0.0522	Mrps14	mitochondrial ribosomal protein S14	Coding
TC1300002583.mm.2	11.6	12.39	1.74	0.0011	0.0272	Srek1	splicing regulatory glutamine/lysine-rich protein 1	Multiple_Complex
TC0700004451.mm.2	12.6	13.4	1.74	0.004	0.0595	Mki67	antigen identified by monoclonal antibody Ki 67	Multiple_Complex
TC0500001210.mm.2	11.02	11.83	1.75	0.0014	0.0313	Iscu	IscU iron-sulfur cluster scaffold homolog (E. coli)	Coding
TC1700001012.mm.2	10.05	10.86	1.75	0.0024	0.044	Rpl36	ribosomal protein L36	Coding
TC1300001066.mm.2	10.3	11.11	1.76	0.0008	0.0218	Tbca	tubulin cofactor A	Coding
TC1900000401.mm.2	13.61	14.43	1.76	0.0009	0.0235	Gm3873	PREDICTED: predicted gene 3873 (Gm3873), mRNA.	Coding
TC0200004671.mm.2	13.87	14.69	1.76	0.0006	0.0182	Pcna	proliferating cell nuclear antigen	Multiple_Complex
TC1100000912.mm.2	12.16	12.98	1.76	0.0009	0.0233	Naa38	N(alpha)-acetyltransferase 38, NatC auxiliary subunit	Multiple_Complex
TC0900001595.mm.2	13.6	14.42	1.77	0.0001	0.0067	Rpsa	ribosomal protein SA	Coding
TC0400002129.mm.2	12.59	13.41	1.77	0.0001	0.0068	Rps20	ribosomal protein S20	Multiple_Complex
TC1100001874.mm.2	13.78	14.6	1.77	0.0012	0.028	Rpl38	ribosomal protein L38	Coding
TC0500001764.mm.2	11.69	12.52	1.77	0.0039	0.0593	Arpc1b	actin related protein 2/3 complex, subunit 1B	Multiple_Complex
TC1300001155.mm.2	12.25	13.09	1.78	0.0008	0.0218	Cd180	CD180 antigen	Coding
TC1900000452.mm.2	10.13	10.96	1.78	0.0007	0.0208	Uhrf2	ubiquitin-like, containing PHD and RING finger domains 2	Multiple_Complex
TC0800002955.mm.2	12.91	13.75	1.79	0.0001	0.0068	Cfdp1	craniofacial development protein 1	Coding
TC1900000516.mm.2	10.37	11.21	1.79	0.0019	0.0373	Rpp30	ribonuclease P/MRP 30 subunit	Multiple_Complex
TC1000000160.mm.2	10.25	11.09	1.79	0.0042	0.061	Ahi1	Abelson helper integration site 1	Multiple_Complex
TC0800002599.mm.2	12.36	13.2	1.79	0.0026	0.0456	Asna1	arsA arsenite transporter, ATP-binding, homolog 1 (bacterial)	Coding
TC0700000019.mm.2	12.93	13.77	1.79	0.0041	0.0604	Rps9	ribosomal protein S9	Multiple_Complex
TC0900000748.mm.2	11.74	12.59	1.79	0.0008	0.0219	Hexa	hexosaminidase A	Coding
TC0200002937.mm.2	10.05	10.89	1.8	0.0019	0.0376	Taf3	TAF3 RNA polymerase II, TATA box binding protein (TBP)-associated factor	Multiple_Complex
TC1700001674.mm.2	10.68	11.53	1.8	0.0079	0.0872	Metrn	meteorin, glial cell differentiation regulator	Coding
TC0800000814.mm.2	10.91	11.76	1.8	0.0007	0.0205	Tpm4	tropomyosin 4	Multiple_Complex
TC0700002771.mm.2	13.65	14.5	1.81	0.0003	0.0106	Cox6b1	cytochrome c oxidase, subunit VIb polypeptide 1	Multiple_Complex
TC0600001821.mm.2	11.69	12.55	1.81	0.0001	0.0063	Shfm1	split hand/foot malformation (ectrodactyly) type 1	Coding
TC0400001010.mm.2	10.15	11.01	1.81	0.0006	0.0185	Pgm2	phosphoglucomutase 2	Coding
TC1100003318.mm.2	12.09	12.96	1.82	0.0002	0.0092	Wsb1	WD repeat and SOCS box-containing 1	Multiple_Complex
TC1900000170.mm.2	15.06	15.93	1.83	0.0002	0.0077	Eef1g	eukaryotic translation elongation factor 1 gamma	Multiple_Complex
TC0800002310.mm.2	15.16	16.04	1.84	9.37e-05	0.0052	Cpe	carboxypeptidase E	Multiple_Complex
TC0700002964.mm.2	11.85	12.73	1.84	0.0004	0.0144	Emc10	ER membrane protein complex subunit 10	Multiple_Complex
TC1100000984.mm.2	11.96	12.84	1.84	0.0009	0.0245	Txndc17	thioredoxin domain containing 17	Multiple_Complex
TC0300000784.mm.2	10.23	11.11	1.84	0.0003	0.013	Jtb	jumping translocation breakpoint	Multiple_Complex
TC1800000794.mm.2	10.43	11.32	1.85	0.0002	0.0078	Acaa2	acetyl-Coenzyme A acyltransferase 2 (mitochondrial 3-oxoacyl-Coenzyme A thiolase)	Coding
TC1700001439.mm.2	11.73	12.61	1.85	0.0024	0.0431	Pacrg	PARK2 co-regulated	Multiple_Complex
TC0300001317.mm.2	12.59	13.48	1.85	0.0012	0.029	Gm9396	predicted gene 9396 [Source:MGI Symbol;Acc:MGI:3645563]	Coding
TC1200000788.mm.2	11.52	12.41	1.85	0.0003	0.0117	Rbm25	RNA binding motif protein 25	Multiple_Complex
TC0700001349.mm.2	14.93	15.82	1.86	0.0001	0.0054	Ndufc2	NADH dehydrogenase (ubiquinone) 1, subcomplex unknown, 2	Multiple_Complex
TC0700001951.mm.2	10.6	11.5	1.86	0.0001	0.0069	Dock1	dedicator of cytokinesis 1	Coding
TC0100003524.mm.2	11.35	12.25	1.87	0.0214	0.1486	Fcgr3	Fc receptor, IgG, low affinity III	Multiple_Complex
TC1000000571.mm.2	11.92	12.82	1.87	6.59e-05	0.0041	Ppa1	pyrophosphatase (inorganic) 1	Multiple_Complex
TC0300002501.mm.2	14.34	15.24	1.87	0.0005	0.0172	Hist2h2aa1	histone cluster 2, H2aa1	Coding
TC0300003215.mm.2	14.34	15.24	1.87	0.0005	0.0172	Hist2h2aa2	histone cluster 2, H2aa2	Coding
TC1000001625.mm.2	12.77	13.68	1.87	0.0007	0.0211	Cd63	CD63 antigen	Coding
TC1100003807.mm.2	10.5	11.42	1.89	0.0005	0.0174	Vat1	vesicle amine transport protein 1 homolog (T californica)	Multiple_Complex
TC0500000819.mm.2	11.94	12.86	1.89	0.0066	0.0788	Slc4a4	solute carrier family 4 (anion exchanger), member 4	Multiple_Complex
TC1000001066.mm.2	14.58	15.5	1.89	0.0013	0.0303	Igf1	insulin-like growth factor 1	Multiple_Complex
TC0900001612.mm.2	15.37	16.29	1.9	0.0007	0.0207	Ctnnb1; Mir7090	catenin (cadherin associated protein), beta 1; microRNA 7090	Multiple_Complex
TC1400000965.mm.2	11.31	12.25	1.91	0.0005	0.0173	Nefl	neurofilament, light polypeptide	Coding
TC0700004164.mm.2	12.8	13.74	1.92	0.0001	0.0056	Rps15a	ribosomal protein S15A	Multiple_Complex
TC0400003794.mm.2	12.1	13.03	1.92	0.004	0.0595	C1qa	complement component 1, q subcomponent, alpha polypeptide	Coding
TC1800000869.mm.2	13.29	14.23	1.92	0.0016	0.0341	Mbp	myelin basic protein	Multiple_Complex
TC1000001598.mm.2	10.91	11.86	1.93	0.001	0.0257	Cnpy2	canopy 2 homolog (zebrafish)	Coding
TC0300000060.mm.2	12.07	13.02	1.94	5.94e-05	0.0038	Fabp5	fatty acid binding protein 5, epidermal	Multiple_Complex
TC0400003793.mm.2	10.99	11.94	1.94	0.0012	0.0281	C1qc	complement component 1, q subcomponent, C chain	Multiple_Complex
TC1100002938.mm.2	11.21	12.18	1.95	0.0008	0.0216	Cenpv	centromere protein V	Multiple_Complex
TC0300002454.mm.2	11.53	12.51	1.97	0.0002	0.0088	Psmb4	proteasome (prosome, macropain) subunit, beta type 4	Multiple_Complex
TC0200001779.mm.2	10.47	11.46	1.98	9.97e-05	0.0053	Rtf1	Rtf1, Paf1/RNA polymerase II complex component, homolog (S. cerevisiae)	Multiple_Complex
TC1500000658.mm.2	12.59	13.58	1.99	0.0015	0.0331	Lgals1	lectin, galactose binding, soluble 1	Coding
TC0700000401.mm.2	10.94	11.95	2.01	0.0008	0.0222	Rps19	ribosomal protein S19	Multiple_Complex
TC1300001374.mm.2	10.75	11.77	2.04	4.5e-05	0.0031	Net1	neuroepithelial cell transforming gene 1	Multiple_Complex
TC1000000839.mm.2	11.74	12.79	2.08	0.0004	0.015	Stk11	serine/threonine kinase 11	Multiple_Complex
TC1700000500.mm.2	11.75	12.82	2.1	4.44e-05	0.003	BC004004	cDNA sequence BC004004	Multiple_Complex
TC1000000847.mm.2	11.53	12.62	2.13	0.0001	0.0062	Ndufs7	NADH dehydrogenase (ubiquinone) Fe-S protein 7	Multiple_Complex
TC0700000151.mm.2	10.37	11.46	2.13	0.0003	0.0117	Rps5	ribosomal protein S5	Multiple_Complex
TC0300002284.mm.2	12.44	13.54	2.15	0.0002	0.0071	Fcrls	Fc receptor-like S, scavenger receptor	Coding
TC0300001081.mm.2	10.05	11.16	2.16	0.0024	0.0431	Rhoc	ras homolog gene family, member C	Multiple_Complex
TC1700001015.mm.2	11.07	12.2	2.19	5.73e-05	0.0036	Ndufa11	NADH dehydrogenase (ubiquinone) 1 alpha subcomplex 11	Coding
TC1300002481.mm.2	13.83	15.04	2.31	0.0002	0.0093	Hexb	hexosaminidase B	Coding
TC0700004665.mm.2	11.1	12.32	2.33	0.0001	0.0055	Vkorc1	vitamin K epoxide reductase complex, subunit 1	Coding
TC0400002665.mm.2	14.55	15.84	2.45	3.55e-05	0.0026	Abca1	ATP-binding cassette, sub-family A (ABC1), member 1	Multiple_Complex
TC0800000707.mm.2	10.55	11.87	2.49	9.91e-06	0.0009	Lpl	lipoprotein lipase	Multiple_Complex
TC0600003079.mm.2	10.55	11.9	2.54	3.46e-05	0.0025	C3ar1	complement component 3a receptor 1	Coding
TC1000003214.mm.2	11.33	12.71	2.6	1.01e-05	0.001	Lilrb4a	leukocyte immunoglobulin-like receptor, subfamily B, member 4A	Coding
TC0700003764.mm.2	10.36	11.85	2.81	3.02e-06	0.0004	Thrsp	thyroid hormone responsive	Coding
TC1300000425.mm.2	10.99	12.5	2.84	2.74e-05	0.0021	Ly86	lymphocyte antigen 86	Coding
TC0500001025.mm.2	12.58	14.34	3.39	9.06e-05	0.0051	Spp1	secreted phosphoprotein 1	Multiple_Complex

## Sheet: 1C_DIV14
Supplementary Table 1 List of DEGs at (A) DIV6, (B) DIV10, (C) DIV14 and (D) DIV10 only
ID	14: saline Avg (log2)	14: GLA Avg (log2)	Fold Change	P-val	FDR P-val	Gene Symbol	Description	Group
TC1800000158.mm.2	15.54	10.69	-28.86	8.92e-06	0.079	Ttr	transthyretin	Multiple_Complex
TC0700003039.mm.2	13.63	11.97	-3.17	1.06e-06	0.0235	Saa3	serum amyloid A 3	Multiple_Complex
TC0500000043.mm.2	10.82	9.42	-2.64	5.35e-05	0.1138	Steap4	STEAP family member 4	Coding
TC0300002023.mm.2	10.71	9.32	-2.62	0.001	0.2235	Tm4sf1	transmembrane 4 superfamily member 1	Coding
TC1700002571.mm.2	10.02	8.66	-2.57	0.0002	0.1702	Cyp1b1	cytochrome P450, family 1, subfamily b, polypeptide 1	Coding
TC1100002195.mm.2	12.1	10.9	-2.3	2.26e-05	0.0805	Igfbp3	insulin-like growth factor binding protein 3	Coding
TC0200002426.mm.2	11.38	10.2	-2.25	0.0059	0.294	Lbp	lipopolysaccharide binding protein	Multiple_Complex
TC0100002967.mm.2	13.7	12.56	-2.22	0.0025	0.2449	Marco	macrophage receptor with collagenous structure	Coding
TC1700002352.mm.2	14.87	13.74	-2.18	0.0026	0.2458	C3	complement component 3	Multiple_Complex
TC0100001577.mm.2	11.95	10.87	-2.12	0.0017	0.2381	Cfap126	cilia and flagella associated protein 126	Multiple_Complex
TC0200003303.mm.2	18.03	17	-2.04	0.0081	0.3114	Lcn2	lipocalin 2	Multiple_Complex
TC0300001869.mm.2	10.05	9.05	-2	0.0008	0.2147	Cetn4	centrin 4	Coding
TC0200005136.mm.2	13.19	12.19	-2	0.0264	0.4319	Pltp	phospholipid transfer protein	Multiple_Complex
TC1600000192.mm.2	11.24	10.24	-2	0.0077	0.3096	Cebpd	CCAAT/enhancer binding protein (C/EBP), delta	Multiple_Complex
TC0100001222.mm.2	11.73	10.73	-2	0.0109	0.3399	Chil1	chitinase-like 1	Multiple_Complex
TC0700004515.mm.2	14.58	13.58	-1.99	0.0065	0.2967	Ifitm3	interferon induced transmembrane protein 3	Coding
TC0300001447.mm.2	11.87	10.87	-1.99	0.005	0.2847	Gbp2	guanylate binding protein 2	Coding
TC0300000137.mm.2	14.12	13.16	-1.94	0.0066	0.2967	Cp	ceruloplasmin	Multiple_Complex
TC1000001044.mm.2	10.14	9.19	-1.93	0.0043	0.2722	Timp3	tissue inhibitor of metalloproteinase 3	Multiple_Complex
TC0800002822.mm.2	10.14	9.21	-1.91	0.0225	0.4176	Tppp3	tubulin polymerization-promoting protein family member 3	Coding
TC1000000292.mm.2	10.92	9.99	-1.9	0.0092	0.321	Rsph4a	radial spoke head 4 homolog A (Chlamydomonas)	Multiple_Complex
TC0500003116.mm.2	11.06	10.16	-1.87	0.0052	0.2847	Hspb8	heat shock protein 8	Multiple_Complex
TC0100000103.mm.2	10.44	9.54	-1.87	0.0036	0.2649	Ly96	lymphocyte antigen 96	Coding
TC0300002504.mm.2	11.23	10.34	-1.85	0.0019	0.2381	Hist2h4	histone cluster 2, H4	Coding
TC1700000622.mm.2	11.1	10.24	-1.81	0.0114	0.3449	Psmb8	proteasome (prosome, macropain) subunit, beta type 8 (large multifunctional peptidase 7)	Multiple_Complex
TC0100002556.mm.2	10.3	9.46	-1.79	0.0008	0.2147	44989	membrane-associated ring finger (C3HC4) 4	Multiple_Complex
TC1400001182.mm.2	10.7	9.86	-1.79	0.0168	0.384	Irg1	immunoresponsive gene 1	Coding
TC0900002212.mm.2	13.49	12.67	-1.76	0.0122	0.353	Tagln	transgelin	Coding
TC0100001617.mm.2	10.8	10	-1.74	0.0263	0.4319	Tagln2	transgelin 2	Multiple_Complex
TC0200002366.mm.2	12.06	11.27	-1.73	0.0172	0.3882	Trp53inp2	transformation related protein 53 inducible nuclear protein 2	Multiple_Complex
TC0100001200.mm.2	10.96	10.17	-1.73	0.0072	0.3054	Lrrn2	leucine rich repeat protein 2, neuronal	Multiple_Complex
TC1700001366.mm.2	10.2	9.43	-1.71	0.0031	0.2546	Tmem242	transmembrane protein 242	Coding
TC0200001786.mm.2	10.25	9.48	-1.7	0.0026	0.2453	Mapkbp1	mitogen-activated protein kinase binding protein 1	Multiple_Complex
TC1300000192.mm.2	11.77	11	-1.7	0.0148	0.3724	Hist1h2bj	histone cluster 1, H2bj	Coding
TC0200002275.mm.2	10.07	9.31	-1.69	0.0082	0.3117	Srxn1	sulfiredoxin 1 homolog (S. cerevisiae)	Multiple_Complex
TC1900000504.mm.2	10.26	9.51	-1.69	0.0066	0.2967	Ifit1	interferon-induced protein with tetratricopeptide repeats 1	Coding
TC0200002849.mm.2	10.51	9.76	-1.68	0.0226	0.4176	Meig1	meiosis expressed gene 1	Coding
TC0100003797.mm.2	10.05	9.3	-1.68	0.0048	0.2834	Mfsd7b	major facilitator superfamily domain containing 7B	Multiple_Complex
TC1800001150.mm.2	10.92	10.18	-1.68	0.001	0.2235	Nme5	NME/NM23 family member 5	Coding
TC1900000030.mm.2	10.27	9.52	-1.68	0.0089	0.3173	Coro1b	coronin, actin binding protein 1B	Multiple_Complex
TC0200003231.mm.2	12.13	11.38	-1.67	0.0121	0.3516	1700007K13Rik	RIKEN cDNA 1700007K13 gene	Multiple_Complex
TC0700000566.mm.2	11.58	10.84	-1.66	0.0269	0.4324	Hspb6	heat shock protein, alpha-crystallin-related, B6	Multiple_Complex
TC0500002895.mm.2	12.66	11.93	-1.66	0.0015	0.2325	Gbp10; Gbp6	guanylate-binding protein 10; guanylate binding protein 6	Coding
TC1100003314.mm.2	12.11	11.38	-1.66	0.0215	0.4118	Lgals9	lectin, galactose binding, soluble 9	Multiple_Complex
TC0200001226.mm.2	10.32	9.59	-1.65	0.0085	0.3135	Slc43a3	solute carrier family 43, member 3	Multiple_Complex
TC0800000516.mm.2	13.34	12.63	-1.64	0.0009	0.2177	Sorbs2	sorbin and SH3 domain containing 2	Multiple_Complex
TC1100001072.mm.2	10.38	9.67	-1.63	0.0393	0.4862	Slc43a2	solute carrier family 43, member 2	Multiple_Complex
TC0300001076.mm.2	12.84	12.13	-1.63	0.0016	0.2358	Slc16a1	solute carrier family 16 (monocarboxylic acid transporters), member 1	Coding
TC0700004638.mm.2	11	10.3	-1.63	0.0039	0.2676	Rab4b; Mir3101	RAB4B, member RAS oncogene family; microRNA 3101	Multiple_Complex
TC1300000246.mm.2	12.75	12.05	-1.62	0.0116	0.3449	Hist1h3g	histone cluster 1, H3g	Coding
TC1200001988.mm.2	12.81	12.12	-1.61	0.0251	0.4258	Zfp36l1	zinc finger protein 36, C3H type-like 1	Multiple_Complex
TC0200003085.mm.2	11.06	10.37	-1.61	0.0082	0.3117	Enkur	enkurin, TRPC channel interacting protein	Multiple_Complex
TC0100000329.mm.2	11.16	10.48	-1.61	0.0464	0.4973	1500015O10Rik	RIKEN cDNA 1500015O10 gene	Coding
TC0700001557.mm.2	13.02	12.35	-1.59	0.0047	0.2814	Ilk	integrin linked kinase	Multiple_Complex
TC0200003245.mm.2	10.06	9.39	-1.59	0.0135	0.3613	Ntng2; 6530402F18Rik	netrin G2; RIKEN cDNA 6530402F18 gene	Multiple_Complex
TC1800001742.mm.2	10.27	9.61	-1.58	0.0255	0.4276	Arhgap26; 9630014M24Rik	Rho GTPase activating protein 26; RIKEN cDNA 9630014M24 gene	Multiple_Complex
TC0700004513.mm.2	13.03	12.36	-1.58	0.0113	0.3434	Ifitm2	interferon induced transmembrane protein 2	Coding
TC1100002124.mm.2	10.3	9.64	-1.58	0.0304	0.4473	Gas2l1	growth arrest-specific 2 like 1	Multiple_Complex
TC0500001233.mm.2	11.77	11.11	-1.58	0.0153	0.3771	Ankrd13a	ankyrin repeat domain 13a	Multiple_Complex
TC1000001285.mm.2	11	10.35	-1.57	0.0151	0.3752	Gm5428	predicted gene 5428 [Source:MGI Symbol;Acc:MGI:3647789]; predicted gene 5428	Coding
TC1100004227.mm.2	12.09	11.43	-1.57	0.0022	0.2391	Stra13	stimulated by retinoic acid 13	Multiple_Complex
TC1400000745.mm.2	11.1	10.45	-1.57	0.0286	0.4389	Mmp14	matrix metallopeptidase 14 (membrane-inserted)	Coding
TC1500001167.mm.2	10.28	9.64	-1.57	0.0211	0.411	Osmr	oncostatin M receptor	Multiple_Complex
TC0800002842.mm.2	10.52	9.88	-1.57	0.0029	0.25	Psmb10	proteasome (prosome, macropain) subunit, beta type 10	Coding
TC1100000989.mm.2	10.91	10.26	-1.56	0.0471	0.4983	Xaf1	XIAP associated factor 1	Multiple_Complex
TC1300000445.mm.2	11.18	10.54	-1.56	0.0413	0.4932	Bmp6	bone morphogenetic protein 6	Coding
TC1700000663.mm.2	11.03	10.39	-1.56	0.0128	0.3581	Ddah2	dimethylarginine dimethylaminohydrolase 2	Multiple_Complex
TC0900002972.mm.2	10.17	9.53	-1.56	0.0168	0.384	Tmem108	transmembrane protein 108	Multiple_Complex
TC0300000852.mm.2	13.79	13.16	-1.55	0.016	0.3788	S100a11	S100 calcium binding protein A11	Coding
TC0400001020.mm.2	10.3	9.67	-1.55	0.006	0.2941	Cachd1	cache domain containing 1	Multiple_Complex
TC0300003214.mm.2	10.29	9.66	-1.55	0.0151	0.3752	Scamp3	secretory carrier membrane protein 3	Multiple_Complex
TC0600000233.mm.2	11.8	11.17	-1.54	0.0029	0.2527	Atp6v1f	ATPase, H+ transporting, lysosomal V1 subunit F	Multiple_Complex
TC0800000297.mm.2	11.89	11.27	-1.54	0.0276	0.4331	Sfrp1	secreted frizzled-related protein 1	Coding
TC1300002463.mm.2	10.44	9.82	-1.54	0.0226	0.4176	Iqgap2	IQ motif containing GTPase activating protein 2	Multiple_Complex
TC0200003302.mm.2	13.8	13.18	-1.54	0.0074	0.3077	1110008P14Rik	RIKEN cDNA 1110008P14 gene	Multiple_Complex
TC1100001848.mm.2	10.28	9.66	-1.54	0.0082	0.3124	Kcnj16	potassium inwardly-rectifying channel, subfamily J, member 16	Coding
TC0600000928.mm.2	12.29	11.68	-1.53	0.0364	0.4714	Bola3	bolA-like 3 (E. coli)	Multiple_Complex
TC1700000496.mm.2	13.59	12.98	-1.53	0.0145	0.3683	Cdkn1a	cyclin-dependent kinase inhibitor 1A (P21)	Coding
TC1300000177.mm.2	12.12	11.52	-1.52	0.0157	0.3788	Hist1h2bn	histone cluster 1, H2bn	Coding
TC0200005114.mm.2	13.18	12.57	-1.52	0.0081	0.3107	Sdc4	syndecan 4	Multiple_Complex
TC1000000093.mm.2	10.15	9.55	-1.52	0.0092	0.3206	Plagl1	pleiomorphic adenoma gene-like 1	Multiple_Complex
TC0200003135.mm.2	13.63	13.02	-1.52	0.0076	0.3083	Tubb4b	tubulin, beta 4B class IVB	Multiple_Complex
TC1500001531.mm.2	12.09	11.49	-1.52	0.0027	0.2458	Enpp2	ectonucleotide pyrophosphatase/phosphodiesterase 2	Multiple_Complex
TC0900002396.mm.2	10.23	9.63	-1.52	0.0085	0.3135	Cd276	CD276 antigen	Coding
TC1400002334.mm.2	10.13	9.53	-1.52	0.0076	0.3083	Sorbs3	sorbin and SH3 domain containing 3	Coding
TC0800001078.mm.2	10.46	9.86	-1.51	0.0155	0.3771	Lpcat2	lysophosphatidylcholine acyltransferase 2	Multiple_Complex
TC1100003225.mm.2	10.26	9.67	-1.51	0.0052	0.2847	Wdr81	WD repeat domain 81	Multiple_Complex
TC0100003679.mm.2	13.69	13.1	-1.51	0.0044	0.2747	Ephx1	epoxide hydrolase 1, microsomal	Coding
TC1500000660.mm.2	11.15	10.56	-1.5	0.0221	0.4155	Triobp	TRIO and F-actin binding protein	Multiple_Complex
TC1100002015.mm.2	10.43	9.85	-1.5	0.0127	0.3575	Baiap2	brain-specific angiogenesis inhibitor 1-associated protein 2	Multiple_Complex
TC1100003790.mm.2	11.58	11	-1.49	0.0268	0.4324	Stat3	signal transducer and activator of transcription 3	Multiple_Complex
TC1000001207.mm.2	10.13	9.55	-1.49	0.0054	0.2867	Dusp6	dual specificity phosphatase 6	Coding
TC0200003809.mm.2	10.07	9.49	-1.49	0.0078	0.3107	Ccdc141	coiled-coil domain containing 141	Multiple_Complex
TC1100002512.mm.2	12.21	11.63	-1.49	0.0049	0.2847	Wwc1	WW, C2 and coiled-coil domain containing 1	Multiple_Complex
TC0100003035.mm.2	10.81	10.23	-1.49	0.0405	0.4919	Cd55b	CD55 molecule, decay accelerating factor for complement B	Multiple_Complex
TC1500000658.mm.2	14.8	14.23	-1.49	0.0341	0.4638	Lgals1	lectin, galactose binding, soluble 1	Coding
TC1700001892.mm.2	13.37	12.8	-1.49	0.0112	0.3429	H2-K1	histocompatibility 2, K1, K region	Multiple_Complex
TC0800002300.mm.2	12.36	11.79	-1.48	0.0408	0.4919	Palld	palladin, cytoskeletal associated protein	Multiple_Complex
TC1400001327.mm.2	11.55	10.99	-1.48	0.0086	0.3135	Tm9sf2	transmembrane 9 superfamily member 2	Coding
TC1700000641.mm.2	12.31	11.74	-1.48	0.0049	0.2847	Prrt1	proline-rich transmembrane protein 1	Multiple_Complex
TC0600003017.mm.2	10.75	10.18	-1.48	0.0155	0.3771	Adipor2	adiponectin receptor 2	Multiple_Complex
TC1500002040.mm.2	12.37	11.81	-1.48	0.0132	0.3598	Plxnb2	plexin B2	Multiple_Complex
TC1200001281.mm.2	12.12	11.56	-1.48	0.0319	0.4519	Crip2	cysteine rich protein 2	Coding
TC0700003406.mm.2	11.61	11.05	-1.48	0.0079	0.3107	Klf13	Kruppel-like factor 13	Multiple_Complex
TC0900000186.mm.2	10.21	9.66	-1.47	0.0318	0.4519	Icam5	intercellular adhesion molecule 5, telencephalin	Coding
TC1000001684.mm.2	10.82	10.27	-1.46	0.0089	0.3173	Syne1	spectrin repeat containing, nuclear envelope 1	Multiple_Complex
TC0600003169.mm.2	13.96	13.42	-1.45	0.0063	0.2967	Ccnd2	cyclin D2	Multiple_Complex
TC0700003512.mm.2	10.96	10.44	-1.44	0.0444	0.4949	St8sia2	ST8 alpha-N-acetyl-neuraminide alpha-2,8-sialyltransferase 2	Coding
TC1200001663.mm.2	10.98	10.46	-1.44	0.0114	0.3445	Ifrd1	interferon-related developmental regulator 1	Multiple_Complex
TC1900000096.mm.2	13.4	12.89	-1.43	0.0109	0.3399	Fau	Finkel-Biskis-Reilly murine sarcoma virus (FBR-MuSV) ubiquitously expressed (fox derived)	Coding
TC1200000287.mm.2	10.5	9.99	-1.43	0.0449	0.4949	Atxn7l1	ataxin 7-like 1	Multiple_Complex
TC0600001628.mm.2	11.52	11.01	-1.42	0.0137	0.3633	H2afj	H2A histone family, member J	Coding
TC1100003041.mm.2	10.25	9.74	-1.42	0.0235	0.4219	Cyb5d1	cytochrome b5 domain containing 1	Multiple_Complex
TC0300001394.mm.2	10.71	10.2	-1.42	0.0189	0.4006	Ddit4l	DNA-damage-inducible transcript 4-like	Multiple_Complex
TC0100003313.mm.2	10.24	9.74	-1.41	0.0276	0.4331	Tor1aip1	torsin A interacting protein 1	Multiple_Complex
TC0700003992.mm.2	11.34	10.84	-1.41	0.0149	0.3738	Mrpl17	mitochondrial ribosomal protein L17	Multiple_Complex
TC0100000957.mm.2	10.07	9.57	-1.41	0.0247	0.4251	Fam174a	family with sequence similarity 174, member A	Coding
TC0600000822.mm.2	10.38	9.88	-1.41	0.0466	0.4976	Krcc1; Mir8112	lysine-rich coiled-coil 1; microRNA 8112	Multiple_Complex
TC0400001325.mm.2	15.12	14.63	-1.41	0.0188	0.4	Slc2a1	solute carrier family 2 (facilitated glucose transporter), member 1	Coding
TC0300002718.mm.2	15.23	14.74	-1.41	0.0247	0.4251	Csf1	colony stimulating factor 1 (macrophage)	Multiple_Complex
TC1100001164.mm.2	11.63	11.14	-1.41	0.0089	0.3163	Poldip2	polymerase (DNA-directed), delta interacting protein 2	Multiple_Complex
TC1100000756.mm.2	10.6	10.11	-1.41	0.0188	0.4	Alkbh5	alkB, alkylation repair homolog 5 (E. coli)	Multiple_Complex
TC0300000708.mm.2	10.57	10.08	-1.41	0.0238	0.4219	Mrpl24	mitochondrial ribosomal protein L24	Multiple_Complex
TC1200001077.mm.2	10.24	9.75	-1.41	0.0138	0.3633	Vrk1	vaccinia related kinase 1	Coding
TC1700000078.mm.2	10.4	9.91	-1.4	0.0111	0.3407	Rsph3a	radial spoke 3A homolog (Chlamydomonas)	Coding
TC1800000614.mm.2	11.14	10.66	-1.4	0.0279	0.4352	Rbm22	RNA binding motif protein 22	Multiple_Complex
TC0500001113.mm.2	12.5	12.02	-1.4	0.0422	0.4932	Fgfrl1	fibroblast growth factor receptor-like 1	Coding
TC1800000480.mm.2	10.09	9.6	-1.4	0.0407	0.4919	Eif1a	eukaryotic translation initiation factor 1A	Coding
TC0300000299.mm.2	10.18	9.7	-1.39	0.0463	0.4973	Fat4	FAT tumor suppressor homolog 4 (Drosophila)	Multiple_Complex
TC0300002802.mm.2	13.45	12.97	-1.39	0.0244	0.4237	Vcam1	vascular cell adhesion molecule 1	Coding
TC0800003076.mm.2	12.39	11.91	-1.39	0.0256	0.4276	Aprt	adenine phosphoribosyl transferase	Coding
TC1100003860.mm.2	10.71	10.24	-1.39	0.0228	0.4188	Dcakd	dephospho-CoA kinase domain containing	Multiple_Complex
TC0900001171.mm.2	10.23	9.76	-1.39	0.0363	0.4714	Plscr2	phospholipid scramblase 2	Multiple_Complex
TC0500000217.mm.2	10.87	10.4	-1.39	0.0101	0.3305	Agap3	ArfGAP with GTPase domain, ankyrin repeat and PH domain 3	Coding
TC1600002120.mm.2	10.05	9.58	-1.39	0.019	0.4007	Dscr3	Down syndrome critical region gene 3	Multiple_Complex
TC0800001737.mm.2	12.94	12.47	-1.39	0.0158	0.3788	Gas6	growth arrest specific 6	Coding
TC1900001104.mm.2	10.37	9.9	-1.38	0.0482	0.5002	Sdhaf2	succinate dehydrogenase complex assembly factor 2	Multiple_Complex
TC0500002268.mm.2	10.86	10.39	-1.38	0.0424	0.4932	Wfs1	Wolfram syndrome 1 homolog (human)	Coding
TC1300000260.mm.2	11.84	11.37	-1.38	0.0364	0.4714	Hist1h2ab	histone cluster 1, H2ab	Coding
TC0700003790.mm.2	10.4	9.94	-1.38	0.0441	0.4949	Uvrag	UV radiation resistance associated gene	Coding
TC1200001768.mm.2	11.01	10.55	-1.38	0.0272	0.4331	Nfkbia	nuclear factor of kappa light polypeptide gene enhancer in B cells inhibitor, alpha	Coding
TC1100001133.mm.2	10.72	10.26	-1.38	0.023	0.4196	Myo18a	myosin XVIIIA	Multiple_Complex
TC0200004550.mm.2	10.95	10.48	-1.38	0.0439	0.4949	Ciao1	cytosolic iron-sulfur protein assembly 1	Multiple_Complex
TC0500003556.mm.2	10.52	10.05	-1.38	0.0424	0.4932	Zdhhc4	zinc finger, DHHC domain containing 4	Multiple_Complex
TC0700001646.mm.2	11.21	10.75	-1.38	0.0238	0.4219	Parva	parvin, alpha	Multiple_Complex
TC0500000541.mm.2	11.16	10.7	-1.37	0.0135	0.3613	Rbpj	recombination signal binding protein for immunoglobulin kappa J region	Multiple_Complex
TC0400003917.mm.2	13.58	13.12	-1.37	0.0477	0.5001	Pdpn	podoplanin	Coding
TC0900002054.mm.2	11.6	11.14	-1.37	0.0278	0.4348	Tbrg1	transforming growth factor beta regulated gene 1	Multiple_Complex
TC0200001396.mm.2	10.99	10.53	-1.37	0.018	0.394	Phf21a	PHD finger protein 21A	Multiple_Complex
TC0400001581.mm.2	10.19	9.74	-1.37	0.0326	0.456	Taf12	TAF12 RNA polymerase II, TATA box binding protein (TBP)-associated factor	Multiple_Complex
TC0300000785.mm.2	11.7	11.25	-1.37	0.031	0.4503	Slc39a1	solute carrier family 39 (zinc transporter), member 1	Coding
TC0400003542.mm.2	10.72	10.27	-1.37	0.0264	0.4319	Ago1	argonaute RISC catalytic subunit 1	Multiple_Complex
TC0600000591.mm.2	12.11	11.66	-1.37	0.0244	0.424	Mpp6	membrane protein, palmitoylated 6 (MAGUK p55 subfamily member 6)	Multiple_Complex
TC1700002811.mm.2	10.18	9.73	-1.37	0.0393	0.4865	Slc39a7	solute carrier family 39 (zinc transporter), member 7	Multiple_Complex
TC1000002381.mm.2	10.65	10.2	-1.36	0.0159	0.3788	Cabin1	calcineurin binding protein 1	Coding
TC0900002113.mm.2	11.26	10.82	-1.36	0.0338	0.4631	Sorl1	sortilin-related receptor, LDLR class A repeats-containing	Multiple_Complex
TC1900001031.mm.2	13.84	13.39	-1.36	0.0266	0.4319	Stip1	stress-induced phosphoprotein 1	Multiple_Complex
TC1200001990.mm.2	10.04	9.61	-1.36	0.0417	0.4932	Actn1	actinin, alpha 1	Multiple_Complex
TC0900001422.mm.2	12.06	11.63	-1.35	0.0285	0.4379	Ip6k2	inositol hexaphosphate kinase 2	Coding
TC0900001048.mm.2	12.07	11.63	-1.35	0.0379	0.4782	Gsta4	glutathione S-transferase, alpha 4	Multiple_Complex
TC0200001628.mm.2	12.52	12.08	-1.35	0.0289	0.441	Ccdc34	coiled-coil domain containing 34	Multiple_Complex
TC0700000861.mm.2	14.56	14.13	-1.35	0.0328	0.4567	Dbp	D site albumin promoter binding protein	Multiple_Complex
TC1400001031.mm.2	10.03	9.6	-1.35	0.0348	0.4651	Rcbtb2	regulator of chromosome condensation (RCC1) and BTB (POZ) domain containing protein 2	Multiple_Complex
TC1900000960.mm.2	12.57	12.13	-1.35	0.0292	0.4422	Banf1	barrier to autointegration factor 1	Multiple_Complex
TC0300001601.mm.2	10.82	10.38	-1.35	0.0226	0.4178	Pex2	peroxisomal biogenesis factor 2	Multiple_Complex
TC1800000616.mm.2	13.07	12.64	-1.35	0.0242	0.4227	Rps14	ribosomal protein S14	Multiple_Complex
TC1200001959.mm.2	11.8	11.37	-1.35	0.0449	0.4949	Max	Max protein	Coding
TC0100000424.mm.2	10.03	9.6	-1.35	0.0465	0.4976	Spats2l	spermatogenesis associated, serine-rich 2-like	Multiple_Complex
TC1200000744.mm.2	11.01	10.57	-1.35	0.0334	0.4616	Susd6	sushi domain containing 6	Multiple_Complex
TC1700002414.mm.2	15.14	14.7	-1.35	0.0337	0.4631	Rab31	RAB31, member RAS oncogene family	Multiple_Complex
TC1900000111.mm.2	11.62	11.19	-1.35	0.0294	0.4438	Ehd1	EH-domain containing 1	Multiple_Complex
TC0100001502.mm.2	10.62	10.19	-1.35	0.0228	0.4187	Nme7	NME/NM23 family member 7	Coding
TC0900000753.mm.2	10.56	10.13	-1.35	0.0264	0.4319	Myo9a	myosin IXa	Multiple_Complex
TC1300001640.mm.2	12.04	11.62	-1.34	0.0172	0.3882	Hist1h4c	histone cluster 1, H4c	Coding
TC0100001262.mm.2	12.15	11.72	-1.34	0.0338	0.4631	Kif21b	kinesin family member 21B	Multiple_Complex
TC0200001812.mm.2	14.38	13.96	-1.34	0.0426	0.4932	Pdia3	protein disulfide isomerase associated 3	Multiple_Complex
TC1500000485.mm.2	10.48	10.06	-1.34	0.0238	0.4219	Phf20l1	PHD finger protein 20-like 1	Multiple_Complex
TC0400002373.mm.2	13.04	12.62	-1.34	0.0371	0.4743	Pnrc1	proline-rich nuclear receptor coactivator 1	Multiple_Complex
TC1100001628.mm.2	11.46	11.04	-1.34	0.0203	0.4068	Cnp	2,3-cyclic nucleotide 3 phosphodiesterase; 2',3'-cyclic nucleotide 3' phosphodiesterase	Multiple_Complex
TC0500001798.mm.2	11.9	11.49	-1.33	0.0152	0.3753	Gtf3a	general transcription factor III A	Multiple_Complex
TC1500001967.mm.2	16.62	16.2	-1.33	0.0284	0.4371	Cyb5r3	cytochrome b5 reductase 3	Multiple_Complex
TC0100003500.mm.2	11.01	10.59	-1.33	0.0249	0.4251	Nuf2	NUF2, NDC80 kinetochore complex component, homolog (S. cerevisiae)	Multiple_Complex
TC1400001659.mm.2	10.96	10.55	-1.33	0.0499	0.5053	Prkcd	protein kinase C, delta	Multiple_Complex
TC0700001865.mm.2	11.38	10.97	-1.33	0.0287	0.4392	Stx4a	syntaxin 4A (placental)	Multiple_Complex
TC0900002607.mm.2	11.06	10.65	-1.33	0.0245	0.425	Myzap; Polr2m	myocardial zonula adherens protein; polymerase (RNA) II (DNA directed) polypeptide M	Multiple_Complex
TC1100002548.mm.2	11.11	10.7	-1.33	0.0311	0.4506	Mat2b	methionine adenosyltransferase II, beta	Multiple_Complex
TC1200000679.mm.2	10.58	10.17	-1.33	0.0361	0.4703	Hspa2	heat shock protein 2	Coding
TC1800001741.mm.2	14.66	14.25	-1.33	0.0192	0.4014	Pcdhgb1; Pcdhgb2; Pcdhgb4; Pcdhgb5; Pcdhgb6; Pcdhgb7; Pcdhgb8; Pcdhgc3; Pcdhgc4; Pcdhgc5; Pcdhga1; Pcdhga2; Pcdhga3; Pcdhga4; Pcdhga5; Pcdhga6; Pcdhga7; Pcdhga8; Pcdhga9; Pcdhga10; Pcdhga11; Pcdhga12	protocadherin gamma subfamily B, 1; protocadherin gamma subfamily B, 2; protocadherin gamma subfamily B, 4; protocadherin gamma subfamily B, 5; protocadherin gamma subfamily B, 6; protocadherin gamma subfamily B, 7; protocadherin gamma subfamily B, 8; protocadherin gamma subfamily C, 3; protocadherin gamma subfamily C, 4; protocadherin gamma subfamily C, 5; protocadherin gamma subfamily A, 1; pro…	Multiple_Complex
TC1800000890.mm.2	13.17	12.76	-1.33	0.0444	0.4949	Cyb5a	cytochrome b5 type A (microsomal)	Multiple_Complex
TC1100002251.mm.2	11.26	10.85	-1.33	0.0308	0.4503	Pno1	partner of NOB1 homolog (S. cerevisiae)	Multiple_Complex
TC0500000560.mm.2	11.58	11.17	-1.33	0.0343	0.4643	Pcdh7	protocadherin 7	Coding
TC0400003215.mm.2	10.68	10.28	-1.32	0.0304	0.4473	Mrpl37	mitochondrial ribosomal protein L37	Multiple_Complex
TC0700000827.mm.2	10.9	10.5	-1.32	0.0339	0.4631	Nosip	nitric oxide synthase interacting protein	Multiple_Complex
TC0500001695.mm.2	10.8	10.41	-1.32	0.0187	0.3987	Lfng	LFNG O-fucosylpeptide 3-beta-N-acetylglucosaminyltransferase	Coding
TC1700002778.mm.2	12.62	12.23	-1.32	0.0256	0.428	Tapbp	TAP binding protein	Multiple_Complex
TC0400000458.mm.2	10.87	10.47	-1.32	0.0497	0.5051	Glipr2	GLI pathogenesis-related 2	Coding
TC0100001447.mm.2	12.09	11.69	-1.32	0.0352	0.4662	Tnr	tenascin R	Coding
TC0500002563.mm.2	10.67	10.28	-1.31	0.036	0.4699	Gabra4	gamma-aminobutyric acid (GABA) A receptor, subunit alpha 4	Multiple_Complex
TC0400003726.mm.2	10.47	10.08	-1.31	0.0454	0.4949	Cep85	centrosomal protein 85	Multiple_Complex
TC1600000203.mm.2	14.71	14.32	-1.31	0.0426	0.4932	Mapk1	mitogen-activated protein kinase 1	Multiple_Complex
TC1100000961.mm.2	10.24	9.86	-1.31	0.0353	0.4662	Rnf167	ring finger protein 167	Multiple_Complex
TC0500000112.mm.2	10.81	10.43	-1.31	0.0424	0.4932	Cacna2d1	calcium channel, voltage-dependent, alpha2/delta subunit 1	Multiple_Complex
TC1700000828.mm.2	10.89	10.51	-1.31	0.037	0.4741	Gm5978	PREDICTED: predicted gene 5978 (Gm5978), mRNA.	Coding
TC0400003747.mm.2	10.32	9.93	-1.31	0.0246	0.4251	Tmem57	transmembrane protein 57	Multiple_Complex
TC0900000214.mm.2	10.74	10.36	-1.31	0.0338	0.4631	Pigyl	phosphatidylinositol glycan anchor biosynthesis, class Y-like	Coding
TC1200001971.mm.2	12.25	11.87	-1.3	0.0405	0.4919	Atp6v1d	ATPase, H+ transporting, lysosomal V1 subunit D	Coding
TC1200000603.mm.2	12.62	12.24	-1.3	0.0256	0.428	Psma3	proteasome (prosome, macropain) subunit, alpha type 3	Multiple_Complex
TC1300001201.mm.2	10.76	10.38	-1.3	0.0441	0.4949	Smim15	small integral membrane protein 15	Multiple_Complex
TC0400002993.mm.2	12.19	11.81	-1.3	0.0296	0.4449	Mllt3	myeloid/lymphoid or mixed-lineage leukemia (trithorax homolog, Drosophila); translocated to, 3	Multiple_Complex
TC0100002405.mm.2	12.14	11.76	-1.3	0.037	0.4741	Sumo1	small ubiquitin-like modifier 1	Multiple_Complex
TC0500003582.mm.2	10.58	10.96	1.3	0.0336	0.4626	Tmem130	transmembrane protein 130	Coding
TC0200000955.mm.2	11.58	11.96	1.3	0.0469	0.4981	Csrnp3	cysteine-serine-rich nuclear protein 3	Multiple_Complex
TC1600001343.mm.2	12.23	12.61	1.3	0.0473	0.4992	Abcc5	ATP-binding cassette, sub-family C (CFTR/MRP), member 5	Multiple_Complex
TC1400000542.mm.2	10.74	11.12	1.3	0.0385	0.4819	Naa30	N(alpha)-acetyltransferase 30, NatC catalytic subunit	Multiple_Complex
TC0500001245.mm.2	12.41	12.8	1.31	0.0276	0.4331	Sppl3	signal peptide peptidase 3	Multiple_Complex
TC1700002629.mm.2	11.89	12.27	1.31	0.0362	0.4708	Cox7a2l	cytochrome c oxidase subunit VIIa polypeptide 2-like	Coding
TC0400003043.mm.2	11.25	11.64	1.31	0.028	0.4357	Elavl2; Mir6402	ELAV (embryonic lethal, abnormal vision, Drosophila)-like 2 (Hu antigen B); microRNA 6402	Multiple_Complex
TC0700000733.mm.2	10.92	11.31	1.31	0.0255	0.4276	Zfp788	zinc finger protein 788	Coding
TC1900001619.mm.2	10.17	10.56	1.31	0.0433	0.4949	Pcgf6	polycomb group ring finger 6	Coding
TC1100002045.mm.2	10.66	11.06	1.32	0.048	0.5002	Rac3	RAS-related C3 botulinum substrate 3	Multiple_Complex
TC0200000319.mm.2	10.41	10.81	1.32	0.0447	0.4949	Etl4	enhancer trap locus 4	Multiple_Complex
TC1100002679.mm.2	10.88	11.29	1.33	0.0471	0.4983	Zfp354c	zinc finger protein 354C	Multiple_Complex
TC1200000988.mm.2	10.51	10.92	1.33	0.0261	0.4319	Tdp1	tyrosyl-DNA phosphodiesterase 1	Multiple_Complex
TC0300002936.mm.2	11.99	12.41	1.34	0.0232	0.4219	Gar1	GAR1 ribonucleoprotein homolog (yeast)	Multiple_Complex
TC0800000077.mm.2	10.5	10.92	1.34	0.0192	0.4014	Myo16	myosin XVI	Multiple_Complex
TC0600001266.mm.2	12.45	12.87	1.35	0.0411	0.4932	Slc6a11	solute carrier family 6 (neurotransmitter transporter, GABA), member 11	Coding
TC0400000294.mm.2	11.6	12.03	1.35	0.0258	0.4301	Cnr1	cannabinoid receptor 1 (brain)	Multiple_Complex
TC0700001749.mm.2	10.45	10.89	1.36	0.0375	0.4755	Ubfd1	ubiquitin family domain containing 1	Multiple_Complex
TC0900000006.mm.2	15.72	16.16	1.36	0.0323	0.4536	Gm10717	predicted gene 10717 [Source:MGI Symbol;Acc:MGI:3642031]	Coding
TC0500000726.mm.2	10.29	10.73	1.36	0.0186	0.3985	C530008M17Rik	RIKEN cDNA C530008M17 gene	Multiple_Complex
TC0900000007.mm.2	13.71	14.16	1.37	0.034	0.4632	Gm17535	predicted gene, 17535 [Source:MGI Symbol;Acc:MGI:4937169]	Coding
TC1100000383.mm.2	11.73	12.19	1.38	0.0107	0.3391	Pank3	pantothenate kinase 3	Multiple_Complex
TC1300000882.mm.2	11.04	11.51	1.39	0.0211	0.411	Lpcat1	lysophosphatidylcholine acyltransferase 1	Multiple_Complex
TC1000001066.mm.2	15.19	15.67	1.4	0.0465	0.4976	Igf1	insulin-like growth factor 1	Multiple_Complex
TC0700003526.mm.2	11.74	12.23	1.4	0.0394	0.4866	Sv2b	synaptic vesicle glycoprotein 2 b	Coding
TC0400000234.mm.2	11.32	11.81	1.4	0.0142	0.3674	Epha7	Eph receptor A7	Multiple_Complex
TC1100002314.mm.2	12.47	12.97	1.41	0.0144	0.3676	Lgalsl	lectin, galactoside binding-like	Multiple_Complex
TC0900000004.mm.2	14.44	14.95	1.42	0.0144	0.3676	Gm10720	predicted gene 10720 [Source:MGI Symbol;Acc:MGI:3641687]	Coding
TC1800001269.mm.2	14.01	14.52	1.43	0.0103	0.3325	Dpysl3	dihydropyrimidinase-like 3	Multiple_Complex
TC0100001008.mm.2	10.61	11.13	1.44	0.008	0.3107	2310035C23Rik	RIKEN cDNA 2310035C23 gene	Multiple_Complex
TC0300002284.mm.2	15.22	15.76	1.45	0.0195	0.4032	Fcrls	Fc receptor-like S, scavenger receptor	Coding
TC0700003764.mm.2	12.85	13.39	1.46	0.0095	0.3262	Thrsp	thyroid hormone responsive	Coding
TC0600000667.mm.2	12.88	13.42	1.46	0.0034	0.2618	Adcyap1r1	adenylate cyclase activating polypeptide 1 receptor 1	Multiple_Complex
TC0600003346.mm.2	12.05	12.59	1.46	0.0155	0.3771	Lmo3	LIM domain only 3	Coding
TC1500001181.mm.2	10.82	11.37	1.47	0.0202	0.4065	Gm2310	predicted gene 2310 [Source:MGI Symbol;Acc:MGI:3780481]	Coding
TC1100003401.mm.2	13.01	13.58	1.48	0.0394	0.4866	Ccl3	chemokine (C-C motif) ligand 3	Coding
TC1800001169.mm.2	10.97	11.53	1.48	0.0021	0.2381	Lrrtm2	leucine rich repeat transmembrane neuronal 2	Coding
TC1800000468.mm.2	10.95	11.52	1.49	0.0027	0.2458	Kcnn2	potassium intermediate/small conductance calcium-activated channel, subfamily N, member 2	Multiple_Complex
TC0400001160.mm.2	11.72	12.3	1.5	0.0328	0.4567	Rab3b	RAB3B, member RAS oncogene family	Multiple_Complex
TC0200003339.mm.2	10.52	11.13	1.53	0.0075	0.3081	Pbx3	pre B cell leukemia homeobox 3	Multiple_Complex
TC1600002175.mm.2	12.33	12.99	1.57	0.0017	0.2381	Pcp4	Purkinje cell protein 4	Coding
TC0800000707.mm.2	11.59	12.25	1.58	0.0028	0.25	Lpl	lipoprotein lipase	Multiple_Complex
TC1700002267.mm.2	10.31	11.03	1.64	0.0019	0.2381	Satb1	special AT-rich sequence binding protein 1	Multiple_Complex
TC0600002491.mm.2	16.44	17.16	1.64	0.0007	0.2147	Mat2a	methionine adenosyltransferase II, alpha	Multiple_Complex
TC0500002028.mm.2	10.24	10.97	1.65	0.0021	0.2381	Reln	reelin	Multiple_Complex
TC0700003552.mm.2	13.41	14.16	1.69	0.0009	0.2177	Mfge8	milk fat globule-EGF factor 8 protein	Coding
TC0900001315.mm.2	10.97	11.82	1.81	0.0022	0.2391	Cpne4	copine IV	Coding
TC0300001996.mm.2	13.65	14.55	1.87	0.0025	0.2449	Gm21954	predicted gene, 21954 [Source:MGI Symbol;Acc:MGI:5439423]	Coding
TC0700002054.mm.2	10.4	11.38	1.97	0.0001	0.169	Cracr2b	calcium release activated channel regulator 2B	Multiple_Complex

## Sheet: 1D_DIV10_only
Supplementary Table 1 List of DEGs at (A) DIV6, (B) DIV10, (C) DIV14 and (D) DIV10 only
ID	10: saline Avg (log2)	10: GLA Avg (log2)	Fold Change	P-val	FDR P-val	Gene Symbol	Description	Group
TC1300000795.mm.2	10.08	6.67	-10.62	1.18e-05	0.0011	Gm10139	predicted gene 10139 [Source:MGI Symbol;Acc:MGI:3642815]	Coding
TC1400001039.mm.2	10.4	8.05	-5.1	2.33e-06	0.0003	Gm21750	predicted gene, 21750 [Source:MGI Symbol;Acc:MGI:5433914]	Coding
TC0700000995.mm.2	11.82	10.14	-3.21	5.35e-05	0.0034	Gm10974	predicted gene 10974 [Source:MGI Symbol;Acc:MGI:3779185]	Coding
TC1800000301.mm.2	10.9	9.26	-3.12	0.0004	0.0143	Egr1	early growth response 1	Coding
TC0400003767.mm.2	10.67	9.04	-3.1	0.0003	0.0116	Nipal3	NIPA-like domain containing 3	Multiple_Complex
TC1300001353.mm.2	16.62	15.02	-3.03	7.79e-06	0.0008	Hmgcs1	3-hydroxy-3-methylglutaryl-Coenzyme A synthase 1	Coding
TC1300000045.mm.2	10.28	8.79	-2.81	3.41e-06	0.0004	Idi1	isopentenyl-diphosphate delta isomerase	Multiple_Complex
TC0900000240.mm.2	10.57	9.08	-2.81	1.44e-05	0.0013	Gm10181	predicted gene 10181 [Source:MGI Symbol;Acc:MGI:3642432]	Coding
TC1600000188.mm.2	16.51	15.04	-2.76	6.69e-06	0.0007	Gm21897	predicted gene, 21897 [Source:MGI Symbol;Acc:MGI:5434061]	Coding
TC1400002215.mm.2	12.12	10.66	-2.76	7.86e-06	0.0008	Fdft1	farnesyl diphosphate farnesyl transferase 1	Multiple_Complex
TC0700001847.mm.2	10.61	9.16	-2.74	0.0001	0.0056	Fbrs	fibrosin	Coding
TC1200001926.mm.2	10.12	8.7	-2.69	0.0006	0.0189	Gm11042	predicted gene 11042 [Source:MGI Symbol;Acc:MGI:3779266]	Coding
TC1800001119.mm.2	10.92	9.52	-2.63	2e-05	0.0016	Gpr17	G protein-coupled receptor 17	Coding
TC0400003149.mm.2	11	9.6	-2.63	4.66e-05	0.0031	Gm10576	predicted gene 10576	Coding
TC0800001119.mm.2	12	10.61	-2.62	2.43e-05	0.0019	Cx3cl1	chemokine (C-X3-C motif) ligand 1	Multiple_Complex
TC0800000676.mm.2	10.13	8.76	-2.59	0.0005	0.0163	Gm10663	predicted gene 10663 [Source:MGI Symbol;Acc:MGI:3642419]	Coding
TC0100003099.mm.2	11.74	10.39	-2.55	0.0019	0.0377	Prelp	proline arginine-rich end leucine-rich repeat	Multiple_Complex
TC1900000940.mm.2	10.13	8.8	-2.51	7.83e-05	0.0046	Bbs1	Bardet-Biedl syndrome 1 (human)	Coding
TC1600000930.mm.2	15.81	14.48	-2.51	8.26e-05	0.0048	Gm21833	predicted gene, 21833 [Source:MGI Symbol;Acc:MGI:5433997]	Coding
TC1400000767.mm.2	12.22	10.91	-2.47	0.0001	0.0063	Gm17428	predicted gene, 17428 [Source:MGI Symbol;Acc:MGI:4937062]	Coding
TC1400000998.mm.2	11.5	10.27	-2.34	0.0004	0.0152	Phyhip	phytanoyl-CoA hydroxylase interacting protein	Coding
TC0800000690.mm.2	11.06	9.83	-2.34	0.0005	0.0172	Npy1r	neuropeptide Y receptor Y1	Multiple_Complex
TC1300000259.mm.2	10.37	9.16	-2.31	0.0004	0.0139	Hist1h2bb	histone cluster 1, H2bb	Coding
TC1000002485.mm.2	11.71	10.53	-2.27	0.0042	0.0609	R3hdm4	R3H domain containing 4	Multiple_Complex
TC0300000871.mm.2	12.17	10.99	-2.26	0.0005	0.0158	Celf3	CUGBP, Elav-like family member 3	Multiple_Complex
TC0200001747.mm.2	10.34	9.16	-2.26	0.0018	0.0365	Disp2	dispatched homolog 2 (Drosophila)	Multiple_Complex
TC1300002474.mm.2	13.24	12.07	-2.25	7.79e-05	0.0046	Hmgcr	3-hydroxy-3-methylglutaryl-Coenzyme A reductase	Multiple_Complex
TC1300000191.mm.2	12.33	11.17	-2.24	0.0005	0.0172	Hist1h2bk	histone cluster 1, H2bk	Coding
TC1500000742.mm.2	14.56	13.4	-2.24	0.0002	0.008	Srebf2	sterol regulatory element binding factor 2	Multiple_Complex
TC0700002102.mm.2	10.17	9.01	-2.23	0.0006	0.019	Dhcr7	7-dehydrocholesterol reductase	Multiple_Complex
TC0300001395.mm.2	17.06	15.92	-2.21	0.0002	0.0075	Gm21962	predicted gene, 21962 [Source:MGI Symbol;Acc:MGI:5439431]	Coding
TC1700001665.mm.2	11.68	10.54	-2.2	3.9e-05	0.0027	Sox8	SRY (sex determining region Y)-box 8	Coding
TC0900000208.mm.2	14.07	12.93	-2.2	0.0003	0.0118	Plppr2	phospholipid phosphatase related 2	Coding
TC1700001699.mm.2	10.32	9.22	-2.14	0.0009	0.0234	Dusp1	dual specificity phosphatase 1	Multiple_Complex
TC1600000122.mm.2	10.23	9.14	-2.13	0.0006	0.018	Gm11172	predicted gene 11172 [Source:MGI Symbol;Acc:MGI:3779427]	Coding
TC0900000285.mm.2	13.71	12.62	-2.12	9.95e-05	0.0053	Arhgap32	Rho GTPase activating protein 32	Multiple_Complex
TC1800001227.mm.2	13.2	12.12	-2.11	0.0007	0.0204	Pcdh1	protocadherin 1	Coding
TC1000002520.mm.2	10.59	9.53	-2.08	0.0002	0.0103	Gng7	guanine nucleotide binding protein (G protein), gamma 7	Coding
TC0300002815.mm.2	11.07	10.01	-2.08	0.0027	0.047	Palmd	palmdelphin	Multiple_Complex
TC1600000221.mm.2	11.93	10.87	-2.08	0.0003	0.0129	Smpd4	sphingomyelin phosphodiesterase 4	Multiple_Complex
TC1000000744.mm.2	10.83	9.78	-2.07	0.0005	0.0163	Lss	lanosterol synthase	Multiple_Complex
TC0600001126.mm.2	12.97	11.93	-2.07	0.0013	0.0304	Fam19a1	family with sequence similarity 19, member A1	Multiple_Complex
TC0200001023.mm.2	12.22	11.17	-2.06	0.0005	0.0166	Gad1	glutamate decarboxylase 1	Multiple_Complex
TC0900002698.mm.2	10.36	9.32	-2.05	0.0012	0.0281	Mlip	muscular LMNA-interacting protein	Multiple_Complex
TC0900001764.mm.2	17.58	16.55	-2.05	6.88e-05	0.0042	Gm17571	predicted gene, 17571 [Source:MGI Symbol;Acc:MGI:4937205]	Coding
TC1100004102.mm.2	13.33	12.3	-2.04	9.65e-05	0.0053	Wbp2	WW domain binding protein 2	Multiple_Complex
TC1100004067.mm.2	10.64	9.61	-2.04	0.0007	0.0201	Hid1	HID1 domain containing	Multiple_Complex
TSUnmapped00000001.mm.2	14.35	13.33	-2.02	0.0008	0.0217	Plppr2	phospholipid phosphatase related 2	Coding
TC0200000546.mm.2	10.08	9.11	-1.96	0.0063	0.0764	Usp20	ubiquitin specific peptidase 20	Multiple_Complex
TC0100003840.mm.2	11.17	10.21	-1.95	0.0021	0.0401	Camk1g	calcium/calmodulin-dependent protein kinase I gamma	Multiple_Complex
TC1400002496.mm.2	10.85	9.89	-1.94	0.0074	0.0838	Pcdh8	protocadherin 8	Coding
TC1100001135.mm.2	12.03	11.07	-1.94	0.0069	0.0806	Sez6	seizure related gene 6	Multiple_Complex
TC1500001863.mm.2	11.18	10.23	-1.93	0.0005	0.0176	Sox10	SRY (sex determining region Y)-box 10	Multiple_Complex
TC0100002606.mm.2	12.38	11.43	-1.93	0.0028	0.0482	Ptprn	protein tyrosine phosphatase, receptor type, N	Coding
TC0500000260.mm.2	10.66	9.72	-1.92	0.0004	0.0139	Insig1	insulin induced gene 1	Coding
TC0500003610.mm.2	10.05	9.11	-1.92	0.0061	0.0752	Gpr12	G-protein coupled receptor 12	Coding
TC0400003578.mm.2	10.32	9.39	-1.91	0.0011	0.0277	Zfp362	zinc finger protein 362	Multiple_Complex
TC1800000242.mm.2	11.19	10.26	-1.91	0.0012	0.0285	Ammecr1l	AMME chromosomal region gene 1-like	Multiple_Complex
TC1900000060.mm.2	10.66	9.73	-1.9	0.0012	0.0284	Gal3st3	galactose-3-O-sulfotransferase 3	Multiple_Complex
TC0200001575.mm.2	12.56	11.64	-1.89	0.0013	0.0299	Gm11060	predicted gene 11060 [Source:MGI Symbol;Acc:MGI:3779284]	Coding
TC1900001711.mm.2	12.06	11.14	-1.89	0.0007	0.0205	Ablim1	actin-binding LIM protein 1	Multiple_Complex
TC1400002788.mm.2	11.25	10.34	-1.89	0.0012	0.0288	Gm5796	predicted gene 5796	Coding
TC0700003414.mm.2	10.04	9.12	-1.88	0.0192	0.1405	Fam189a1	family with sequence similarity 189, member A1	Multiple_Complex
TC0100002602.mm.2	12.87	11.96	-1.88	0.0018	0.036	Atg9a	autophagy related 9A	Multiple_Complex
TC0700001765.mm.2	13.96	13.06	-1.87	0.0081	0.0881	Cacng3	calcium channel, voltage-dependent, gamma subunit 3	Coding
TC0700002763.mm.2	10.54	9.63	-1.87	0.009	0.0933	Arhgap33	Rho GTPase activating protein 33	Coding
TC0700001417.mm.2	10.6	9.7	-1.87	0.0003	0.0105	Fam168a	family with sequence similarity 168, member A	Multiple_Complex
TC0200000549.mm.2	11.55	10.65	-1.87	0.0051	0.0677	Ncs1	neuronal calcium sensor 1	Multiple_Complex
TC1700000389.mm.2	12.99	12.09	-1.86	0.0067	0.0792	Fbxl16	F-box and leucine-rich repeat protein 16	Coding
TC0500000302.mm.2	10.81	9.92	-1.85	0.0047	0.0649	Tmem214	transmembrane protein 214	Multiple_Complex
TC0200005186.mm.2	10.39	9.51	-1.85	0.0007	0.0204	B4galt5	UDP-Gal:betaGlcNAc beta 1,4-galactosyltransferase, polypeptide 5	Multiple_Complex
TC1000000131.mm.2	11.72	10.83	-1.84	0.0005	0.0173	Nhsl1	NHS-like 1	Multiple_Complex
TC0900002369.mm.2	14.79	13.91	-1.84	0.0004	0.0137	Scamp5	secretory carrier membrane protein 5	Coding
TC0700002174.mm.2	10.37	9.49	-1.83	0.0011	0.027	Shisa7	shisa family member 7	Multiple_Complex
TC0300001092.mm.2	10.29	9.43	-1.82	0.0065	0.0779	Kcnd3	potassium voltage-gated channel, Shal-related family, member 3	Multiple_Complex
TC1600001611.mm.2	10.47	9.61	-1.81	0.0004	0.0148	Arhgap31	Rho GTPase activating protein 31	Multiple_Complex
TC0700000557.mm.2	11.29	10.43	-1.81	0.003	0.0511	Clip3	CAP-GLY domain containing linker protein 3	Multiple_Complex
TC0700004538.mm.2	10.67	9.81	-1.81	0.0133	0.1153	Slc25a22	solute carrier family 25 (mitochondrial carrier, glutamate), member 22	Multiple_Complex
TC1300001266.mm.2	13.1	12.25	-1.8	0.0006	0.0182	Slc38a9	solute carrier family 38, member 9	Multiple_Complex
TC0200004813.mm.2	15.2	14.36	-1.79	0.0015	0.0333	Napb	N-ethylmaleimide sensitive fusion protein attachment protein beta	Multiple_Complex
TC0100001397.mm.2	10.9	10.06	-1.78	0.0003	0.0116	Stx6	syntaxin 6	Multiple_Complex
TC0700001827.mm.2	13.6	12.77	-1.78	0.0002	0.01	Cdipt	CDP-diacylglycerol--inositol 3-phosphatidyltransferase (phosphatidylinositol synthase)	Multiple_Complex
TC0300002112.mm.2	14.38	13.56	-1.77	0.0107	0.1025	Gm17402	predicted gene, 17402 [Source:MGI Symbol;Acc:MGI:4937036]	Coding
TC0200000512.mm.2	10.56	9.74	-1.76	0.0009	0.0232	Urm1	ubiquitin related modifier 1 homolog (S. cerevisiae)	Multiple_Complex
TC0500000710.mm.2	11.14	10.34	-1.74	0.0002	0.0083	Kit	kit oncogene	Multiple_Complex
TC0600001834.mm.2	10.16	9.37	-1.74	0.0445	0.2219	Dlx5	distal-less homeobox 5	Coding
TC1100003076.mm.2	16.51	15.72	-1.73	0.0004	0.0153	Eif5a	eukaryotic translation initiation factor 5A	Coding
TC0600001203.mm.2	11.98	11.19	-1.73	0.0022	0.0418	Bhlhe40	basic helix-loop-helix family, member e40	Multiple_Complex
TC0800002391.mm.2	12.81	12.02	-1.73	0.0093	0.095	Crtc1	CREB regulated transcription coactivator 1	Multiple_Complex
TC0400004139.mm.2	12.83	12.05	-1.72	0.0148	0.1219	Prkcz	protein kinase C, zeta	Multiple_Complex
TC0500003138.mm.2	11.26	10.48	-1.72	0.005	0.0672	Rnft2	ring finger protein, transmembrane 2	Multiple_Complex
TC0100000041.mm.2	12.77	11.99	-1.71	0.0008	0.0217	3110035E14Rik	RIKEN cDNA 3110035E14 gene	Coding
TC0800001265.mm.2	13.69	12.92	-1.71	0.0006	0.0179	Cyb5b	cytochrome b5 type B	Coding
TC0700004301.mm.2	10.38	9.61	-1.71	0.0041	0.06	Ino80e	INO80 complex subunit E	Multiple_Complex
TC1200001869.mm.2	12.18	11.4	-1.71	0.0014	0.0307	Sos2	son of sevenless homolog 2 (Drosophila)	Multiple_Complex
TC1100001682.mm.2	11.54	10.78	-1.7	0.0016	0.0341	G6pc3	glucose 6 phosphatase, catalytic, 3	Multiple_Complex
TC1300001395.mm.2	14.12	13.36	-1.7	0.0012	0.0284	Pfkp	phosphofructokinase, platelet	Multiple_Complex
TC0400000435.mm.2	10.11	9.35	-1.69	0.0222	0.1517	Rusc2	RUN and SH3 domain containing 2	Multiple_Complex
TC0200004963.mm.2	10.53	9.78	-1.68	0.0042	0.0609	Ggt7	gamma-glutamyltransferase 7	Multiple_Complex
TC1100003325.mm.2	13.27	12.52	-1.68	0.0054	0.0699	Omg	oligodendrocyte myelin glycoprotein	Coding
TC1500001887.mm.2	12.05	11.31	-1.67	0.0128	0.1131	Npcd; Cbx6; Nptxr	neuronal pentraxin chromo domain; chromobox 6; neuronal pentraxin receptor	Multiple_Complex
TC0500002239.mm.2	11.03	10.31	-1.66	0.0098	0.0975	Mfsd10	major facilitator superfamily domain containing 10	Multiple_Complex
TC0700002617.mm.2	15.34	14.61	-1.65	0.0049	0.0665	Atp1a3	ATPase, Na+/K+ transporting, alpha 3 polypeptide	Multiple_Complex
TC1700001986.mm.2	15.74	15.02	-1.65	0.0029	0.0491	Atat1	alpha tubulin acetyltransferase 1	Multiple_Complex
TC0300000716.mm.2	11.91	11.19	-1.65	0.0235	0.1565	Mef2d	myocyte enhancer factor 2D	Multiple_Complex
TC0900002300.mm.2	10.66	9.94	-1.65	0.0254	0.1638	AI593442	expressed sequence AI593442	Multiple_Complex
TC1000000171.mm.2	10.36	9.64	-1.65	0.0061	0.0752	Sgk1	serum/glucocorticoid regulated kinase 1	Multiple_Complex
TC0100001373.mm.2	13.49	12.77	-1.64	0.0019	0.0383	Nmnat2	nicotinamide nucleotide adenylyltransferase 2	Multiple_Complex
TC1100003043.mm.2	10.56	9.85	-1.63	0.0174	0.134	Kdm6b	KDM1 lysine (K)-specific demethylase 6B	Multiple_Complex
TC0100002163.mm.2	13	12.3	-1.63	0.0081	0.0882	Fam168b	family with sequence similarity 168, member B	Multiple_Complex
TC0300000396.mm.2	11.89	11.2	-1.62	0.0018	0.037	Proser1	proline and serine rich 1	Multiple_Complex
TC1300001635.mm.2	13.05	12.36	-1.61	0.0282	0.1726	Hist1h2bf	histone cluster 1, H2bf	Coding
TC1500002214.mm.2	11.92	11.23	-1.61	0.0121	0.1096	Faim2	Fas apoptotic inhibitory molecule 2	Coding
TC1000000246.mm.2	13.5	12.81	-1.61	0.0034	0.0546	Ptprk	protein tyrosine phosphatase, receptor type, K	Multiple_Complex
TC0800001694.mm.2	12.14	11.46	-1.6	0.0026	0.0463	Irs2	insulin receptor substrate 2	Coding
TC1300000893.mm.2	10.3	9.63	-1.6	0.0019	0.0373	Tppp	tubulin polymerization promoting protein	Multiple_Complex
TC0200002648.mm.2	10.54	9.86	-1.6	0.0018	0.0365	Dok5	docking protein 5	Coding
TC1600001824.mm.2	11.17	10.49	-1.6	0.0047	0.0648	Nsun3	NOL1/NOP2/Sun domain family member 3	Multiple_Complex
TC0100000464.mm.2	13.82	13.14	-1.6	0.002	0.0388	Fam117b	family with sequence similarity 117, member B	Multiple_Complex
TC0400002080.mm.2	11.95	11.27	-1.6	0.0027	0.0469	Slc35e2	solute carrier family 35, member E2	Multiple_Complex
TC1100003303.mm.2	13.15	12.47	-1.6	0.0007	0.0207	Nlk	nemo like kinase	Multiple_Complex
TC1700001459.mm.2	10.97	10.3	-1.6	0.006	0.0743	Acat2	acetyl-Coenzyme A acetyltransferase 2	Multiple_Complex
TC0400000275.mm.2	12.72	12.05	-1.59	0.0021	0.0407	Rragd	Ras-related GTP binding D	Multiple_Complex
TC0500003468.mm.2	10.94	10.27	-1.59	0.0133	0.1157	Gjc3	gap junction protein, gamma 3	Multiple_Complex
TC1600001134.mm.2	10.57	9.9	-1.59	0.0047	0.0656	Coro7	coronin 7	Multiple_Complex
TC0500003329.mm.2	12.61	11.94	-1.59	0.0012	0.029	Auts2	autism susceptibility candidate 2	Multiple_Complex
TC0100000648.mm.2	11.67	11	-1.59	0.0265	0.1675	Cdk5r2	cyclin-dependent kinase 5, regulatory subunit 2 (p39)	Multiple_Complex
TC1000000524.mm.2	10.81	10.14	-1.59	0.016	0.127	Sh3rf3	SH3 domain containing ring finger 3	Multiple_Complex
TC0300001306.mm.2	13.17	12.5	-1.59	0.0034	0.0546	Elovl6	ELOVL family member 6, elongation of long chain fatty acids (yeast)	Coding
TC1400002067.mm.2	13.22	12.55	-1.59	0.0009	0.024	Slc7a8	solute carrier family 7 (cationic amino acid transporter, y+ system), member 8	Coding
TC1400002346.mm.2	11.19	10.52	-1.59	0.0044	0.0624	Dmtn	dematin actin binding protein	Multiple_Complex
TC1000002580.mm.2	10.3	9.64	-1.58	0.001	0.0257	Slc41a2	solute carrier family 41, member 2	Multiple_Complex
TC1100003159.mm.2	12.15	11.5	-1.58	0.0034	0.0545	Ctns	cystinosis, nephropathic	Multiple_Complex
TC1700001950.mm.2	10.33	9.68	-1.57	0.0026	0.0463	Prrc2a	proline-rich coiled-coil 2A	Multiple_Complex
TC0900000695.mm.2	12.73	12.08	-1.57	0.0074	0.084	Sin3a	transcriptional regulator, SIN3A (yeast)	Multiple_Complex
TC0300000675.mm.2	13.21	12.56	-1.57	0.0043	0.0618	Sh3d19	SH3 domain protein D19	Multiple_Complex
TC1300000175.mm.2	11.69	11.04	-1.57	0.0076	0.0853	Hist1h2bm	histone cluster 1, H2bm	Coding
TC1000002408.mm.2	13.44	12.8	-1.56	0.0015	0.0323	Pcbp3	poly(rC) binding protein 3	Multiple_Complex
TC0100002193.mm.2	13.12	12.47	-1.56	0.0126	0.112	Tmem131	transmembrane protein 131	Coding
TC1000000299.mm.2	13.89	13.24	-1.56	0.0064	0.0777	Tspyl4	TSPY-like 4	Multiple_Complex
TC1700000676.mm.2	13.95	13.31	-1.56	0.0188	0.1397	Atp6v1g2	ATPase, H+ transporting, lysosomal V1 subunit G2	Multiple_Complex
TC0500002830.mm.2	12.18	11.54	-1.56	0.0032	0.0523	Tmem150c	transmembrane protein 150C	Multiple_Complex
TC0400001058.mm.2	13.57	12.93	-1.56	0.0083	0.089	Sgip1	SH3-domain GRB2-like (endophilin) interacting protein 1	Multiple_Complex
TC0400004145.mm.2	10.2	9.56	-1.56	0.0034	0.0546	Gm10563	predicted gene 10563 [Source:MGI Symbol;Acc:MGI:3642630]	Coding
TC0500001656.mm.2	11.52	10.88	-1.56	0.0109	0.1035	Zfp157	zinc finger protein 157	Multiple_Complex
TC1500001101.mm.2	10.21	9.58	-1.55	0.005	0.067	Prr13	proline rich 13	Coding
TC0800000543.mm.2	11.74	11.11	-1.55	0.0444	0.2218	Enpp6	ectonucleotide pyrophosphatase/phosphodiesterase 6	Multiple_Complex
TC1900001072.mm.2	16.39	15.75	-1.55	0.0151	0.1234	Gng3	guanine nucleotide binding protein (G protein), gamma 3	Coding
TC0200001377.mm.2	11.93	11.3	-1.55	0.0177	0.1351	Lrp4	low density lipoprotein receptor-related protein 4	Multiple_Complex
TC1100004115.mm.2	11.82	11.19	-1.55	0.0186	0.1387	Foxj1; Rnf157	forkhead box J1; ring finger protein 157	Multiple_Complex
TC1000002543.mm.2	11.05	10.42	-1.55	0.031	0.1828	Celf5	CUGBP, Elav-like family member 5	Multiple_Complex
TC0200002587.mm.2	10.69	10.06	-1.55	0.0046	0.064	Slc9a8	solute carrier family 9 (sodium/hydrogen exchanger), member 8	Multiple_Complex
TC0400001035.mm.2	13.81	13.19	-1.55	0.002	0.0396	Dnajc6	DnaJ (Hsp40) homolog, subfamily C, member 6	Multiple_Complex
TC0800001232.mm.2	10.06	9.43	-1.55	0.019	0.1402	Nrn1l; Edc4	neuritin 1-like; enhancer of mRNA decapping 4	Multiple_Complex
TC1200001421.mm.2	17.27	16.65	-1.54	0.0026	0.0457	Vsnl1	visinin-like 1	Coding
TC1100002106.mm.2	10.5	9.88	-1.54	0.0029	0.05	Mtfp1	mitochondrial fission process 1	Multiple_Complex
TC1300002564.mm.2	10.87	10.25	-1.54	0.007	0.0812	Mast4	microtubule associated serine/threonine kinase family member 4	Multiple_Complex
TC1500002050.mm.2	10.13	9.51	-1.54	0.0206	0.1458	Lmf2	lipase maturation factor 2	Coding
TC1200000432.mm.2	13.54	12.92	-1.53	0.0089	0.0926	Akap6	A kinase (PRKA) anchor protein 6	Multiple_Complex
TC1700000070.mm.2	10.83	10.22	-1.53	0.0134	0.116	Rps6ka2	ribosomal protein S6 kinase, polypeptide 2	Coding
TC1000002316.mm.2	13	12.39	-1.53	0.0047	0.0648	Zfp365	zinc finger protein 365	Multiple_Complex
TC0900003102.mm.2	11.48	10.87	-1.53	0.004	0.0595	Dhx30	DEAH (Asp-Glu-Ala-His) box polypeptide 30	Multiple_Complex
TC1300001630.mm.2	11.25	10.64	-1.53	0.004	0.0593	Hist1h2bh	histone cluster 1, H2bh	Coding
TC0800002145.mm.2	11.83	11.22	-1.52	0.0043	0.0618	Fam149a	family with sequence similarity 149, member A	Coding
TC0200001441.mm.2	11.67	11.06	-1.52	0.0467	0.2274	Chst1	carbohydrate (keratan sulfate Gal-6) sulfotransferase 1	Coding
TC0600003332.mm.2	10.38	9.78	-1.52	0.0022	0.0411	Wbp11	WW domain binding protein 11	Multiple_Complex
TC0800001360.mm.2	10.77	10.17	-1.52	0.0083	0.0887	Vat1l	vesicle amine transport protein 1 homolog-like (T. californica)	Multiple_Complex
TC0800002553.mm.2	15.3	14.7	-1.52	0.0025	0.0449	Tecr	trans-2,3-enoyl-CoA reductase	Coding
TC0400004193.mm.2	11.06	10.45	-1.52	0.0236	0.1569	Emc1	ER membrane protein complex subunit 1	Multiple_Complex
TC1800000694.mm.2	13.11	12.51	-1.52	0.0041	0.0605	Gnal	guanine nucleotide binding protein, alpha stimulating, olfactory type	Multiple_Complex
TC1200002154.mm.2	10.79	10.19	-1.52	0.0062	0.0756	Ston2	stonin 2	Multiple_Complex
TC0M00000005.mm.2	17.22	16.62	-1.51	0.0026	0.0463	ND2	NADH dehydrogenase subunit 2	Multiple_Complex
TC1700001636.mm.2	13.1	12.5	-1.51	0.022	0.1509	Syngr3	synaptogyrin 3	Multiple_Complex
TC1200000348.mm.2	12.18	11.58	-1.51	0.0059	0.0741	Etv1	ets variant 1	Multiple_Complex
TC1200002101.mm.2	12.58	11.98	-1.51	0.0038	0.0577	0610007P14Rik	RIKEN cDNA 0610007P14 gene	Multiple_Complex
TC1000002702.mm.2	11.35	10.75	-1.51	0.0126	0.112	Vezt; Mir331	vezatin, adherens junctions transmembrane protein; microRNA 331	Multiple_Complex
TC0500000896.mm.2	13.25	12.65	-1.51	0.0051	0.0677	Ccng2	cyclin G2	Multiple_Complex
TC0300002711.mm.2	13.48	12.89	-1.5	0.0424	0.2168	Slc6a17	solute carrier family 6 (neurotransmitter transporter), member 17	Multiple_Complex
TC1100000440.mm.2	12.18	11.59	-1.5	0.0071	0.0818	Rnf145	ring finger protein 145	Multiple_Complex
TC0200002827.mm.2	11.63	11.04	-1.5	0.0295	0.1774	Dnajc5	DnaJ (Hsp40) homolog, subfamily C, member 5	Multiple_Complex
TC0400001555.mm.2	15.77	15.19	-1.5	0.0111	0.1049	Sdc3	syndecan 3	Multiple_Complex
TC1800000184.mm.2	15.17	14.59	-1.5	0.002	0.0387	Mapre2	microtubule-associated protein, RP/EB family, member 2	Multiple_Complex
TC1300001410.mm.2	11.69	11.11	-1.5	0.0021	0.0409	Wdr37	WD repeat domain 37	Multiple_Complex
TC1100001143.mm.2	10.54	9.96	-1.5	0.0235	0.1565	Fam222b	family with sequence similarity 222, member B	Multiple_Complex
TC1000000928.mm.2	12.67	12.09	-1.5	0.004	0.0593	Tdg; Gm9855	thymine DNA glycosylase; thymine DNA glycosylase pseudogene	Multiple_Complex
TC1600001150.mm.2	11.04	10.46	-1.49	0.0245	0.1608	Rogdi	rogdi homolog (Drosophila)	Coding
TC0200000572.mm.2	10.43	9.85	-1.49	0.0055	0.0708	Pomt1	protein-O-mannosyltransferase 1	Multiple_Complex
TC0200002395.mm.2	10.11	9.53	-1.49	0.0369	0.2012	Epb41l1	erythrocyte membrane protein band 4.1 like 1	Multiple_Complex
TC1200002083.mm.2	16.75	16.18	-1.49	0.0057	0.0723	Arel1	apoptosis resistant E3 ubiquitin protein ligase 1	Multiple_Complex
TC0200004396.mm.2	11.76	11.19	-1.49	0.0317	0.185	Rasgrp1	RAS guanyl releasing protein 1	Multiple_Complex
TC1200002529.mm.2	11.21	10.64	-1.49	0.0101	0.0991	Itpk1	inositol 1,3,4-triphosphate 5/6 kinase	Multiple_Complex
TC1300000919.mm.2	11.85	11.28	-1.49	0.0199	0.143	Glrx	glutaredoxin	Coding
TC1800000324.mm.2	14.03	13.46	-1.49	0.0146	0.1208	Igip; Pura	IgA inducing protein; purine rich element binding protein A	Multiple_Complex
TC1100002207.mm.2	12.57	12	-1.48	0.0115	0.1068	Tns3	tensin 3	Multiple_Complex
TC0200002295.mm.2	14.37	13.8	-1.48	0.0127	0.1121	H13	histocompatibility 13	Multiple_Complex
TC1200001939.mm.2	10.95	10.38	-1.48	0.004	0.0595	Sgpp1	sphingosine-1-phosphate phosphatase 1	Coding
TC1400000263.mm.2	13.58	13.01	-1.48	0.0046	0.0647	Arf4	ADP-ribosylation factor 4	Multiple_Complex
TC0800000724.mm.2	10.02	9.45	-1.48	0.0212	0.148	Atp13a1	ATPase type 13A1	Multiple_Complex
TC1200001104.mm.2	12.59	12.02	-1.48	0.0049	0.0667	Ccnk	cyclin K	Multiple_Complex
TC1100001361.mm.2	12.13	11.57	-1.47	0.0098	0.0975	Vezf1	vascular endothelial zinc finger 1	Multiple_Complex
TC0200002157.mm.2	11.88	11.32	-1.47	0.0445	0.2219	Slc24a3	solute carrier family 24 (sodium/potassium/calcium exchanger), member 3	Multiple_Complex
TC1600000288.mm.2	14.35	13.8	-1.47	0.0176	0.1345	Eif4g1	eukaryotic translation initiation factor 4, gamma 1	Multiple_Complex
TC1300002378.mm.2	12.41	11.85	-1.47	0.0121	0.1098	Gm4076	predicted gene 4076 [Source:MGI Symbol;Acc:MGI:3782251]	Coding
TC1400002793.mm.2	10.43	9.88	-1.47	0.0315	0.1843	Gm3264	predicted gene 3264 (Gm3264), mRNA.; predicted gene 3264 [Source:MGI Symbol;Acc:MGI:3781442]; predicted gene 3264	Coding
TC0300002895.mm.2	10.54	9.99	-1.47	0.0219	0.1507	Ugt8a	UDP galactosyltransferase 8A	Coding
TC1600001922.mm.2	11.73	11.18	-1.46	0.0074	0.084	Nrip1	nuclear receptor interacting protein 1	Multiple_Complex
TC0M00000027.mm.2	16.19	15.64	-1.46	0.028	0.1718	ND6	NADH dehydrogenase subunit 6	Multiple_Complex
TC0600003074.mm.2	11.65	11.1	-1.46	0.0448	0.2222	Slc2a3	solute carrier family 2 (facilitated glucose transporter), member 3	Multiple_Complex
TC0100001582.mm.2	10.6	10.05	-1.46	0.0117	0.108	B4galt3	UDP-Gal:betaGlcNAc beta 1,4-galactosyltransferase, polypeptide 3	Multiple_Complex
TC1100002988.mm.2	10.27	9.73	-1.46	0.0258	0.165	Map2k4	mitogen-activated protein kinase kinase 4	Multiple_Complex
TC0600000131.mm.2	12.96	12.41	-1.46	0.0208	0.1468	Met	met proto-oncogene	Multiple_Complex
TC0600002178.mm.2	13.18	12.63	-1.46	0.0094	0.0954	Tcaf1	TRPM8 channel-associated factor 1	Multiple_Complex
TC1500001996.mm.2	13.19	12.65	-1.46	0.0063	0.0768	5031439G07Rik; Mir1249	RIKEN cDNA 5031439G07 gene; microRNA 1249	Multiple_Complex
TC0500003393.mm.2	10.87	10.33	-1.46	0.0469	0.2278	Pom121	nuclear pore membrane protein 121	Multiple_Complex
TC1400002849.mm.2	10.56	10.02	-1.45	0.0466	0.2274	Gm3696	predicted gene 3696	Coding
TC0800002382.mm.2	15.33	14.79	-1.45	0.0087	0.0915	Ncan	neurocan	Coding
TC0200001380.mm.2	14.4	13.87	-1.45	0.0048	0.0664	Arhgap1	Rho GTPase activating protein 1	Multiple_Complex
TC1500001031.mm.2	12.5	11.96	-1.45	0.0175	0.1342	Larp4	La ribonucleoprotein domain family, member 4	Multiple_Complex
TC1200001993.mm.2	10.03	9.49	-1.45	0.029	0.1753	Dcaf5	DDB1 and CUL4 associated factor 5	Multiple_Complex
TC1700001836.mm.2	14.57	14.03	-1.45	0.0108	0.1031	Brd4	bromodomain containing 4	Coding
TC0800001414.mm.2	13.35	12.81	-1.45	0.0083	0.0888	Cdh13	cadherin 13	Multiple_Complex
TC0800000627.mm.2	10.53	9.99	-1.45	0.0143	0.1197	Scrg1	scrapie responsive gene 1	Coding
TC0200000641.mm.2	10.64	10.11	-1.45	0.0081	0.0882	Dab2ip	disabled 2 interacting protein	Multiple_Complex
TC0800000691.mm.2	10.59	10.06	-1.44	0.0136	0.1166	Naf1	nuclear assembly factor 1 homolog (S. cerevisiae)	Coding
TC0200002084.mm.2	12.43	11.9	-1.44	0.0083	0.0891	Btbd3	BTB (POZ) domain containing 3	Multiple_Complex
TC1300000148.mm.2	12.59	12.06	-1.44	0.0096	0.0963	Elmo1	engulfment and cell motility 1	Multiple_Complex
TC0400001076.mm.2	13.94	13.41	-1.44	0.0126	0.112	Dab1	disabled 1	Multiple_Complex
TC0500000689.mm.2	10.99	10.46	-1.44	0.0094	0.0956	Dcun1d4	DCN1, defective in cullin neddylation 1, domain containing 4 (S. cerevisiae)	Multiple_Complex
TC0400001116.mm.2	11.33	10.8	-1.44	0.0318	0.1854	Ssbp3	single-stranded DNA binding protein 3	Multiple_Complex
TC0300001562.mm.2	14.24	13.72	-1.44	0.0308	0.1818	Negr1	neuronal growth regulator 1	Multiple_Complex
TC1900000188.mm.2	14.82	14.3	-1.44	0.0082	0.0886	Fads1	fatty acid desaturase 1	Coding
TC1000001708.mm.2	10.22	9.7	-1.44	0.0173	0.1337	Ust	uronyl-2-sulfotransferase	Coding
TC1200000142.mm.2	11.69	11.18	-1.43	0.0086	0.0905	Odc1	ornithine decarboxylase, structural 1	Coding
TC0200000247.mm.2	11.53	11.01	-1.43	0.0146	0.1209	Slc39a12	solute carrier family 39 (zinc transporter), member 12	Coding
TC1100003583.mm.2	11.84	11.33	-1.43	0.0363	0.1995	Pdk2	pyruvate dehydrogenase kinase, isoenzyme 2	Multiple_Complex
TC0700004628.mm.2	12.64	12.12	-1.43	0.0147	0.1214	Prr14	proline rich 14	Multiple_Complex
TC0200000211.mm.2	10.83	10.31	-1.43	0.0136	0.1166	Prkcq	protein kinase C, theta	Coding
TC0400004039.mm.2	12.03	11.51	-1.43	0.0076	0.0856	Ube4b	ubiquitination factor E4B	Multiple_Complex
TC1100002598.mm.2	14.74	14.22	-1.43	0.008	0.0876	Cyfip2	cytoplasmic FMR1 interacting protein 2	Multiple_Complex
TC0900000959.mm.2	11.25	10.73	-1.43	0.0268	0.1685	Zfp280d	zinc finger protein 280D	Multiple_Complex
TC0600001540.mm.2	12.2	11.69	-1.43	0.0098	0.0975	Gm17631	predicted gene, 17631 [Source:MGI Symbol;Acc:MGI:4937265]	Coding
TC1000003159.mm.2	10.19	9.67	-1.43	0.0081	0.0882	Rab5b	RAB5B, member RAS oncogene family	Coding
TC1600000054.mm.2	12.85	12.34	-1.43	0.0378	0.2042	Rbfox1	RNA binding protein, fox-1 homolog (C. elegans) 1	Multiple_Complex
TC0800002949.mm.2	10.47	9.96	-1.43	0.0138	0.1174	Wdr59	WD repeat domain 59	Multiple_Complex
TC0900001836.mm.2	11.41	10.9	-1.42	0.0105	0.1016	Zfp426; Zfp26	zinc finger protein 426; zinc finger protein 26	Multiple_Complex
TC0100002324.mm.2	10.42	9.91	-1.42	0.0494	0.2343	Mfsd6	major facilitator superfamily domain containing 6	Multiple_Complex
TC0900001459.mm.2	11.86	11.36	-1.42	0.0493	0.2342	Scap	SREBF chaperone	Multiple_Complex
TC0700000488.mm.2	10.07	9.57	-1.42	0.0162	0.1284	Dyrk1b	dual-specificity tyrosine-(Y)-phosphorylation regulated kinase 1b	Coding
TC1000002008.mm.2	16.84	16.34	-1.42	0.0048	0.0664	Marcks	myristoylated alanine rich protein kinase C substrate	Multiple_Complex
TC0700000532.mm.2	11.12	10.62	-1.42	0.0237	0.1569	Zfp84	zinc finger protein 84	Multiple_Complex
TC0800001297.mm.2	10.32	9.82	-1.42	0.0287	0.1745	Txnl4b	thioredoxin-like 4B	Coding
TC1500001585.mm.2	12.46	11.95	-1.42	0.0092	0.0942	Mtss1	metastasis suppressor 1	Multiple_Complex
TC1600001827.mm.2	10.17	9.66	-1.42	0.0231	0.1552	Epha3	Eph receptor A3	Multiple_Complex
TC0900000182.mm.2	10.28	9.77	-1.42	0.009	0.0931	Ppan	peter pan homolog (Drosophila)	Multiple_Complex
TC0600001257.mm.2	11.22	10.72	-1.41	0.0134	0.1157	Vhl	von Hippel-Lindau tumor suppressor	Multiple_Complex
TC0700000941.mm.2	16.5	16	-1.41	0.0063	0.0764	Gabrb3	gamma-aminobutyric acid (GABA) A receptor, subunit beta 3	Multiple_Complex
TC0400001233.mm.2	11.61	11.11	-1.41	0.014	0.1181	Efcab14	EF-hand calcium binding domain 14	Multiple_Complex
TC1700002797.mm.2	11.27	10.77	-1.41	0.0278	0.1711	Traf7	TNF receptor-associated factor 7	Multiple_Complex
TC0300000878.mm.2	11.88	11.39	-1.41	0.0094	0.095	Pogz	pogo transposable element with ZNF domain	Multiple_Complex
TC1500001791.mm.2	12.42	11.93	-1.41	0.0064	0.0776	Arhgap39	Rho GTPase activating protein 39	Multiple_Complex
TC0900002956.mm.2	10.73	10.24	-1.41	0.0328	0.1885	Ephb1	Eph receptor B1	Multiple_Complex
TC1700002316.mm.2	11.49	11	-1.41	0.0343	0.1934	Sema6b	sema domain, transmembrane domain (TM), and cytoplasmic domain, (semaphorin) 6B	Coding
TC1000000851.mm.2	10.66	10.17	-1.41	0.0493	0.2342	Apc2	adenomatosis polyposis coli 2	Multiple_Complex
TC0600001536.mm.2	15.14	14.65	-1.4	0.0112	0.1054	Gabarapl1	gamma-aminobutyric acid (GABA) A receptor-associated protein-like 1	Coding
TC0200002363.mm.2	11.91	11.42	-1.4	0.0189	0.1398	Map1lc3a	microtubule-associated protein 1 light chain 3 alpha	Multiple_Complex
TC1100001345.mm.2	11.09	10.6	-1.4	0.0063	0.0767	Mtmr4	myotubularin related protein 4	Multiple_Complex
TC0900001349.mm.2	14.12	13.63	-1.4	0.016	0.127	Pcbp4	poly(rC) binding protein 4	Multiple_Complex
TC1700001386.mm.2	14.23	13.75	-1.4	0.0099	0.0979	Tmem181c-ps	transmembrane protein 181C, pseudogene	Multiple_Complex
TC0300003243.mm.2	10.77	10.29	-1.4	0.0117	0.1081	Bcl9	B cell CLL/lymphoma 9	Multiple_Complex
TC1900001196.mm.2	12.47	11.98	-1.4	0.0117	0.108	Tle4	transducin-like enhancer of split 4, homolog of Drosophila E(spl)	Coding
TC0200000342.mm.2	11.36	10.88	-1.4	0.0243	0.1601	Gpr158	G protein-coupled receptor 158	Multiple_Complex
TC1400002336.mm.2	10.04	9.55	-1.4	0.0398	0.2098	Slc39a14	solute carrier family 39 (zinc transporter), member 14	Multiple_Complex
TC1100004204.mm.2	13.85	13.37	-1.4	0.012	0.1092	Nploc4	nuclear protein localization 4 homolog (S. cerevisiae)	Multiple_Complex
TC0300000754.mm.2	14.28	13.79	-1.4	0.0082	0.0885	Krtcap2	keratinocyte associated protein 2	Multiple_Complex
TC0200003142.mm.2	13.39	12.91	-1.4	0.0101	0.099	Grin1	glutamate receptor, ionotropic, NMDA1 (zeta 1)	Multiple_Complex
TC1700001385.mm.2	13.84	13.35	-1.4	0.008	0.0876	Tulp4	tubby like protein 4	Multiple_Complex
TC1700000183.mm.2	12.16	11.68	-1.4	0.0076	0.0853	Tbp	TATA box binding protein	Multiple_Complex
TC1400002786.mm.2	10.59	10.11	-1.39	0.0447	0.2221	Gm10409	predicted pseudogene 8348	Multiple_Complex
TC0800001632.mm.2	12.72	12.24	-1.39	0.0484	0.2321	Ctxn1	cortexin 1	Coding
TC1700001852.mm.2	10.3	9.82	-1.39	0.0189	0.1398	Zfp799	zinc finger protein 799	Multiple_Complex
TC0200000686.mm.2	13.47	12.99	-1.39	0.0083	0.0889	Rabgap1; Gpr21	RAB GTPase activating protein 1; G protein-coupled receptor 21	Multiple_Complex
TC0500000299.mm.2	15.41	14.94	-1.39	0.0122	0.1102	Dpysl5	dihydropyrimidinase-like 5	Multiple_Complex
TC0100001459.mm.2	12.65	12.18	-1.39	0.0211	0.1477	Rc3h1	RING CCCH (C3H) domains 1	Multiple_Complex
TC1100002063.mm.2	12.91	12.44	-1.39	0.0297	0.1778	Foxk2	forkhead box K2	Multiple_Complex
TC0500001719.mm.2	11.53	11.06	-1.38	0.0415	0.2142	Slc29a4	solute carrier family 29 (nucleoside transporters), member 4	Coding
TC0100003096.mm.2	13.82	13.35	-1.38	0.0141	0.1189	Atp2b4; Mir6903	ATPase, Ca++ transporting, plasma membrane 4; microRNA 6903	Multiple_Complex
TC1700002400.mm.2	15.38	14.91	-1.38	0.0246	0.161	Pja2	praja 2, RING-H2 motif containing	Coding
TC0900002862.mm.2	11.58	11.11	-1.38	0.0148	0.1218	Chst2	carbohydrate sulfotransferase 2	Multiple_Complex
TC1400000975.mm.2	13.34	12.87	-1.38	0.0162	0.1283	Entpd4	ectonucleoside triphosphate diphosphohydrolase 4	Multiple_Complex
TC0200005515.mm.2	13.05	12.58	-1.38	0.0132	0.1151	Ube2v1	ubiquitin-conjugating enzyme E2 variant 1	Multiple_Complex
TC1100000187.mm.2	13.17	12.7	-1.38	0.0176	0.1347	Spred2	sprouty-related, EVH1 domain containing 2	Coding
TC1300001638.mm.2	10.09	9.63	-1.38	0.0309	0.1821	Hist1h2ac	histone cluster 1, H2ac	Multiple_Complex
TC0700004625.mm.2	12.28	11.82	-1.37	0.0422	0.2162	Kctd13	potassium channel tetramerisation domain containing 13	Multiple_Complex
TC0200001362.mm.2	12.65	12.19	-1.37	0.0192	0.1405	Celf1	CUGBP, Elav-like family member 1	Multiple_Complex
TC1400000609.mm.2	12.45	12	-1.37	0.0206	0.1458	Tox4	TOX high mobility group box family member 4	Multiple_Complex
TC1700001150.mm.2	11.57	11.12	-1.37	0.0346	0.1944	Lclat1	lysocardiolipin acyltransferase 1	Multiple_Complex
TC0600000850.mm.2	10.2	9.75	-1.37	0.0437	0.2199	Ggcx	gamma-glutamyl carboxylase	Multiple_Complex
TC0500001268.mm.2	11.79	11.34	-1.37	0.0346	0.1945	Rab35	RAB35, member RAS oncogene family	Multiple_Complex
TC1700002041.mm.2	11.24	10.79	-1.37	0.0418	0.2152	Ppp1r11	protein phosphatase 1, regulatory (inhibitor) subunit 11	Coding
TC0900002115.mm.2	13.07	12.62	-1.37	0.0112	0.1054	Sc5d	sterol-C5-desaturase (fungal ERG3, delta-5-desaturase) homolog (S. cerevisae)	Multiple_Complex
TSUnmapped00000025.mm.2	11.1	10.65	-1.37	0.0384	0.2061	Gm21992	predicted gene 21992	Coding
TC1100001247.mm.2	14.13	13.68	-1.37	0.0156	0.1254	Ap2b1	adaptor-related protein complex 2, beta 1 subunit	Multiple_Complex
TC1000003066.mm.2	10.97	10.52	-1.36	0.0222	0.1516	Mon2	MON2 homolog (yeast)	Multiple_Complex
TC0500002994.mm.2	10.58	10.14	-1.36	0.014	0.1183	Ep400	E1A binding protein p400	Multiple_Complex
TC1400001303.mm.2	13.63	13.19	-1.36	0.0139	0.1181	Mbnl2	muscleblind-like 2	Multiple_Complex
TC1200000145.mm.2	12.44	12	-1.36	0.0453	0.2235	Hpcal1	hippocalcin-like 1	Multiple_Complex
TC1200002416.mm.2	12.16	11.72	-1.36	0.0201	0.1438	Ppp1r13b	protein phosphatase 1, regulatory (inhibitor) subunit 13B	Coding
TC0400001123.mm.2	13.24	12.8	-1.36	0.0252	0.1633	Tmem59	transmembrane protein 59	Multiple_Complex
TC0100000697.mm.2	10.24	9.8	-1.36	0.0419	0.2153	Nyap2	neuronal tyrosine-phophorylated phosphoinositide 3-kinase adaptor 2	Multiple_Complex
TC0700004119.mm.2	11.93	11.48	-1.36	0.0173	0.1336	Dkk3	dickkopf homolog 3 (Xenopus laevis)	Coding
TC0400001502.mm.2	10.09	9.64	-1.36	0.0466	0.2274	Phc2	polyhomeotic-like 2 (Drosophila)	Multiple_Complex
TC1800000199.mm.2	12.99	12.55	-1.36	0.0146	0.1208	Elp2	elongator acetyltransferase complex subunit 2	Coding
TC0400003187.mm.2	11.6	11.17	-1.36	0.0408	0.2127	Prkaa2	protein kinase, AMP-activated, alpha 2 catalytic subunit	Multiple_Complex
TC0700002430.mm.2	14.36	13.92	-1.35	0.0115	0.1071	Arhgap35	Rho GTPase activating protein 35	Multiple_Complex
TC0600001394.mm.2	11.69	11.25	-1.35	0.0308	0.182	Necap1	NECAP endocytosis associated 1	Multiple_Complex
TC0100001853.mm.2	10.96	10.53	-1.35	0.0252	0.1634	Ints7	integrator complex subunit 7	Multiple_Complex
TC1700002207.mm.2	11.03	10.59	-1.35	0.0398	0.2099	Taf8	TAF8 RNA polymerase II, TATA box binding protein (TBP)-associated factorq	Coding
TC0300000637.mm.2	12.12	11.69	-1.35	0.0133	0.1154	Map9	microtubule-associated protein 9	Multiple_Complex
TC0200000783.mm.2	13.23	12.8	-1.35	0.0242	0.1595	Mbd5	methyl-CpG binding domain protein 5	Multiple_Complex
TC1700002660.mm.2	13.4	12.96	-1.35	0.0156	0.1256	Prepl	prolyl endopeptidase-like	Multiple_Complex
TC0300002361.mm.2	15.54	15.1	-1.35	0.0153	0.1244	Ubap2l	ubiquitin-associated protein 2-like	Multiple_Complex
TC0400001715.mm.2	10.52	10.09	-1.35	0.0271	0.1691	Eif4g3	eukaryotic translation initiation factor 4 gamma, 3	Multiple_Complex
TC1300002313.mm.2	11.08	10.65	-1.35	0.022	0.151	Exoc3	exocyst complex component 3	Multiple_Complex
TC0600000556.mm.2	14.2	13.77	-1.35	0.0251	0.1632	Atp6v0e2	ATPase, H+ transporting, lysosomal V0 subunit E2	Coding
TC0200004670.mm.2	10.16	9.73	-1.35	0.0197	0.1424	Tmem230	transmembrane protein 230	Multiple_Complex
TC1000000326.mm.2	13.34	12.91	-1.35	0.0227	0.1536	Fyn	Fyn proto-oncogene	Multiple_Complex
TC0100003352.mm.2	13.29	12.86	-1.35	0.0294	0.1767	Rabgap1l	RAB GTPase activating protein 1-like	Multiple_Complex
TC0200003759.mm.2	14.66	14.24	-1.35	0.0439	0.2206	Chn1	chimerin 1	Multiple_Complex
TC0900002153.mm.2	12	11.57	-1.34	0.0268	0.1684	Abcg4	ATP-binding cassette, sub-family G (WHITE), member 4	Multiple_Complex
TC0200003171.mm.2	12.31	11.88	-1.34	0.0254	0.1637	Camsap1	calmodulin regulated spectrin-associated protein 1	Multiple_Complex
TC0800002180.mm.2	10.71	10.28	-1.34	0.0404	0.2116	Cdkn2aip	CDKN2A interacting protein	Coding
TC1500002067.mm.2	10.73	10.31	-1.34	0.0327	0.1881	Cpne8	copine VIII	Multiple_Complex
TC0600002059.mm.2	12.63	12.2	-1.34	0.0195	0.1414	Cnot4	CCR4-NOT transcription complex, subunit 4	Multiple_Complex
TC1400002280.mm.2	16.45	16.03	-1.34	0.0206	0.1458	Dpysl2	dihydropyrimidinase-like 2	Multiple_Complex
TC1000002885.mm.2	13.59	13.16	-1.34	0.0333	0.19	Atxn7l3b	ataxin 7-like 3B	Multiple_Complex
TC0800000765.mm.2	14.13	13.71	-1.34	0.0423	0.2164	Rab3a	RAB3A, member RAS oncogene family	Multiple_Complex
TC0900003055.mm.2	15.09	14.67	-1.34	0.0274	0.1702	Dag1	dystroglycan 1	Coding
TC0900000216.mm.2	11.43	11.01	-1.34	0.0135	0.1162	Zfp809	zinc finger protein 809	Multiple_Complex
TC1100002158.mm.2	17.08	16.66	-1.34	0.0287	0.1745	Camk2b	calcium/calmodulin-dependent protein kinase II, beta	Multiple_Complex
TC1200000741.mm.2	11.42	11	-1.34	0.0396	0.2093	Slc39a9	solute carrier family 39 (zinc transporter), member 9	Multiple_Complex
TC1100000327.mm.2	13.7	13.28	-1.34	0.041	0.2135	Nsg2	neuron specific gene family member 2	Coding
TC1100001232.mm.2	10.07	9.65	-1.34	0.0225	0.1526	Lig3	ligase III, DNA, ATP-dependent	Multiple_Complex
TC1700000884.mm.2	11.1	10.68	-1.34	0.0228	0.1539	Yipf3	Yip1 domain family, member 3	Multiple_Complex
TC0900000719.mm.2	13.61	13.2	-1.33	0.0371	0.202	Ubl7	ubiquitin-like 7 (bone marrow stromal cell-derived)	Coding
TC0500000188.mm.2	12.75	12.33	-1.33	0.0209	0.1469	Lhfpl3	lipoma HMGIC fusion partner-like 3	Coding
TC0100000682.mm.2	15.55	15.14	-1.33	0.0172	0.133	Utp14b; Acsl3	UTP14, U3 small nucleolar ribonucleoprotein, homolog B (yeast); acyl-CoA synthetase long-chain family member 3	Multiple_Complex
TC1100001770.mm.2	14.65	14.24	-1.33	0.028	0.1721	Dcaf7	DDB1 and CUL4 associated factor 7	Multiple_Complex
TC0900001445.mm.2	14.27	13.86	-1.33	0.0193	0.141	Map4	microtubule-associated protein 4	Multiple_Complex
TC0300002292.mm.2	11.65	11.24	-1.33	0.0331	0.1891	Prcc	papillary renal cell carcinoma (translocation-associated)	Coding
TC0200002077.mm.2	15.99	15.57	-1.33	0.0438	0.2201	Snap25	synaptosomal-associated protein 25	Multiple_Complex
TC1800000994.mm.2	10.64	10.23	-1.33	0.024	0.1588	Npc1	Niemann-Pick type C1	Multiple_Complex
TC0900003343.mm.2	10.48	10.06	-1.33	0.0331	0.1891	Srprb	signal recognition particle receptor, B subunit	Multiple_Complex
TC0200003720.mm.2	14.03	13.62	-1.33	0.0213	0.1483	Slc25a12	solute carrier family 25 (mitochondrial carrier, Aralar), member 12	Multiple_Complex
TC1100003299.mm.2	11.09	10.68	-1.33	0.0448	0.2222	Tnfaip1	tumor necrosis factor, alpha-induced protein 1 (endothelial)	Coding
TC0700000007.mm.2	13.6	13.19	-1.33	0.031	0.1826	Cacng7	calcium channel, voltage-dependent, gamma subunit 7	Coding
TC1900000954.mm.2	10.44	10.04	-1.33	0.0166	0.13	Pacs1	phosphofurin acidic cluster sorting protein 1	Coding
TC0500003495.mm.2	14.37	13.96	-1.33	0.0305	0.1807	Zfand2a	zinc finger, AN1-type domain 2A	Multiple_Complex
TC0600000885.mm.2	13.64	13.24	-1.32	0.0355	0.1972	Lrrtm4	leucine rich repeat transmembrane neuronal 4	Coding
TC1100000417.mm.2	13.39	12.99	-1.32	0.0324	0.1873	Gabrb2	gamma-aminobutyric acid (GABA) A receptor, subunit beta 2	Multiple_Complex
TC0400001530.mm.2	14.65	14.24	-1.32	0.0366	0.2004	Ptp4a2	protein tyrosine phosphatase 4a2	Multiple_Complex
TC1000000671.mm.2	11.6	11.2	-1.32	0.0323	0.1871	Ccdc6	coiled-coil domain containing 6	Multiple_Complex
TC0800000874.mm.2	10.65	10.25	-1.32	0.0251	0.1628	Zfp827	zinc finger protein 827	Multiple_Complex
TC1100004276.mm.2	12.02	11.62	-1.32	0.0375	0.2034	Casc3	cancer susceptibility candidate 3	Multiple_Complex
TC1300000972.mm.2	16.72	16.32	-1.32	0.048	0.2306	Mef2c	myocyte enhancer factor 2C	Multiple_Complex
TC1100003406.mm.2	10.36	9.96	-1.32	0.0444	0.2218	Dusp14	dual specificity phosphatase 14	Coding
TC1400002071.mm.2	16.56	16.17	-1.31	0.023	0.1546	Slc22a17	solute carrier family 22 (organic cation transporter), member 17	Coding
TC0500003430.mm.2	12.55	12.16	-1.31	0.0282	0.1726	Ap1s1	adaptor protein complex AP-1, sigma 1	Multiple_Complex
TC1600000216.mm.2	12.68	12.29	-1.31	0.0283	0.173	Crkl	v-crk sarcoma virus CT10 oncogene homolog (avian)-like	Multiple_Complex
TC1200002267.mm.2	13.33	12.94	-1.31	0.0484	0.232	Ddx24	DEAD (Asp-Glu-Ala-Asp) box polypeptide 24	Coding
TC1800000665.mm.2	13.38	12.99	-1.31	0.0303	0.1801	Nedd4l	neural precursor cell expressed, developmentally down-regulated gene 4-like	Multiple_Complex
TC1400001783.mm.2	11.47	11.09	-1.3	0.0287	0.1745	Tspan14	tetraspanin 14	Multiple_Complex
TC0900001586.mm.2	11.41	11.03	-1.3	0.0382	0.2051	Wdr48	WD repeat domain 48	Multiple_Complex
TC0300001150.mm.2	12.06	11.68	-1.3	0.0418	0.2152	Wdr47	WD repeat domain 47	Multiple_Complex
TC0500002508.mm.2	13.97	13.59	-1.3	0.0317	0.185	Apbb2	amyloid beta (A4) precursor protein-binding, family B, member 2	Multiple_Complex
TC1400001920.mm.2	13.11	13.49	1.3	0.033	0.1891	Cnih1	cornichon homolog 1 (Drosophila)	Coding
TC0200001229.mm.2	11.52	11.9	1.3	0.0415	0.2142	Ssrp1	structure specific recognition protein 1	Multiple_Complex
TC0600001733.mm.2	10.95	11.33	1.3	0.0466	0.2274	Fgfr1op2	FGFR1 oncogene partner 2	Multiple_Complex
TC1300001835.mm.2	10.79	11.17	1.3	0.048	0.2306	Txndc5	thioredoxin domain containing 5	Multiple_Complex
TC1100004128.mm.2	11.53	11.91	1.3	0.0256	0.1645	Srsf2	serine/arginine-rich splicing factor 2	Multiple_Complex
TC1000003119.mm.2	13.61	14	1.3	0.0403	0.2113	Lrp1	low density lipoprotein receptor-related protein 1	Multiple_Complex
TC1400000231.mm.2	15.94	16.33	1.3	0.0223	0.152	Rps24	ribosomal protein S24	Coding
TC1300002382.mm.2	17.51	17.89	1.3	0.0205	0.1458	Cox7c	cytochrome c oxidase subunit VIIc	Multiple_Complex
TC1600000704.mm.2	11.11	11.5	1.3	0.0289	0.1752	Ift57	intraflagellar transport 57	Multiple_Complex
TC1400000373.mm.2	14.75	15.13	1.31	0.0374	0.203	Glud1; Gm3219	glutamate dehydrogenase 1; B-cell CLL/lymphoma 7C pseudogene	Multiple_Complex
TC0700003822.mm.2	11.59	11.98	1.31	0.0379	0.2047	Mrpl48	mitochondrial ribosomal protein L48	Multiple_Complex
TC0100001952.mm.2	12.8	13.18	1.31	0.0253	0.1637	Cops5	COP9 (constitutive photomorphogenic) homolog, subunit 5 (Arabidopsis thaliana)	Multiple_Complex
TC0500003638.mm.2	13.54	13.93	1.31	0.0327	0.1881	Ubl3	ubiquitin-like 3	Coding
TC0600000213.mm.2	12.08	12.47	1.31	0.0467	0.2275	Arf5	ADP-ribosylation factor 5	Coding
TC1500000110.mm.2	13	13.38	1.31	0.023	0.1547	Drosha	drosha, ribonuclease type III	Multiple_Complex
TC1100000884.mm.2	15.12	15.51	1.31	0.0237	0.1569	Rpl26; Gm15772	ribosomal protein L26; ribosomal protein L26 pseudogene	Multiple_Complex
TC0900000705.mm.2	12.61	13	1.31	0.0207	0.1461	Cox5a	cytochrome c oxidase subunit Va	Coding
TC0700004135.mm.2	12.1	12.49	1.31	0.0304	0.1802	Psma1	proteasome (prosome, macropain) subunit, alpha type 1	Multiple_Complex
TC0200001547.mm.2	11.9	12.29	1.31	0.0295	0.1772	Fbxo3	F-box protein 3	Multiple_Complex
TC0700001360.mm.2	11.41	11.79	1.31	0.0319	0.1855	Clns1a	chloride channel, nucleotide-sensitive, 1A	Multiple_Complex
TC0400003489.mm.2	10.97	11.36	1.31	0.0333	0.1898	Ndufs5	NADH dehydrogenase (ubiquinone) Fe-S protein 5	Multiple_Complex
TC0200000422.mm.2	11.77	12.16	1.31	0.0366	0.2003	Edf1	endothelial differentiation-related factor 1	Multiple_Complex
TC1500000614.mm.2	14.42	14.81	1.31	0.0287	0.1745	Rpl8	ribosomal protein L8	Coding
TC1200001859.mm.2	15.72	16.11	1.31	0.0315	0.1842	Rps29	ribosomal protein S29	Multiple_Complex
TC0700004296.mm.2	16.07	16.46	1.31	0.0219	0.1507	Aldoa	aldolase A, fructose-bisphosphate	Multiple_Complex
TC0200001716.mm.2	12.43	12.82	1.31	0.0458	0.2253	Spred1	sprouty protein with EVH-1 domain 1, related sequence	Multiple_Complex
TC1000001084.mm.2	14.12	14.51	1.31	0.0369	0.2013	Arl1	ADP-ribosylation factor-like 1	Coding
TC1200000294.mm.2	10.02	10.41	1.31	0.0277	0.171	Twistnb	twist basic helix-loop-helix transcription factor 1 neighbor	Coding
TC1500000667.mm.2	11.54	11.93	1.31	0.0395	0.2093	Polr2f	polymerase (RNA) II (DNA directed) polypeptide F	Coding
TC1900000069.mm.2	10.48	10.88	1.31	0.0258	0.1653	Fibp	fibroblast growth factor (acidic) intracellular binding protein	Coding
TC1700002584.mm.2	10.34	10.73	1.31	0.0491	0.2337	Dhx57	DEAH (Asp-Glu-Ala-Asp/His) box polypeptide 57	Multiple_Complex
TC0200001171.mm.2	12.55	12.95	1.32	0.0447	0.2221	Dnajc10	DnaJ (Hsp40) homolog, subfamily C, member 10	Multiple_Complex
TC0200000057.mm.2	10.89	11.29	1.32	0.0272	0.1696	Upf2	UPF2 regulator of nonsense transcripts homolog (yeast)	Multiple_Complex
TC1300002510.mm.2	14.1	14.49	1.32	0.0403	0.2113	Tnpo1	transportin 1	Multiple_Complex
TC1200001113.mm.2	11.34	11.74	1.32	0.0194	0.141	Yy1	YY1 transcription factor	Multiple_Complex
TC0500000534.mm.2	11.68	12.07	1.32	0.0319	0.1856	Anapc4	anaphase promoting complex subunit 4	Multiple_Complex
TC0300001469.mm.2	14.93	15.33	1.32	0.0271	0.1691	45184	selenoprotein	Multiple_Complex
TC0800000974.mm.2	15.54	15.94	1.32	0.0175	0.1342	Prdx2	peroxiredoxin 2	Multiple_Complex
TC1100000170.mm.2	10.22	10.62	1.32	0.0257	0.1648	C1d	C1D nuclear receptor co-repressor	Multiple_Complex
TC0400002454.mm.2	11.15	11.55	1.32	0.0236	0.1567	Bag1	BCL2-associated athanogene 1	Coding
TC1500000301.mm.2	10.33	10.73	1.32	0.0276	0.1707	Dcaf13	DDB1 and CUL4 associated factor 13	Coding
TC1800001731.mm.2	10.1	10.5	1.32	0.0486	0.2323	Dok6	docking protein 6	Multiple_Complex
TC0600002697.mm.2	11.45	11.85	1.32	0.0285	0.1738	Plxna1	plexin A1	Multiple_Complex
TC0600002668.mm.2	13.24	13.64	1.32	0.0418	0.2152	Cnbp	cellular nucleic acid binding protein	Multiple_Complex
TC1300002095.mm.2	11.32	11.72	1.32	0.0474	0.2296	Ubqln1	ubiquilin 1	Multiple_Complex
TC1300002479.mm.2	11.06	11.46	1.32	0.0234	0.1564	Nsa2	NSA2 ribosome biogenesis homolog (S. cerevisiae)	Coding
TC0100000625.mm.2	15.63	16.03	1.32	0.0196	0.1418	Arpc2	actin related protein 2/3 complex, subunit 2	Multiple_Complex
TC0200000301.mm.2	11.43	11.84	1.32	0.0231	0.1551	Commd3	COMM domain containing 3	Multiple_Complex
TC1200000034.mm.2	13.36	13.76	1.32	0.0395	0.2093	Sf3b6	splicing factor 3B, subunit 6	Multiple_Complex
TC0500002025.mm.2	10.84	11.25	1.32	0.0418	0.2152	Dnajc2	DnaJ (Hsp40) homolog, subfamily C, member 2	Multiple_Complex
TC1300001346.mm.2	12.17	12.57	1.32	0.0279	0.1717	Paip1	polyadenylate binding protein-interacting protein 1	Multiple_Complex
TC0800002722.mm.2	10.54	10.94	1.32	0.0375	0.2034	Amfr	autocrine motility factor receptor	Multiple_Complex
TC0700004371.mm.2	10.59	11	1.32	0.0303	0.1801	Mcmbp	MCM (minichromosome maintenance deficient) binding protein	Multiple_Complex
TC0400002787.mm.2	12.04	12.44	1.32	0.0145	0.1207	Cdc26	cell division cycle 26	Multiple_Complex
TC1300000054.mm.2	10.35	10.75	1.32	0.0413	0.214	Dip2c	DIP2 disco-interacting protein 2 homolog C (Drosophila)	Multiple_Complex
TC0200001663.mm.2	14.21	14.62	1.32	0.0271	0.1693	Nop10	NOP10 ribonucleoprotein	Coding
TC0900002159.mm.2	11.19	11.6	1.33	0.0334	0.19	Vps11	vacuolar protein sorting 11 (yeast)	Coding
TC0400001570.mm.2	11.28	11.69	1.33	0.0426	0.2174	Srsf4	serine/arginine-rich splicing factor 4	Multiple_Complex
TC1500002071.mm.2	10.02	10.43	1.33	0.0369	0.2013	Kif21a	kinesin family member 21A	Coding
TC0800002021.mm.2	12.4	12.81	1.33	0.0354	0.1969	Dctn6	dynactin 6	Multiple_Complex
TC1200000825.mm.2	12.85	13.26	1.33	0.0305	0.1809	Ylpm1	YLP motif containing 1	Multiple_Complex
TC1100001546.mm.2	11.04	11.45	1.33	0.0447	0.2221	Psmb3	proteasome (prosome, macropain) subunit, beta type 3	Multiple_Complex
TC0400000248.mm.2	10.85	11.26	1.33	0.0175	0.1344	Map3k7	mitogen-activated protein kinase kinase kinase 7	Multiple_Complex
TC0700002880.mm.2	12.58	12.99	1.33	0.0326	0.1878	Pop4	processing of precursor 4, ribonuclease P/MRP family, (S. cerevisiae)	Coding
TC1700000148.mm.2	12.72	13.13	1.33	0.0265	0.1675	Sod2	superoxide dismutase 2, mitochondrial	Multiple_Complex
TC0200003299.mm.2	12.6	13.01	1.33	0.028	0.1718	Swi5	SWI5 recombination repair homolog (yeast)	Multiple_Complex
TC1500000503.mm.2	10.18	10.59	1.33	0.0392	0.2088	Khdrbs3	KH domain containing, RNA binding, signal transduction associated 3	Coding
TC0200005211.mm.2	10.52	10.94	1.33	0.0337	0.191	Adnp; Dpm1	activity-dependent neuroprotective protein; dolichol-phosphate (beta-D) mannosyltransferase 1	Multiple_Complex
TC0700000228.mm.2	10.53	10.94	1.33	0.0226	0.1532	Tmem160	transmembrane protein 160	Coding
TC1600001986.mm.2	14.11	14.52	1.33	0.0202	0.1442	Cct8	chaperonin containing Tcp1, subunit 8 (theta)	Multiple_Complex
TC0100003087.mm.2	11.63	12.04	1.33	0.0218	0.1503	Mdm4	transformed mouse 3T3 cell double minute 4	Multiple_Complex
TC0400003721.mm.2	15.09	15.5	1.33	0.0476	0.2299	Hmgn2	high mobility group nucleosomal binding domain 2	Multiple_Complex
TC1900000723.mm.2	12.74	13.15	1.33	0.0485	0.2322	Slk	STE20-like kinase	Multiple_Complex
TC0300002674.mm.2	11.79	12.21	1.33	0.0323	0.187	Rap1a	RAS-related protein-1a	Coding
TC0600003375.mm.2	12.2	12.62	1.33	0.0255	0.1642	Ldhb	lactate dehydrogenase B	Multiple_Complex
TC1100001621.mm.2	16.34	16.75	1.33	0.023	0.1547	Eif1	eukaryotic translation initiation factor 1	Multiple_Complex
TC0200004530.mm.2	11.61	12.03	1.33	0.0341	0.1928	Secisbp2l	SECIS binding protein 2-like	Multiple_Complex
TC0200004756.mm.2	13.61	14.02	1.33	0.0317	0.185	Snx5	sorting nexin 5	Multiple_Complex
TC1600000738.mm.2	13.81	14.22	1.33	0.0151	0.1232	Rpl24; Zbtb11	ribosomal protein L24; zinc finger and BTB domain containing 11	Multiple_Complex
TC0200001015.mm.2	13.73	14.14	1.33	0.0301	0.1792	Ubr3	ubiquitin protein ligase E3 component n-recognin 3	Multiple_Complex
TC0300003071.mm.2	10.38	10.8	1.33	0.0489	0.2333	Hs2st1	heparan sulfate 2-O-sulfotransferase 1	Coding
TC0400002986.mm.2	16	16.41	1.33	0.0181	0.1367	Rps6	ribosomal protein S6	Multiple_Complex
TC1700001888.mm.2	14.81	15.23	1.33	0.0174	0.134	Rps18	ribosomal protein S18	Multiple_Complex
TC1200001544.mm.2	14.59	15.01	1.33	0.0246	0.161	Id2	inhibitor of DNA binding 2	Coding
TC1100000238.mm.2	13.43	13.84	1.34	0.0213	0.1483	Xpo1	exportin 1, CRM1 homolog (yeast)	Multiple_Complex
TC0500001026.mm.2	12.14	12.56	1.34	0.0175	0.1343	Pkd2	polycystic kidney disease 2	Multiple_Complex
TC0300002946.mm.2	13.81	14.23	1.34	0.0206	0.1458	Rpl34; Rpl34-ps1	ribosomal protein L34; ribosomal protein L34, pseudogene 1	Multiple_Complex
TC0100003125.mm.2	11.85	12.26	1.34	0.0248	0.1618	Timm17a	translocase of inner mitochondrial membrane 17a	Multiple_Complex
TC1100001706.mm.2	10.2	10.62	1.34	0.02	0.1435	Hexim1	hexamethylene bis-acetamide inducible 1	Multiple_Complex
TC0500000719.mm.2	13.04	13.46	1.34	0.0494	0.2343	Tmem165; Apc-ps1	transmembrane protein 165; adenomatosis polyposis coli, pseudogene 1	Multiple_Complex
TC1100003841.mm.2	10.71	11.13	1.34	0.0413	0.214	Gpatch8	G patch domain containing 8	Multiple_Complex
TC1100002048.mm.2	12.22	12.64	1.34	0.0222	0.1515	Gps1	G protein pathway suppressor 1	Multiple_Complex
TC1800000071.mm.2	10.4	10.82	1.34	0.0265	0.1675	Thoc1	THO complex 1	Multiple_Complex
TC1500001919.mm.2	11.75	12.17	1.34	0.0275	0.1705	Slc25a17	solute carrier family 25 (mitochondrial carrier, peroxisomal membrane protein), member 17	Coding
TC0700003989.mm.2	14.17	14.59	1.34	0.0156	0.1256	Taf10	TAF10 RNA polymerase II, TATA box binding protein (TBP)-associated factor	Multiple_Complex
TC0800001003.mm.2	11.2	11.63	1.34	0.0211	0.1477	Lonp2	lon peptidase 2, peroxisomal	Multiple_Complex
TC1500002337.mm.2	11.74	12.16	1.34	0.0196	0.1418	Pfdn5	prefoldin 5	Multiple_Complex
TC0100003440.mm.2	11.43	11.85	1.34	0.0372	0.2026	Tiprl	TIP41, TOR signalling pathway regulator-like (S. cerevisiae)	Multiple_Complex
TC1500000175.mm.2	11.95	12.38	1.34	0.0259	0.1655	Ank; Mir7117	progressive ankylosis; microRNA 7117	Multiple_Complex
TC1700002534.mm.2	10.96	11.39	1.34	0.0232	0.1556	Dpy30	dpy-30 homolog (C. elegans)	Coding
TC1800001163.mm.2	11.5	11.93	1.34	0.0366	0.2005	Hspa9	heat shock protein 9	Multiple_Complex
TC1900001617.mm.2	10.96	11.39	1.34	0.0326	0.1877	Nt5c2	5-nucleotidase, cytosolic II; 5'-nucleotidase, cytosolic II	Multiple_Complex
TC1100003890.mm.2	11.73	12.16	1.34	0.0399	0.2103	Kansl1	KAT8 regulatory NSL complex subunit 1	Multiple_Complex
TC0600000633.mm.2	13.11	13.53	1.34	0.0179	0.1357	Tax1bp1	Tax1 (human T cell leukemia virus type I) binding protein 1	Multiple_Complex
TC0300002499.mm.2	13.56	13.99	1.35	0.0136	0.1166	Hist2h2ac	histone cluster 2, H2ac	Coding
TC0100003610.mm.2	10.99	11.41	1.35	0.0352	0.1963	Fh1	fumarate hydratase 1	Multiple_Complex
TC0800002376.mm.2	13.34	13.76	1.35	0.0195	0.1416	Ndufa13	NADH dehydrogenase (ubiquinone) 1 alpha subcomplex, 13	Coding
TC0200003505.mm.2	10.74	11.17	1.35	0.0258	0.165	Mmadhc	methylmalonic aciduria (cobalamin deficiency) cblD type, with homocystinuria	Multiple_Complex
TC0200003421.mm.2	13.84	14.27	1.35	0.0188	0.1396	Psmb7	proteasome (prosome, macropain) subunit, beta type 7	Multiple_Complex
TC1100001443.mm.2	11.63	12.06	1.35	0.0234	0.1561	Mrpl27	mitochondrial ribosomal protein L27	Multiple_Complex
TC1100004076.mm.2	15.04	15.47	1.35	0.0127	0.1121	Hn1	hematological and neurological expressed sequence 1	Multiple_Complex
TC0800001522.mm.2	14.68	15.11	1.35	0.0265	0.1675	Tubb3	tubulin, beta 3 class III	Coding
TC1800000944.mm.2	11.48	11.91	1.35	0.0475	0.2298	Arhgap12	Rho GTPase activating protein 12	Multiple_Complex
TC0100002798.mm.2	10.26	10.7	1.35	0.0149	0.1224	Ilkap	integrin-linked kinase-associated serine/threonine phosphatase 2C	Coding
TC0600002079.mm.2	15.76	16.19	1.35	0.0151	0.1234	Ptn	pleiotrophin	Multiple_Complex
TC0300002263.mm.2	13.78	14.21	1.35	0.0259	0.1655	Rps3a1	ribosomal protein S3A1	Coding
TC0900000845.mm.2	10.34	10.77	1.35	0.0331	0.1891	Spg21	spastic paraplegia 21 homolog (human)	Coding
TC0400003124.mm.2	10.67	11.1	1.35	0.0267	0.1682	Dock7	dedicator of cytokinesis 7	Multiple_Complex
TC0500002178.mm.2	10.97	11.4	1.35	0.0232	0.1555	Ppm1g	protein phosphatase 1G (formerly 2C), magnesium-dependent, gamma isoform	Coding
TC0800003008.mm.2	11.68	12.12	1.35	0.037	0.2016	Gcsh	glycine cleavage system protein H (aminomethyl carrier)	Multiple_Complex
TC0400000460.mm.2	14.12	14.55	1.35	0.019	0.14	Clta	clathrin, light polypeptide (Lca)	Coding
TC1000001772.mm.2	11.94	12.37	1.35	0.0195	0.1414	Pex3	peroxisomal biogenesis factor 3	Multiple_Complex
TC0300002813.mm.2	11.48	11.92	1.35	0.0186	0.1386	Agl	amylo-1,6-glucosidase, 4-alpha-glucanotransferase	Multiple_Complex
TC1700002418.mm.2	10.31	10.74	1.35	0.0462	0.2266	Twsg1	twisted gastrulation homolog 1 (Drosophila)	Coding
TC0900001067.mm.2	11.81	12.24	1.35	0.0211	0.1476	Senp6	SUMO/sentrin specific peptidase 6	Multiple_Complex
TC0900002236.mm.2	11.01	11.44	1.35	0.0213	0.1481	Rbm7	RNA binding motif protein 7	Multiple_Complex
TC0300000360.mm.2	10.81	11.25	1.35	0.0201	0.1436	Rab33b	RAB33B, member RAS oncogene family	Coding
TC1000001881.mm.2	14.79	15.22	1.35	0.0116	0.1076	Rps12; Snora33; Snord100	ribosomal protein S12; small nucleolar RNA, H/ACA box 33; small nucleolar RNA, C/D box 100	Multiple_Complex
TC1500002191.mm.2	10.09	10.53	1.35	0.0261	0.166	Prkag1	protein kinase, AMP-activated, gamma 1 non-catalytic subunit	Coding
TC0800000392.mm.2	11.46	11.9	1.35	0.0235	0.1566	Ppp2cb	protein phosphatase 2 (formerly 2A), catalytic subunit, beta isoform	Coding
TC1600000033.mm.2	12.45	12.89	1.35	0.0245	0.1608	Hmox2	heme oxygenase 2	Coding
TC0700003726.mm.2	12.39	12.83	1.36	0.0375	0.2033	Tmem126a	transmembrane protein 126A	Multiple_Complex
TC0100000289.mm.2	13.35	13.79	1.36	0.0475	0.2298	Map4k4	mitogen-activated protein kinase kinase kinase kinase 4	Multiple_Complex
TC1600000741.mm.2	10.4	10.84	1.36	0.0159	0.1267	Senp7	SUMO1/sentrin specific peptidase 7	Multiple_Complex
TC0300001338.mm.2	12.3	12.74	1.36	0.0139	0.1181	Papss1	3-phosphoadenosine 5-phosphosulfate synthase 1; 3'-phosphoadenosine 5'-phosphosulfate synthase 1	Coding
TC1200000459.mm.2	12.93	13.37	1.36	0.0199	0.143	1700047I17Rik2; Fam177a	RIKEN cDNA 1700047I17 gene 2; family with sequence similarity 177, member A	Multiple_Complex
TC1200000461.mm.2	12.93	13.37	1.36	0.0199	0.143	1700047I17Rik2; Fam177a	RIKEN cDNA 1700047I17 gene 2; family with sequence similarity 177, member A	Coding
TC1200002421.mm.2	14.16	14.6	1.36	0.0227	0.1536	2010107E04Rik	RIKEN cDNA 2010107E04 gene	Coding
TC1800000771.mm.2	11.46	11.91	1.36	0.0274	0.17	Mex3c	mex3 homolog C (C. elegans)	Coding
TC0900000669.mm.2	10.19	10.63	1.36	0.0437	0.2199	Ube2q2	ubiquitin-conjugating enzyme E2Q (putative) 2	Multiple_Complex
TC1700001516.mm.2	12.48	12.92	1.36	0.0154	0.1246	Lnpep	leucyl/cystinyl aminopeptidase	Multiple_Complex
TC0700000289.mm.2	14.12	14.56	1.36	0.0184	0.138	Snrpd2	small nuclear ribonucleoprotein D2	Multiple_Complex
TC0600001450.mm.2	11.06	11.51	1.36	0.0289	0.175	Mrpl51	mitochondrial ribosomal protein L51	Multiple_Complex
TC0200005443.mm.2	10.14	10.59	1.36	0.015	0.1228	Arfrp1	ADP-ribosylation factor related protein 1	Multiple_Complex
TC1400002653.mm.2	11.1	11.54	1.36	0.0359	0.1985	Rbm26; Gm17066	RNA binding motif protein 26; predicted gene 17066	Multiple_Complex
TC0700000933.mm.2	13.86	14.3	1.36	0.0287	0.1745	Cyfip1	cytoplasmic FMR1 interacting protein 1	Multiple_Complex
TC1400000277.mm.2	10.77	11.22	1.36	0.0131	0.1145	Fam208a	family with sequence similarity 208, member A	Multiple_Complex
TC0600002265.mm.2	16.66	17.1	1.36	0.0107	0.1025	Hnrnpa2b1	heterogeneous nuclear ribonucleoprotein A2/B1	Multiple_Complex
TC0900000672.mm.2	11.07	11.51	1.36	0.0145	0.1205	Fbxo22	F-box protein 22	Multiple_Complex
TC0800001447.mm.2	12.99	13.44	1.36	0.0181	0.1367	Cox4i1	cytochrome c oxidase subunit IV isoform 1	Multiple_Complex
TC0600002500.mm.2	13.22	13.67	1.36	0.0133	0.1154	Kcmf1	potassium channel modulatory factor 1	Multiple_Complex
TC0100002588.mm.2	10.02	10.47	1.36	0.0474	0.2296	Rnf25	ring finger protein 25	Multiple_Complex
TC1000002517.mm.2	10.57	11.01	1.36	0.0494	0.2343	Lsm7	LSM7 homolog, U6 small nuclear RNA associated (S. cerevisiae)	Multiple_Complex
TC0500000934.mm.2	12.18	12.62	1.36	0.0428	0.2179	Bmp2k	BMP2 inducible kinase	Multiple_Complex
TC0900003275.mm.2	10.28	10.73	1.37	0.03	0.1791	Higd1a	HIG1 domain family, member 1A	Coding
TC1500002336.mm.2	15.31	15.76	1.37	0.017	0.1318	Smdt1	single-pass membrane protein with aspartate rich tail 1	Coding
TC1800000762.mm.2	12.48	12.93	1.37	0.0254	0.1638	Mbd2	methyl-CpG binding domain protein 2	Multiple_Complex
TC0400001592.mm.2	11.44	11.89	1.37	0.0203	0.1447	Dnajc8	DnaJ (Hsp40) homolog, subfamily C, member 8	Multiple_Complex
TC1800000084.mm.2	13.07	13.52	1.37	0.0265	0.1675	Mib1	mindbomb homolog 1 (Drosophila)	Multiple_Complex
TC0600001734.mm.2	10.04	10.49	1.37	0.0205	0.1456	Med21	mediator complex subunit 21	Multiple_Complex
TC0200002437.mm.2	11.3	11.75	1.37	0.0437	0.2199	Slc32a1	solute carrier family 32 (GABA vesicular transporter), member 1	Coding
TC0300001824.mm.2	11.77	12.22	1.37	0.0204	0.145	Dnajc19	DnaJ (Hsp40) homolog, subfamily C, member 19	Multiple_Complex
TC1500001326.mm.2	13.95	14.4	1.37	0.0114	0.1067	Cct5	chaperonin containing Tcp1, subunit 5 (epsilon)	Multiple_Complex
TC1800001441.mm.2	10.74	11.2	1.37	0.0101	0.0995	Fbxo38	F-box protein 38	Coding
TC0600001862.mm.2	15.21	15.67	1.37	0.0163	0.1288	Ndufa4	NADH dehydrogenase (ubiquinone) 1 alpha subcomplex, 4	Coding
TC0900003021.mm.2	12.83	13.29	1.37	0.0435	0.2194	Manf; Rbm15b	mesencephalic astrocyte-derived neurotrophic factor; RNA binding motif protein 15B	Multiple_Complex
TC0500000417.mm.2	14.23	14.69	1.37	0.0129	0.1139	Ppp2r2c	protein phosphatase 2, regulatory subunit B, gamma	Multiple_Complex
TC1300002617.mm.2	11.01	11.46	1.37	0.0249	0.1623	Ipo11	importin 11	Coding
TC1100003121.mm.2	10.11	10.56	1.37	0.0299	0.1787	Derl2	Der1-like domain family, member 2	Multiple_Complex
TC0300000144.mm.2	12.14	12.6	1.37	0.0091	0.0937	Tbl1xr1	transducin (beta)-like 1X-linked receptor 1	Multiple_Complex
TC0100003786.mm.2	11.36	11.81	1.37	0.0472	0.229	Smyd2	SET and MYND domain containing 2	Multiple_Complex
TC0900003282.mm.2	10.32	10.78	1.37	0.0211	0.1477	Ano10	anoctamin 10	Multiple_Complex
TC1000000850.mm.2	16.47	16.92	1.37	0.0148	0.1216	Rps15	ribosomal protein S15	Coding
TC1100003640.mm.2	13.84	14.3	1.37	0.0097	0.097	Kpnb1	karyopherin (importin) beta 1	Multiple_Complex
TC0200001115.mm.2	16.31	16.76	1.37	0.0125	0.1116	Hnrnpa3; Gm6793	heterogeneous nuclear ribonucleoprotein A3; heterogeneous nuclear ribonucleoprotein A3 pseudogene	Multiple_Complex
TC0700002710.mm.2	12.77	13.22	1.37	0.0139	0.118	Eif3k	eukaryotic translation initiation factor 3, subunit K	Coding
TC1100000955.mm.2	12.7	13.16	1.37	0.0205	0.1455	Psmb6	proteasome (prosome, macropain) subunit, beta type 6	Multiple_Complex
TC1300001794.mm.2	11.89	12.35	1.37	0.0129	0.1134	Eci2	enoyl-Coenzyme A delta isomerase 2	Multiple_Complex
TC1300002099.mm.2	17.67	18.13	1.37	0.0125	0.1115	Hnrnpk	heterogeneous nuclear ribonucleoprotein K	Multiple_Complex
TC1600001308.mm.2	12.03	12.49	1.37	0.0137	0.1168	Ranbp1	RAN binding protein 1	Multiple_Complex
TC1300000278.mm.2	16.39	16.85	1.37	0.0106	0.1019	BC005537	cDNA sequence BC005537	Multiple_Complex
TC1000001328.mm.2	10.5	10.95	1.38	0.0285	0.174	Zfc3h1	zinc finger, C3H1-type containing	Multiple_Complex
TC0500003589.mm.2	12.97	13.43	1.38	0.0136	0.1166	Pdap1	PDGFA associated protein 1	Multiple_Complex
TC0100001526.mm.2	10.83	11.29	1.38	0.0268	0.1684	Creg1	cellular repressor of E1A-stimulated genes 1	Coding
TC0300001116.mm.2	11.94	12.4	1.38	0.0155	0.1249	Lamtor5	late endosomal/lysosomal adaptor, MAPK and MTOR activator 5	Coding
TC1600000493.mm.2	11.18	11.64	1.38	0.0197	0.1424	Sema5b	sema domain, seven thrombospondin repeats (type 1 and type 1-like), transmembrane domain (TM) and short cytoplasmic domain, (semaphorin) 5B	Multiple_Complex
TC0400003842.mm.2	16.02	16.48	1.38	0.0082	0.0883	Minos1	mitochondrial inner membrane organizing system 1	Multiple_Complex
TC0600002629.mm.2	11.84	12.3	1.38	0.0448	0.2223	Dusp11	dual specificity phosphatase 11 (RNA/RNP complex 1-interacting)	Multiple_Complex
TC0500003238.mm.2	10.9	11.37	1.38	0.0175	0.1344	Clip1	CAP-GLY domain containing linker protein 1	Multiple_Complex
TC0700002414.mm.2	16.67	17.13	1.38	0.0163	0.1285	Sepw1	selenoprotein W, muscle 1	Coding
TC0700000949.mm.2	11.81	12.28	1.38	0.0195	0.1416	Ube3a	ubiquitin protein ligase E3A	Multiple_Complex
TC0200001674.mm.2	13.03	13.49	1.38	0.0141	0.1185	Emc7	ER membrane protein complex subunit 7	Multiple_Complex
TC0100000708.mm.2	14.84	15.3	1.38	0.0123	0.1107	Mff	mitochondrial fission factor	Multiple_Complex
TC0800002471.mm.2	13.11	13.57	1.38	0.0086	0.0905	Large	like-glycosyltransferase	Multiple_Complex
TC0300000227.mm.2	11.47	11.94	1.38	0.0198	0.1428	Ndufb5	NADH dehydrogenase (ubiquinone) 1 beta subcomplex, 5	Coding
TC0600002253.mm.2	14.52	14.99	1.38	0.0199	0.143	Cycs	cytochrome c, somatic	Multiple_Complex
TC1100003106.mm.2	13.36	13.83	1.38	0.0115	0.1071	Slc25a11	solute carrier family 25 (mitochondrial carrier oxoglutarate carrier), member 11	Multiple_Complex
TC0100003533.mm.2	11.04	11.51	1.38	0.0344	0.1937	Fcer1g	Fc receptor, IgE, high affinity I, gamma polypeptide	Multiple_Complex
TC1200001770.mm.2	12.6	13.07	1.38	0.0089	0.0931	Ralgapa1	Ral GTPase activating protein, alpha subunit 1	Multiple_Complex
TC1900001070.mm.2	10.76	11.22	1.38	0.0186	0.1385	Polr2g	polymerase (RNA) II (DNA directed) polypeptide G	Multiple_Complex
TC0500002306.mm.2	11.78	12.25	1.38	0.0217	0.1497	Bod1l	biorientation of chromosomes in cell division 1-like	Coding
TC0500003220.mm.2	13.96	14.42	1.38	0.0141	0.1185	Anapc5	anaphase-promoting complex subunit 5	Coding
TC1400002171.mm.2	12.54	13.01	1.38	0.0091	0.0935	Nupl1; Mir719	nucleoporin like 1; microRNA 719	Multiple_Complex
TC1400001047.mm.2	11.48	11.95	1.38	0.0313	0.1839	Esd	esterase D/formylglutathione hydrolase	Multiple_Complex
TC0600001250.mm.2	10.53	11	1.38	0.0388	0.2076	Jagn1	jagunal homolog 1 (Drosophila)	Coding
TC1300000491.mm.2	10.94	11.4	1.38	0.0354	0.1967	Nol7	nucleolar protein 7	Multiple_Complex
TC0500001127.mm.2	12.32	12.79	1.38	0.0191	0.1403	Gm15446	predicted gene 15446	Multiple_Complex
TC0100003639.mm.2	12.06	12.52	1.38	0.0106	0.1023	Adss	adenylosuccinate synthetase, non muscle	Multiple_Complex
TC0800002372.mm.2	11.04	11.51	1.38	0.0237	0.1569	Zfp963; Zfp866	zinc finger protein 963; zinc finger protein 866	Multiple_Complex
TC0900000599.mm.2	10.37	10.84	1.38	0.0396	0.2093	Il18	interleukin 18	Multiple_Complex
TC0900002333.mm.2	11.26	11.73	1.38	0.0146	0.1208	Etfa	electron transferring flavoprotein, alpha polypeptide	Multiple_Complex
TC0400002437.mm.2	11.88	12.35	1.38	0.0224	0.1523	Ndufb6	NADH dehydrogenase (ubiquinone) 1 beta subcomplex, 6	Coding
TC1100003914.mm.2	11.09	11.56	1.38	0.0077	0.0858	Limd2	LIM domain containing 2	Multiple_Complex
TC0900000626.mm.2	13.62	14.09	1.39	0.014	0.1181	Rdx	radixin	Multiple_Complex
TC1500002200.mm.2	17.19	17.66	1.39	0.008	0.0879	Tuba1a	tubulin, alpha 1A	Multiple_Complex
TC0900001424.mm.2	11.16	11.63	1.39	0.039	0.2079	Celsr3	cadherin, EGF LAG seven-pass G-type receptor 3 (flamingo homolog, Drosophila)	Multiple_Complex
TC1900000777.mm.2	10.13	10.6	1.39	0.0374	0.2032	Vti1a	vesicle transport through interaction with t-SNAREs 1A	Multiple_Complex
TC0700004494.mm.2	11.17	11.64	1.39	0.0151	0.1234	Echs1	enoyl Coenzyme A hydratase, short chain, 1, mitochondrial	Multiple_Complex
TC0100002938.mm.2	15.37	15.84	1.39	0.0176	0.1347	2900060B14Rik	RIKEN cDNA 2900060B14 gene	Multiple_Complex
TC0500002828.mm.2	13.4	13.87	1.39	0.0258	0.165	Hnrnpdl	heterogeneous nuclear ribonucleoprotein D-like	Multiple_Complex
TC0300001937.mm.2	12.62	13.09	1.39	0.0146	0.1208	Slc7a11	solute carrier family 7 (cationic amino acid transporter, y+ system), member 11	Multiple_Complex
TC0700003798.mm.2	14.66	15.13	1.39	0.0098	0.0973	Rps3; Snord15b	ribosomal protein S3; small nucleolar RNA, C/D box 14B	Multiple_Complex
TC0500003708.mm.2	12.94	13.42	1.39	0.0173	0.1334	Mrpl33	mitochondrial ribosomal protein L33	Multiple_Complex
TC1500000947.mm.2	11.06	11.54	1.39	0.017	0.1319	Arid2	AT rich interactive domain 2 (ARID, RFX-like)	Multiple_Complex
TC1500001279.mm.2	13.39	13.87	1.39	0.0257	0.1649	Basp1	brain abundant, membrane attached signal protein 1	Multiple_Complex
TC0400000725.mm.2	10.16	10.63	1.39	0.0282	0.1726	Atp6v1g1	ATPase, H+ transporting, lysosomal V1 subunit G1	Coding
TC0100001252.mm.2	11.86	12.33	1.39	0.0177	0.1351	Csrp1	cysteine and glycine-rich protein 1	Coding
TC1600001582.mm.2	10.26	10.74	1.39	0.0085	0.0905	Slc15a2	solute carrier family 15 (H+/peptide transporter), member 2	Multiple_Complex
TC1200002434.mm.2	12.64	13.12	1.39	0.01	0.0988	Akt1	thymoma viral proto-oncogene 1	Multiple_Complex
TC0400000413.mm.2	11.16	11.64	1.39	0.0143	0.1196	Gm2506; Ccl27b	predicted gene 2506; chemokine (C-C motif) ligand 27b	Coding
TC1400002231.mm.2	11.83	12.31	1.39	0.0122	0.11	Msra	methionine sulfoxide reductase A	Coding
TC0600000016.mm.2	11.63	12.11	1.39	0.0413	0.214	Ppp1r9a	protein phosphatase 1, regulatory (inhibitor) subunit 9A	Multiple_Complex
TC1800001141.mm.2	11.16	11.64	1.39	0.0172	0.1331	Epb41l4a	erythrocyte membrane protein band 4.1 like 4a	Coding
TC0900002879.mm.2	11.48	11.96	1.39	0.0232	0.1553	Rnf7	ring finger protein 7	Multiple_Complex
TC1100000573.mm.2	11.63	12.11	1.4	0.0197	0.1424	Nhp2	NHP2 ribonucleoprotein	Multiple_Complex
TC1300002594.mm.2	11.38	11.86	1.4	0.0356	0.1975	Nln	neurolysin (metallopeptidase M3 family)	Multiple_Complex
TC1000000784.mm.2	10.59	11.07	1.4	0.0268	0.1682	Cstb	cystatin B	Coding
TC0300002695.mm.2	10.6	11.09	1.4	0.0252	0.1633	Cd53	CD53 antigen	Coding
TC1700001499.mm.2	13.54	14.02	1.4	0.0094	0.0954	Psmb1	proteasome (prosome, macropain) subunit, beta type 1	Coding
TC1300002689.mm.2	10.01	10.49	1.4	0.0387	0.2072	Gpx8	glutathione peroxidase 8 (putative)	Coding
TC0200002530.mm.2	10.74	11.23	1.4	0.022	0.1508	Dnttip1	deoxynucleotidyltransferase, terminal, interacting protein 1	Multiple_Complex
TC1800000343.mm.2	12.3	12.79	1.4	0.0064	0.077	Ik	IK cytokine	Coding
TC1600000219.mm.2	10.74	11.22	1.4	0.0496	0.2349	Lztr1	leucine-zipper-like transcriptional regulator, 1	Multiple_Complex
TC1400001902.mm.2	10.66	11.15	1.4	0.0084	0.0894	Fermt2	fermitin family homolog 2 (Drosophila)	Multiple_Complex
TC1800000797.mm.2	16.17	16.66	1.4	0.0065	0.0779	Rpl17	ribosomal protein L17	Coding
TC0500001512.mm.2	12.23	12.72	1.4	0.0127	0.1121	Cct6a; Snora15	chaperonin containing Tcp1, subunit 6a (zeta); small nucleolar RNA, H/ACA box 15	Multiple_Complex
TC0300001401.mm.2	10.48	10.97	1.4	0.0132	0.1151	Lamtor3	late endosomal/lysosomal adaptor, MAPK and MTOR activator 3	Multiple_Complex
TC1100000967.mm.2	12.65	13.14	1.4	0.0091	0.0939	Rabep1	rabaptin, RAB GTPase binding effector protein 1	Multiple_Complex
TC1500001450.mm.2	10.66	11.15	1.4	0.0407	0.2123	Angpt1	angiopoietin 1	Coding
TC0100002993.mm.2	13.81	14.3	1.4	0.0059	0.0735	Actr3	ARP3 actin-related protein 3	Coding
TC1400001634.mm.2	10.41	10.9	1.4	0.0076	0.0856	Ccdc66	coiled-coil domain containing 66	Coding
TC0900002450.mm.2	16.79	17.28	1.41	0.006	0.0749	Rplp1	ribosomal protein, large, P1	Coding
TC0100002776.mm.2	10.47	10.96	1.41	0.0104	0.101	Arl4c	ADP-ribosylation factor-like 4C	Coding
TC1400001551.mm.2	11.71	12.21	1.41	0.0199	0.1429	Camk2g	calcium/calmodulin-dependent protein kinase II gamma	Coding
TC1000002714.mm.2	12.75	13.24	1.41	0.0114	0.1065	Plxnc1	plexin C1	Multiple_Complex
TC0900001605.mm.2	15.65	16.15	1.41	0.0115	0.107	Rpl14; Rpl14-ps1	ribosomal protein L14; ribosomal protein L14, pseudogene 1	Coding
TC0200003492.mm.2	10.92	11.42	1.41	0.0245	0.1608	Orc4	origin recognition complex, subunit 4	Multiple_Complex
TC1100001886.mm.2	10.47	10.96	1.41	0.0279	0.1715	Slc9a3r1	solute carrier family 9 (sodium/hydrogen exchanger), member 3 regulator 1	Coding
TC1000000873.mm.2	14.98	15.47	1.41	0.0065	0.0779	Oaz1; Oaz1-ps; Mir1982	ornithine decarboxylase antizyme 1; ornithine decarboxylase antizyme 1, pseudogene; microRNA 1982	Multiple_Complex
TC0200002352.mm.2	10.82	11.31	1.41	0.011	0.1044	Raly; a	hnRNP-associated with lethal yellow; nonagouti	Multiple_Complex
TC0800001871.mm.2	14.5	14.99	1.41	0.0061	0.0751	Vdac3	voltage-dependent anion channel 3	Coding
TC0100003351.mm.2	12.66	13.15	1.41	0.0056	0.071	Cacybp	calcyclin binding protein	Coding
TC1900000894.mm.2	12.57	13.07	1.41	0.0073	0.0833	Ndufv1	NADH dehydrogenase (ubiquinone) flavoprotein 1	Multiple_Complex
TC0300000258.mm.2	10.31	10.81	1.41	0.0316	0.1847	Atp11b	ATPase, class VI, type 11B	Multiple_Complex
TC0200004264.mm.2	11.73	12.23	1.41	0.0096	0.0967	Rcn1	reticulocalbin 1	Multiple_Complex
TC1700000351.mm.2	10.51	11.01	1.41	0.0183	0.1376	Msrb1	methionine sulfoxide reductase B1	Coding
TC0600001129.mm.2	12.3	12.8	1.41	0.0183	0.1375	Arl6ip5	ADP-ribosylation factor-like 6 interacting protein 5	Coding
TC0100002816.mm.2	15.55	16.05	1.41	0.0063	0.077	Myeov2	myeloma overexpressed 2	Multiple_Complex
TC1200001832.mm.2	12.9	13.4	1.41	0.013	0.1141	Fkbp3	FK506 binding protein 3	Coding
TC0900000737.mm.2	16.2	16.7	1.42	0.0193	0.141	Nptn	neuroplastin	Multiple_Complex
TC1100002119.mm.2	10.91	11.41	1.42	0.0097	0.097	Uqcr10	ubiquinol-cytochrome c reductase, complex III subunit X	Multiple_Complex
TC0400001421.mm.2	10.74	11.24	1.42	0.0137	0.1169	Sf3a3	splicing factor 3a, subunit 3	Multiple_Complex
TC1600001477.mm.2	10.83	11.33	1.42	0.0103	0.1007	Ppp1r2	protein phosphatase 1, regulatory (inhibitor) subunit 2	Multiple_Complex
TC0800001770.mm.2	11.39	11.89	1.42	0.0192	0.1405	Csmd1	CUB and Sushi multiple domains 1	Multiple_Complex
TC1300000244.mm.2	11.93	12.44	1.42	0.0202	0.1438	Hist1h4h	histone cluster 1, H4h	Coding
TC1000003228.mm.2	13.83	14.33	1.42	0.0122	0.1103	Bloc1s1	biogenesis of lysosomal organelles complex-1, subunit 1	Multiple_Complex
TC0300002237.mm.2	10.72	11.22	1.42	0.0098	0.0974	D930015E06Rik	RIKEN cDNA D930015E06 gene	Multiple_Complex
TC1100001578.mm.2	12.36	12.87	1.42	0.0096	0.0967	Psmd3	proteasome (prosome, macropain) 26S subunit, non-ATPase, 3	Multiple_Complex
TC0200003512.mm.2	10.76	11.27	1.42	0.0205	0.1457	Rnd3	Rho family GTPase 3	Multiple_Complex
TC0600000078.mm.2	11.88	12.39	1.42	0.0075	0.085	Phf14	PHD finger protein 14	Multiple_Complex
TC1100001535.mm.2	10.2	10.71	1.42	0.0218	0.1501	Mrpl45	mitochondrial ribosomal protein L45	Coding
TC0700002173.mm.2	10.62	11.13	1.42	0.0144	0.1197	Ube2s	ubiquitin-conjugating enzyme E2S	Coding
TC1200001593.mm.2	13.03	13.54	1.42	0.0058	0.0732	Dld	dihydrolipoamide dehydrogenase	Coding
TC0900001403.mm.2	11.14	11.65	1.42	0.014	0.1181	Usp4	ubiquitin specific peptidase 4 (proto-oncogene)	Multiple_Complex
TC0800000759.mm.2	10.45	10.96	1.42	0.0149	0.122	Lsm4	LSM4 homolog, U6 small nuclear RNA associated (S. cerevisiae)	Multiple_Complex
TC0700000495.mm.2	13.62	14.13	1.42	0.0082	0.0886	Rps16	ribosomal protein S16	Multiple_Complex
TC0400003599.mm.2	12.48	12.99	1.42	0.0102	0.1	Hdac1	histone deacetylase 1	Multiple_Complex
TC0700001606.mm.2	13.11	13.62	1.43	0.0081	0.0882	Eif3f	eukaryotic translation initiation factor 3, subunit F	Multiple_Complex
TC0900000117.mm.2	10.32	10.84	1.43	0.0158	0.1263	Taf1d; Gm25500	TATA box binding protein (Tbp)-associated factor, RNA polymerase I, D; predicted gene, 25500	Multiple_Complex
TC1200001277.mm.2	10.81	11.32	1.43	0.0055	0.0702	Pacs2	phosphofurin acidic cluster sorting protein 2	Multiple_Complex
TC1100000975.mm.2	10.07	10.59	1.43	0.0217	0.1496	Mis12	MIS12 homolog (yeast)	Multiple_Complex
TC1600001593.mm.2	13.62	14.13	1.43	0.007	0.081	Ndufb4	NADH dehydrogenase (ubiquinone) 1 beta subcomplex 4	Multiple_Complex
TC1700000005.mm.2	10.19	10.7	1.43	0.0098	0.0975	Scaf8	SR-related CTD-associated factor 8	Multiple_Complex
TC1100001892.mm.2	10.84	11.35	1.43	0.0131	0.1145	Ict1	immature colon carcinoma transcript 1	Multiple_Complex
TC0200001586.mm.2	10.97	11.48	1.43	0.0121	0.1097	Immp1l	IMP1 inner mitochondrial membrane peptidase-like (S. cerevisiae)	Coding
TC0200003407.mm.2	10.48	10.99	1.43	0.0176	0.1347	Dennd1a	DENN/MADD domain containing 1A	Multiple_Complex
TC0900002149.mm.2	11.07	11.59	1.43	0.0248	0.1618	Cbl	Casitas B-lineage lymphoma	Multiple_Complex
TC1000002121.mm.2	12.37	12.88	1.43	0.0166	0.13	Grik2	glutamate receptor, ionotropic, kainate 2 (beta 2)	Multiple_Complex
TC1400001994.mm.2	10.1	10.62	1.43	0.014	0.1184	Tmem55b	transmembrane protein 55b	Multiple_Complex
TC0100000561.mm.2	10.39	10.91	1.43	0.0207	0.1463	Rpe	ribulose-5-phosphate-3-epimerase	Coding
TC1500001750.mm.2	13.53	14.04	1.43	0.0057	0.0726	Eef1d	eukaryotic translation elongation factor 1 delta (guanine nucleotide exchange protein)	Multiple_Complex
TC0300002807.mm.2	10.88	11.39	1.43	0.0153	0.1241	Rtca	RNA 3-terminal phosphate cyclase; RNA 3'-terminal phosphate cyclase	Multiple_Complex
TC0500000542.mm.2	13.58	14.1	1.43	0.0052	0.0684	Tbc1d19	TBC1 domain family, member 19	Coding
TC1600001473.mm.2	11.96	12.47	1.43	0.0269	0.1688	Acap2	ArfGAP with coiled-coil, ankyrin repeat and PH domains 2	Multiple_Complex
TC0500001510.mm.2	12.69	13.21	1.43	0.0086	0.0909	Gbas	glioblastoma amplified sequence	Multiple_Complex
TC0200001356.mm.2	14.26	14.78	1.43	0.0182	0.137	Mtch2	mitochondrial carrier homolog 2 (C. elegans)	Multiple_Complex
TC0900001414.mm.2	10.1	10.62	1.43	0.0046	0.0647	Impdh2	inosine 5-phosphate dehydrogenase 2; inosine 5'-phosphate dehydrogenase 2	Coding
TC1000002932.mm.2	12.68	13.2	1.43	0.0104	0.101	Cpsf6	cleavage and polyadenylation specific factor 6	Multiple_Complex
TC0300003087.mm.2	12.42	12.94	1.43	0.0434	0.2194	Cyr61	cysteine rich protein 61	Coding
TC1200000467.mm.2	12.02	12.54	1.43	0.0082	0.0886	Psma6	proteasome (prosome, macropain) subunit, alpha type 6	Multiple_Complex
TC0500000176.mm.2	11.16	11.68	1.43	0.0212	0.148	Pmpcb	peptidase (mitochondrial processing) beta	Multiple_Complex
TC0100002381.mm.2	10.75	11.27	1.43	0.0209	0.1471	Clk1	CDC-like kinase 1	Multiple_Complex
TC1100000753.mm.2	10.84	11.36	1.43	0.0423	0.2165	Gid4	GID complex subunit 4, VID24 homolog (S. cerevisiae)	Multiple_Complex
TC1100001206.mm.2	12.13	12.65	1.44	0.0048	0.0662	Psmd11	proteasome (prosome, macropain) 26S subunit, non-ATPase, 11	Multiple_Complex
TC1600001398.mm.2	13.61	14.14	1.44	0.0464	0.2271	Sst	somatostatin	Coding
TC0900001261.mm.2	10.32	10.84	1.44	0.0148	0.1219	Stag1	stromal antigen 1	Multiple_Complex
TC1700002764.mm.2	10.35	10.88	1.44	0.0093	0.0948	Sft2d1	SFT2 domain containing 1	Multiple_Complex
TC0700001258.mm.2	12.15	12.67	1.44	0.0414	0.2142	Ctsc	cathepsin C	Multiple_Complex
TC0700002854.mm.2	13.56	14.08	1.44	0.005	0.0673	Nudt19	nudix (nucleoside diphosphate linked moiety X)-type motif 19	Multiple_Complex
TC1600000981.mm.2	13.89	14.42	1.44	0.0101	0.0995	Sod1	superoxide dismutase 1, soluble	Multiple_Complex
TC1300001777.mm.2	10.18	10.71	1.44	0.0322	0.1866	Serpinb6a	serine (or cysteine) peptidase inhibitor, clade B, member 6a	Multiple_Complex
TC0800002881.mm.2	13.43	13.96	1.44	0.0057	0.0726	Psmd7	proteasome (prosome, macropain) 26S subunit, non-ATPase, 7	Multiple_Complex
TC0100000271.mm.2	10.52	11.05	1.44	0.0068	0.08	Eif5b	eukaryotic translation initiation factor 5B	Multiple_Complex
TC0100000284.mm.2	16.06	16.59	1.44	0.0034	0.0546	Rpl31	ribosomal protein L31	Coding
TC1000001991.mm.2	10.37	10.9	1.44	0.0273	0.1698	Rwdd1	RWD domain containing 1	Multiple_Complex
TC1000002442.mm.2	11.16	11.69	1.44	0.0345	0.1941	D10Jhu81e	DNA segment, Chr 10, Johns Hopkins University 81 expressed	Coding
TC1200001562.mm.2	11.69	12.22	1.44	0.01	0.099	Sox11	SRY (sex determining region Y)-box 11	Multiple_Complex
TC0200004352.mm.2	14.1	14.62	1.44	0.005	0.0672	Emc4	ER membrane protein complex subunit 4	Multiple_Complex
TC0200001121.mm.2	10.25	10.78	1.44	0.0199	0.143	Agps	alkylglycerone phosphate synthase	Multiple_Complex
TC1100000576.mm.2	13.5	14.03	1.44	0.0063	0.0764	Sar1b	SAR1 gene homolog B (S. cerevisiae)	Multiple_Complex
TC1500001365.mm.2	16.01	16.54	1.45	0.0038	0.0582	Cox6c	cytochrome c oxidase subunit VIc	Multiple_Complex
TC0200002044.mm.2	11.45	11.99	1.45	0.0123	0.1107	Crls1	cardiolipin synthase 1	Coding
TC1400000485.mm.2	11.73	12.26	1.45	0.0097	0.0972	Psmc6	proteasome (prosome, macropain) 26S subunit, ATPase, 6	Coding
TC0400001136.mm.2	10.61	11.15	1.45	0.0191	0.1403	Magoh	mago homolog, exon junction complex core component	Multiple_Complex
TC0400003267.mm.2	11.72	12.25	1.45	0.004	0.0595	Rnf11	ring finger protein 11	Multiple_Complex
TC1100004075.mm.2	10.52	11.05	1.45	0.0089	0.0925	Nt5c	5,3-nucleotidase, cytosolic; 5',3'-nucleotidase, cytosolic	Multiple_Complex
TC1100003496.mm.2	12.11	12.64	1.45	0.0097	0.0969	Msi2	musashi RNA-binding protein 2	Multiple_Complex
TC0100000633.mm.2	11.18	11.72	1.45	0.0136	0.1166	Ctdsp1	CTD (carboxy-terminal domain, RNA polymerase II, polypeptide A) small phosphatase 1	Multiple_Complex
TC1700001075.mm.2	11.82	12.35	1.45	0.0176	0.1347	Ppp4r1	protein phosphatase 4, regulatory subunit 1	Multiple_Complex
TC0900002164.mm.2	11.06	11.6	1.45	0.0066	0.079	Trappc4	trafficking protein particle complex 4	Coding
TC0200001102.mm.2	10.56	11.1	1.45	0.0057	0.0726	Mtx2	metaxin 2	Multiple_Complex
TC1200002002.mm.2	11.12	11.66	1.45	0.0059	0.0741	Erh	enhancer of rudimentary homolog (Drosophila)	Coding
TC0100001341.mm.2	13.3	13.84	1.45	0.0097	0.097	Tpr	translocated promoter region, nuclear basket protein	Multiple_Complex
TC1100001253.mm.2	11.5	12.04	1.45	0.0092	0.0945	Taf15	TAF15 RNA polymerase II, TATA box binding protein (TBP)-associated factor	Multiple_Complex
TC0800002745.mm.2	11.16	11.7	1.45	0.0153	0.1241	Csnk2a2	casein kinase 2, alpha prime polypeptide	Multiple_Complex
TC1900000127.mm.2	12.72	13.26	1.45	0.0101	0.0995	Ppp1r14b	protein phosphatase 1, regulatory (inhibitor) subunit 14B	Coding
TC1800000534.mm.2	12.34	12.88	1.45	0.0062	0.0759	Snx2	sorting nexin 2	Coding
TC1100002694.mm.2	15.05	15.59	1.45	0.0038	0.0579	Hnrnpab	heterogeneous nuclear ribonucleoprotein A/B	Coding
TC0100002175.mm.2	10.91	11.45	1.46	0.0114	0.1065	Uggt1	UDP-glucose glycoprotein glucosyltransferase 1	Multiple_Complex
TC1400001664.mm.2	12.7	13.24	1.46	0.0034	0.0546	Spcs1	signal peptidase complex subunit 1 homolog (S. cerevisiae)	Multiple_Complex
TC0100000519.mm.2	14.98	15.52	1.46	0.0044	0.0628	Eef1b2	eukaryotic translation elongation factor 1 beta 2	Multiple_Complex
TC1400000119.mm.2	10.38	10.92	1.46	0.0227	0.1535	Slc4a7	solute carrier family 4, sodium bicarbonate cotransporter, member 7	Multiple_Complex
TC1100000866.mm.2	10.16	10.71	1.46	0.008	0.0877	Stx8	syntaxin 8	Multiple_Complex
TC0800000090.mm.2	10.96	11.5	1.46	0.0194	0.1413	Carkd	carbohydrate kinase domain containing	Multiple_Complex
TC0500003439.mm.2	10.32	10.87	1.46	0.0146	0.1207	Srrt	serrate RNA effector molecule homolog (Arabidopsis)	Coding
TC0400001772.mm.2	12.74	13.29	1.46	0.0053	0.0693	Sdhb	succinate dehydrogenase complex, subunit B, iron sulfur (Ip)	Multiple_Complex
TC1400001314.mm.2	12.64	13.19	1.46	0.0039	0.0587	Ipo5	importin 5	Multiple_Complex
TC0400001722.mm.2	12.71	13.25	1.46	0.0061	0.0752	Ddost	dolichyl-di-phosphooligosaccharide-protein glycotransferase	Coding
TC0600002966.mm.2	11.95	12.5	1.46	0.0053	0.0692	Tmcc1	transmembrane and coiled coil domains 1	Multiple_Complex
TC1300000101.mm.2	12	12.55	1.46	0.0049	0.0667	Psma2	proteasome (prosome, macropain) subunit, alpha type 2	Multiple_Complex
TC0200003607.mm.2	11.45	12	1.46	0.0314	0.1841	Rbms1	RNA binding motif, single stranded interacting protein 1	Multiple_Complex
TC0700003581.mm.2	11.81	12.35	1.46	0.0102	0.1	Idh2	isocitrate dehydrogenase 2 (NADP+), mitochondrial	Multiple_Complex
TC0400000426.mm.2	10.48	11.03	1.46	0.0402	0.211	Dnajb5	DnaJ (Hsp40) homolog, subfamily B, member 5	Multiple_Complex
TC0400001259.mm.2	15.81	16.36	1.46	0.004	0.0598	Prdx1	peroxiredoxin 1	Multiple_Complex
TC1100000730.mm.2	14.24	14.79	1.47	0.0066	0.0789	Mprip	myosin phosphatase Rho interacting protein	Multiple_Complex
TC1200001863.mm.2	10.5	11.05	1.47	0.0229	0.1546	Nemf	nuclear export mediator factor	Coding
TC0200002990.mm.2	13.94	14.5	1.47	0.0031	0.052	Hacd1	3-hydroxyacyl-CoA dehydratase 1	Multiple_Complex
TC0900000105.mm.2	12.78	13.33	1.47	0.0037	0.0574	Cwc15	CWC15 homolog (S. cerevisiae)	Multiple_Complex
TC1000002398.mm.2	10.3	10.85	1.47	0.0064	0.0774	Prmt2; Mir678	protein arginine N-methyltransferase 2; microRNA 678	Multiple_Complex
TC0100000609.mm.2	12.43	12.98	1.47	0.0093	0.095	Rpl37a	ribosomal protein L37a	Coding
TC0600001657.mm.2	12.51	13.07	1.47	0.0033	0.054	Aebp2	AE binding protein 2	Multiple_Complex
TC0500000888.mm.2	14.46	15.02	1.47	0.0035	0.055	45180	septin 11	Multiple_Complex
TC0400000949.mm.2	10.91	11.46	1.47	0.0058	0.0731	Ift74	intraflagellar transport 74	Multiple_Complex
TC1600001191.mm.2	10.89	11.44	1.47	0.008	0.0879	Emp2	epithelial membrane protein 2	Coding
TC1100004296.mm.2	13.89	14.45	1.47	0.0045	0.064	Nme1	NME/NM23 nucleoside diphosphate kinase 1	Coding
TC0900000306.mm.2	11.11	11.67	1.47	0.0092	0.0942	LOC100862175	PREDICTED: uncharacterized LOC100862175 (LOC100862175), miscRNA.	NonCoding
TC0400001307.mm.2	10.18	10.74	1.47	0.0093	0.0948	Elovl1	elongation of very long chain fatty acids (FEN1/Elo2, SUR4/Elo3, yeast)-like 1	Multiple_Complex
TC1000000892.mm.2	10.97	11.53	1.48	0.0104	0.101	Pip5k1c	phosphatidylinositol-4-phosphate 5-kinase, type 1 gamma	Multiple_Complex
TC0500000663.mm.2	12.16	12.72	1.48	0.0053	0.0689	Gabrb1	gamma-aminobutyric acid (GABA) A receptor, subunit beta 1	Multiple_Complex
TC0500002672.mm.2	11.9	12.47	1.48	0.0149	0.1221	Epha5	Eph receptor A5	Multiple_Complex
TC1400001559.mm.2	11.21	11.78	1.48	0.0053	0.0693	Comtd1	catechol-O-methyltransferase domain containing 1	Multiple_Complex
TC0300000494.mm.2	10.02	10.59	1.48	0.0159	0.1265	Arhgef26	Rho guanine nucleotide exchange factor (GEF) 26	Multiple_Complex
TC4_JH584293_random00000007.mm.2	12.22	12.78	1.48	0.0136	0.1166	Ccl27b; Gm2506; Gm13306	chemokine (C-C motif) ligand 27b; predicted gene 2506; predicted gene 13306	Coding
TC4_JH584294_random00000001.mm.2	12.22	12.78	1.48	0.0136	0.1166	Ccl27b; Gm2506	chemokine (C-C motif) ligand 27b; predicted gene 2506	Coding
TC0400001543.mm.2	13.13	13.69	1.48	0.0123	0.1106	Fabp3	fatty acid binding protein 3, muscle and heart	Coding
TC1000000469.mm.2	12.04	12.6	1.48	0.0046	0.0644	Nus1	nuclear undecaprenyl pyrophosphate synthase 1 homolog (S. cerevisiae)	Multiple_Complex
TC0900001402.mm.2	14.59	15.15	1.48	0.0038	0.0577	Gpx1	glutathione peroxidase 1	Coding
TC1000001546.mm.2	14.22	14.79	1.48	0.002	0.0388	Cdk4	cyclin-dependent kinase 4	Multiple_Complex
TC1000001698.mm.2	11.38	11.95	1.48	0.0079	0.0872	Pcmt1; BC020402	protein-L-isoaspartate (D-aspartate) O-methyltransferase 1; cDNA sequence BC020402	Multiple_Complex
TC1800000243.mm.2	10.42	10.99	1.48	0.007	0.0809	Polr2d	polymerase (RNA) II (DNA directed) polypeptide D	Coding
TC1000000386.mm.2	10.89	11.46	1.48	0.0063	0.0769	Sec63	SEC63-like (S. cerevisiae)	Multiple_Complex
TC0700000989.mm.2	10.57	11.14	1.49	0.0191	0.1403	Snrpa1	small nuclear ribonucleoprotein polypeptide A; small nuclear ribonucleoprotein polypeptide A'	Multiple_Complex
TC1000002357.mm.2	12.13	12.71	1.49	0.0027	0.0465	Ube2d1	ubiquitin-conjugating enzyme E2D 1	Multiple_Complex
TC1200001568.mm.2	15.25	15.82	1.49	0.0023	0.0418	Rps7	ribosomal protein S7	Coding
TC0800001599.mm.2	12.81	13.38	1.49	0.0032	0.0532	Itgb1	integrin beta 1 (fibronectin receptor beta)	Multiple_Complex
TC1800001198.mm.2	10.42	10.99	1.49	0.0075	0.0842	Ndufa2	NADH dehydrogenase (ubiquinone) 1 alpha subcomplex, 2	Coding
TC0800000010.mm.2	11.16	11.73	1.49	0.0092	0.0945	Mcoln1	mucolipin 1	Multiple_Complex
TC0700001689.mm.2	10.96	11.54	1.49	0.0133	0.1154	Xylt1	xylosyltransferase 1	Multiple_Complex
TC1000002260.mm.2	10.13	10.71	1.5	0.005	0.0669	Srgn	serglycin	Multiple_Complex
TC0400002516.mm.2	11.6	12.18	1.5	0.0081	0.0882	Stoml2	stomatin (Epb7.2)-like 2	Multiple_Complex
TC0300001398.mm.2	13.54	14.12	1.5	0.003	0.0511	H2afz	H2A histone family, member Z	Multiple_Complex
TC0200005486.mm.2	10.06	10.64	1.5	0.0067	0.0792	Dbndd2	dysbindin (dystrobrevin binding protein 1) domain containing 2	Multiple_Complex
TC0100003027.mm.2	12.53	13.11	1.5	0.0048	0.0664	Dars	aspartyl-tRNA synthetase	Multiple_Complex
TC0800002578.mm.2	11.52	12.1	1.5	0.0055	0.0707	D8Ertd738e	DNA segment, Chr 8, ERATO Doi 738, expressed	Coding
TC1400002094.mm.2	11.42	12.01	1.5	0.011	0.1044	Nedd8	neural precursor cell expressed, developmentally down-regulated gene 8	Coding
TC0700003658.mm.2	11.04	11.63	1.5	0.0046	0.0642	Zfand6	zinc finger, AN1-type domain 6	Coding
TC1300002093.mm.2	12.33	12.91	1.5	0.0136	0.1166	Hnrnpa0	heterogeneous nuclear ribonucleoprotein A0	Multiple_Complex
TC0400000341.mm.2	10.92	11.51	1.5	0.0078	0.0866	Aco1	aconitase 1	Multiple_Complex
TC0900002472.mm.2	11.06	11.65	1.5	0.0162	0.1283	Map2k5	mitogen-activated protein kinase kinase 5	Coding
TC1600001025.mm.2	10.34	10.93	1.5	0.012	0.1092	Smim11	small integral membrane protein 11	Coding
TC0900000511.mm.2	13.17	13.75	1.5	0.0067	0.0792	Rps25	ribosomal protein S25	Coding
TC0900002780.mm.2	11.82	12.4	1.5	0.0031	0.0518	Me1	malic enzyme 1, NADP(+)-dependent, cytosolic	Coding
TC1600001466.mm.2	10.56	11.15	1.5	0.0224	0.1523	Lsg1	large subunit GTPase 1 homolog (S. cerevisiae)	Multiple_Complex
TC0200004250.mm.2	11.2	11.79	1.51	0.0191	0.1403	Qser1	glutamine and serine rich 1	Multiple_Complex
TC0900002757.mm.2	12.07	12.66	1.51	0.0021	0.0406	Phip	pleckstrin homology domain interacting protein	Multiple_Complex
TC0900000197.mm.2	14.04	14.63	1.51	0.0055	0.0703	Dnm2	dynamin 2	Multiple_Complex
TC0400002022.mm.2	14.26	14.85	1.51	0.0053	0.069	Rpl22	ribosomal protein L22	Multiple_Complex
TC0800000648.mm.2	10.41	11	1.51	0.003	0.0506	2700029M09Rik	RIKEN cDNA 2700029M09 gene	Multiple_Complex
TC1600000301.mm.2	10.48	11.07	1.51	0.0034	0.0541	Vps8	vacuolar protein sorting 8 homolog (S. cerevisiae)	Multiple_Complex
TC0400002526.mm.2	17.16	17.75	1.51	0.0169	0.1315	Rmrp	RNA component of mitochondrial RNAase P	NonCoding
TC1500000423.mm.2	14.51	15.1	1.51	0.0049	0.0664	Ndufb9	NADH dehydrogenase (ubiquinone) 1 beta subcomplex, 9	Coding
TC0100000351.mm.2	10.19	10.79	1.51	0.0132	0.1151	Wdr75	WD repeat domain 75	Multiple_Complex
TC1100001359.mm.2	13.72	14.31	1.51	0.0046	0.0642	Srsf1	serine/arginine-rich splicing factor 1	Multiple_Complex
TC0600002240.mm.2	14.18	14.77	1.52	0.0031	0.0515	Tra2a	transformer 2 alpha homolog (Drosophila)	Multiple_Complex
TC0500002154.mm.2	13.19	13.79	1.52	0.0035	0.055	Hadha	hydroxyacyl-Coenzyme A dehydrogenase/3-ketoacyl-Coenzyme A thiolase/enoyl-Coenzyme A hydratase (trifunctional protein), alpha subunit	Multiple_Complex
TC1100000493.mm.2	12.85	13.45	1.52	0.0021	0.04	Gnb2l1; Snord96a; Snord95	guanine nucleotide binding protein (G protein), beta polypeptide 2 like 1; small nucleolar RNA, C/D box 96A; small nucleolar RNA, C/D box 95	Multiple_Complex
TC1000000312.mm.2	13.57	14.17	1.52	0.0015	0.0335	Hdac2	histone deacetylase 2	Multiple_Complex
TC0500001757.mm.2	11.36	11.96	1.52	0.0079	0.0876	Trrap	transformation/transcription domain-associated protein	Multiple_Complex
TC0300002681.mm.2	13.02	13.62	1.52	0.0018	0.0371	Atp5f1	ATP synthase, H+ transporting, mitochondrial F0 complex, subunit B1	Multiple_Complex
TC0100000456.mm.2	10.33	10.93	1.52	0.0088	0.0924	Nop58	NOP58 ribonucleoprotein	Coding
TC0200002261.mm.2	12.95	13.55	1.52	0.0017	0.0349	Nsfl1c	NSFL1 (p97) cofactor (p47)	Multiple_Complex
TC1900001621.mm.2	15.99	16.59	1.52	0.004	0.0597	Usmg5	upregulated during skeletal muscle growth 5	Multiple_Complex
TC0600001943.mm.2	10.76	11.36	1.52	0.0179	0.1357	Ndufa5	NADH dehydrogenase (ubiquinone) 1 alpha subcomplex, 5	Multiple_Complex
TC0400000396.mm.2	12.21	12.82	1.52	0.0051	0.0677	Gm13306; Ccl27b; 4933409K07Rik	predicted gene 13306; chemokine (C-C motif) ligand 27b; RIKEN cDNA 4933409K07 gene	Multiple_Complex
TC1000002586.mm.2	12.4	13	1.52	0.01	0.0988	Appl2	adaptor protein, phosphotyrosine interaction, PH domain and leucine zipper containing 2	Multiple_Complex
TC1800000509.mm.2	11.27	11.88	1.53	0.004	0.0595	Hsd17b4	hydroxysteroid (17-beta) dehydrogenase 4	Multiple_Complex
TC1700001675.mm.2	10.71	11.32	1.53	0.0163	0.1288	Stub1; Mir3082	STIP1 homology and U-Box containing protein 1; microRNA 3082	Multiple_Complex
TC1000001266.mm.2	12.12	12.73	1.53	0.0014	0.0307	Ppp1r12a	protein phosphatase 1, regulatory (inhibitor) subunit 12A	Coding
TC0300000750.mm.2	12.1	12.71	1.53	0.0103	0.1006	Gba	glucosidase, beta, acid	Multiple_Complex
TC0300002118.mm.2	11.22	11.84	1.53	0.0037	0.0575	Gm5848	PREDICTED: predicted pseudogene 5848 (Gm5848), mRNA.	Coding
TC0200002942.mm.2	14.48	15.09	1.53	0.0019	0.0373	Atp5c1	ATP synthase, H+ transporting, mitochondrial F1 complex, gamma polypeptide 1	Coding
TC0900000862.mm.2	13	13.62	1.53	0.0081	0.0882	Ppib	peptidylprolyl isomerase B	Coding
TC0700003719.mm.2	12.54	13.15	1.53	0.0041	0.0603	l7Rn6	lethal, Chr 7, Rinchik 6	Multiple_Complex
TC1300000560.mm.2	10.26	10.88	1.53	0.0486	0.2323	Ninj1	ninjurin 1	Multiple_Complex
TC0200002785.mm.2	13.54	14.15	1.53	0.0025	0.0449	Rps21	ribosomal protein S21	Multiple_Complex
TC1500001943.mm.2	10.69	11.31	1.53	0.0164	0.1293	Ndufa6	NADH dehydrogenase (ubiquinone) 1 alpha subcomplex, 6 (B14)	Multiple_Complex
TC0100001414.mm.2	13.09	13.71	1.53	0.0034	0.0543	Gm2000	predicted gene 2000 [Source:MGI Symbol;Acc:MGI:3780170]	Coding
TC1300002204.mm.2	12.94	13.55	1.53	0.0045	0.0635	Ctsl	cathepsin L	Coding
TC0100002445.mm.2	11.17	11.79	1.53	0.0054	0.0696	Ndufs1	NADH dehydrogenase (ubiquinone) Fe-S protein 1	Multiple_Complex
TC1900000212.mm.2	12.33	12.95	1.54	0.0045	0.0639	Prpf19	PRP19/PSO4 pre-mRNA processing factor 19 homolog (S. cerevisiae)	Multiple_Complex
TC0600002305.mm.2	10.67	11.29	1.54	0.0072	0.082	Tril	TLR4 interactor with leucine-rich repeats	Multiple_Complex
TC0700004224.mm.2	12.77	13.39	1.54	0.0024	0.044	Ndufab1	NADH dehydrogenase (ubiquinone) 1, alpha/beta subcomplex, 1	Multiple_Complex
TC0700002784.mm.2	10.12	10.74	1.54	0.0099	0.0984	Usf2	upstream transcription factor 2	Multiple_Complex
TC1400002832.mm.2	11.64	12.26	1.54	0.0038	0.0583	Pabpn1	poly(A) binding protein, nuclear 1	Coding
TC1300000033.mm.2	11.25	11.87	1.54	0.0052	0.0681	Pitrm1	pitrilysin metallepetidase 1	Coding
TC0100001402.mm.2	11.81	12.43	1.54	0.0039	0.0586	Acbd6	acyl-Coenzyme A binding domain containing 6	Multiple_Complex
TC1600001964.mm.2	12.68	13.31	1.54	0.0016	0.0342	Atp5j	ATP synthase, H+ transporting, mitochondrial F0 complex, subunit F	Multiple_Complex
TC0400002091.mm.2	10.81	11.44	1.54	0.0039	0.0593	Mrpl20	mitochondrial ribosomal protein L20	Multiple_Complex
TC1300001669.mm.2	12.27	12.9	1.54	0.0047	0.0656	Acot13	acyl-CoA thioesterase 13	Coding
TC0900002526.mm.2	11	11.63	1.55	0.0042	0.0614	Usp3	ubiquitin specific peptidase 3	Multiple_Complex
TC0200002822.mm.2	10.01	10.64	1.55	0.0034	0.0545	Zgpat; Lime1	zinc finger, CCCH-type with G patch domain; Lck interacting transmembrane adaptor 1	Multiple_Complex
TC1400001500.mm.2	16.28	16.91	1.55	0.0012	0.0282	Rpl15	ribosomal protein L15	Coding
TC0500002493.mm.2	10.57	11.2	1.55	0.0029	0.05	Pds5a	PDS5, regulator of cohesion maintenance, homolog A (S. cerevisiae)	Multiple_Complex
TC1000002451.mm.2	13.77	14.41	1.55	0.0009	0.0237	Rrp1	ribosomal RNA processing 1 homolog (S. cerevisiae)	Coding
TC1700000513.mm.2	12.64	13.28	1.55	0.007	0.0809	Zfand3	zinc finger, AN1-type domain 3	Coding
TC0300000853.mm.2	10	10.63	1.55	0.0011	0.0266	S100a10	S100 calcium binding protein A10 (calpactin)	Multiple_Complex
TC0400003779.mm.2	15.71	16.35	1.55	0.0013	0.0303	Rpl11	ribosomal protein L11	Multiple_Complex
TC1700002588.mm.2	10.52	11.16	1.55	0.0036	0.0565	Map4k3	mitogen-activated protein kinase kinase kinase kinase 3	Multiple_Complex
TC0700004166.mm.2	11.69	12.32	1.55	0.0044	0.0623	Smg1	SMG1 homolog, phosphatidylinositol 3-kinase-related kinase (C. elegans)	Multiple_Complex
TC1400000179.mm.2	11.1	11.73	1.55	0.0076	0.0851	Adk	adenosine kinase	Multiple_Complex
TC1600000409.mm.2	11.22	11.86	1.56	0.004	0.0598	Bdh1	3-hydroxybutyrate dehydrogenase, type 1	Multiple_Complex
TC0900002541.mm.2	12.04	12.68	1.56	0.0058	0.0729	Tpm1	tropomyosin 1, alpha	Multiple_Complex
TC0300003170.mm.2	10.64	11.28	1.56	0.0093	0.095	Rabggtb; Snord45c	Rab geranylgeranyl transferase, b subunit; small nucleolar RNA, C/D box 45C	Multiple_Complex
TC1600002170.mm.2	11.48	12.12	1.56	0.0009	0.0245	Cox17	cytochrome c oxidase assembly protein 17	Multiple_Complex
TC1500001202.mm.2	10.97	11.61	1.56	0.0074	0.0842	Brix1	BRX1, biogenesis of ribosomes, homolog (S. cerevisiae)	Coding
TC0400000127.mm.2	10.44	11.08	1.56	0.0041	0.0604	Tmem55a	transmembrane protein 55A	Coding
TC0200004177.mm.2	10.31	10.95	1.56	0.0104	0.101	Ttc17	tetratricopeptide repeat domain 17	Multiple_Complex
TC1900000005.mm.2	10.09	10.73	1.56	0.0016	0.0339	Mrpl21	mitochondrial ribosomal protein L21	Multiple_Complex
TC0300002756.mm.2	13.1	13.75	1.56	0.0012	0.0284	Prpf38b	PRP38 pre-mRNA processing factor 38 (yeast) domain containing B	Multiple_Complex
TC0200004951.mm.2	14.54	15.19	1.57	0.0011	0.0264	Eif2s2	eukaryotic translation initiation factor 2, subunit 2 (beta)	Multiple_Complex
TC0700003807.mm.2	13.36	14	1.57	0.0019	0.0383	Spcs2	signal peptidase complex subunit 2 homolog (S. cerevisiae)	Coding
TC0800002805.mm.2	10.22	10.87	1.57	0.0031	0.052	Nae1	NEDD8 activating enzyme E1 subunit 1	Multiple_Complex
TC0400003631.mm.2	11.46	12.11	1.57	0.0027	0.0466	Zcchc17	zinc finger, CCHC domain containing 17	Multiple_Complex
TC1600001529.mm.2	15.69	16.34	1.57	0.0008	0.0226	Gm4581	PREDICTED: predicted gene 4581 (Gm4581), mRNA.	Multiple_Complex
TC1600001019.mm.2	10.92	11.57	1.57	0.0081	0.0881	Slc5a3; Mrps6	solute carrier family 5 (inositol transporters), member 3; mitochondrial ribosomal protein S6	Multiple_Complex
TC0900002875.mm.2	12.02	12.67	1.57	0.0051	0.0675	Atp1b3	ATPase, Na+/K+ transporting, beta 3 polypeptide	Multiple_Complex
TC1900000378.mm.2	15.68	16.34	1.58	0.0013	0.0303	Gm9493	predicted gene 9493 [Source:MGI Symbol;Acc:MGI:3779903]	Coding
TC0700000862.mm.2	14.88	15.53	1.58	0.0011	0.027	Rpl18	ribosomal protein L18	Multiple_Complex
TC0600001922.mm.2	10.21	10.87	1.58	0.0017	0.0346	Fam3c	family with sequence similarity 3, member C	Multiple_Complex
TC1600000447.mm.2	10.04	10.7	1.58	0.0118	0.1082	Tfrc	transferrin receptor	Multiple_Complex
TC1500000344.mm.2	13.63	14.29	1.58	0.0016	0.0336	Emc2	ER membrane protein complex subunit 2	Coding
TC0700003607.mm.2	14.37	15.03	1.58	0.0012	0.0288	Rps17	ribosomal protein S17	Multiple_Complex
TC0800000976.mm.2	13.31	13.98	1.58	0.0063	0.0764	2310036O22Rik	RIKEN cDNA 2310036O22 gene	Coding
TC0300001493.mm.2	13.69	14.35	1.58	0.0025	0.0442	Gng5	guanine nucleotide binding protein (G protein), gamma 5	Coding
TC0700004409.mm.2	12.42	13.08	1.58	0.0026	0.0454	Oat	ornithine aminotransferase	Coding
TC1200002127.mm.2	10.44	11.11	1.58	0.0074	0.0842	Snw1	SNW domain containing 1	Multiple_Complex
TC0100003780.mm.2	11.13	11.8	1.58	0.001	0.0253	Gm3837	PREDICTED: predicted gene 3837 (Gm3837), mRNA.	Coding
TC0200001045.mm.2	11.14	11.81	1.58	0.0065	0.0779	Itga6	integrin alpha 6	Multiple_Complex
TC1500001934.mm.2	10.08	10.75	1.59	0.0009	0.0234	Pmm1	phosphomannomutase 1	Multiple_Complex
TC1100004290.mm.2	10.9	11.57	1.59	0.0012	0.0288	Commd1	COMM domain containing 1	Multiple_Complex
TC0800002412.mm.2	16.03	16.7	1.59	0.0021	0.0398	Rpl18a	ribosomal protein L18A	Coding
TC0200000702.mm.2	11.94	12.61	1.59	0.0053	0.0693	Nek6	NIMA (never in mitosis gene a)-related expressed kinase 6	Coding
TC0800002734.mm.2	11	11.67	1.59	0.0104	0.101	Ciapin1	cytokine induced apoptosis inhibitor 1	Multiple_Complex
TC0700001739.mm.2	12.58	13.25	1.59	0.0028	0.0481	Mettl9	methyltransferase like 9	Multiple_Complex
TC1400001471.mm.2	11.27	11.95	1.6	0.0009	0.0244	Psmd6	proteasome (prosome, macropain) 26S subunit, non-ATPase, 6	Multiple_Complex
TC1600002172.mm.2	10.98	11.66	1.6	0.0037	0.057	Ifnar2	interferon (alpha and beta) receptor 2	Coding
TC0500002753.mm.2	12.8	13.47	1.6	0.0158	0.1261	Naaa	N-acylethanolamine acid amidase	Multiple_Complex
TC1400001643.mm.2	10.42	11.09	1.6	0.0091	0.0935	Cacna2d3	calcium channel, voltage-dependent, alpha2/delta subunit 3	Multiple_Complex
TC0200004619.mm.2	12.56	13.23	1.6	0.0013	0.0302	Idh3b	isocitrate dehydrogenase 3 (NAD+) beta	Multiple_Complex
TC0600001802.mm.2	10.42	11.11	1.61	0.0052	0.0687	Sgce	sarcoglycan, epsilon	Multiple_Complex
TC0400004070.mm.2	10.57	11.26	1.61	0.0025	0.0452	Park7	Parkinson disease (autosomal recessive, early onset) 7	Multiple_Complex
TC1500001819.mm.2	10.99	11.68	1.61	0.0051	0.0676	Myh9	myosin, heavy polypeptide 9, non-muscle	Multiple_Complex
TC0100002495.mm.2	10.89	11.58	1.61	0.0018	0.0369	Acadl	acyl-Coenzyme A dehydrogenase, long-chain	Multiple_Complex
TC1100003858.mm.2	11.91	12.6	1.62	0.0125	0.1116	C1ql1	complement component 1, q subcomponent-like 1	Coding
TC0300002492.mm.2	10.01	10.71	1.62	0.01	0.0988	Plekho1	pleckstrin homology domain containing, family O member 1	Multiple_Complex
TC0100000395.mm.2	10.83	11.52	1.62	0.0012	0.0287	Hspe1	heat shock protein 1 (chaperonin 10)	Multiple_Complex
TC0500002615.mm.2	12.09	12.79	1.62	0.0011	0.0266	Chic2	cysteine-rich hydrophobic domain 2	Multiple_Complex
TC0500002484.mm.2	14.79	15.48	1.62	0.0012	0.0284	Rpl9	ribosomal protein L9	Multiple_Complex
TC1600002183.mm.2	13.37	14.07	1.62	0.0007	0.0202	Atp5o	ATP synthase, H+ transporting, mitochondrial F1 complex, O subunit	Multiple_Complex
TC0900002271.mm.2	11.36	12.05	1.62	0.0037	0.0571	Sdhd	succinate dehydrogenase complex, subunit D, integral membrane protein	Coding
TC0400003792.mm.2	12.12	12.82	1.62	0.009	0.0932	C1qb	complement component 1, q subcomponent, beta polypeptide	Coding
TC0200005399.mm.2	10.7	11.4	1.63	0.0045	0.0637	Psma7	proteasome (prosome, macropain) subunit, alpha type 7	Multiple_Complex
TC1900000889.mm.2	13.22	13.92	1.63	0.0009	0.0234	Ndufs8	NADH dehydrogenase (ubiquinone) Fe-S protein 8	Coding
TC1500000160.mm.2	11.61	12.32	1.63	0.009	0.0932	Myo10	myosin X	Multiple_Complex
TC1300002236.mm.2	16.26	16.97	1.63	0.0009	0.0232	Uqcrb	ubiquinol-cytochrome c reductase binding protein	Multiple_Complex
TC1900000246.mm.2	11.14	11.84	1.63	0.0086	0.0908	Mpeg1	macrophage expressed gene 1	Coding
TC0300001136.mm.2	10.65	11.36	1.63	0.002	0.039	Psma5	proteasome (prosome, macropain) subunit, alpha type 5	Multiple_Complex
TC1000002358.mm.2	11.72	12.43	1.63	0.0022	0.041	Cisd1	CDGSH iron sulfur domain 1	Coding
TC1200000641.mm.2	11.44	12.15	1.63	0.0031	0.0519	Slc38a6	solute carrier family 38, member 6	Multiple_Complex
TC0300002549.mm.2	12.11	12.82	1.64	0.0014	0.0316	Phgdh	3-phosphoglycerate dehydrogenase	Multiple_Complex
TC0800000312.mm.2	10.44	11.15	1.64	0.0015	0.0335	Tm2d2	TM2 domain containing 2	Coding
TC0800001124.mm.2	10.98	11.69	1.64	0.0009	0.0232	Polr2c	polymerase (RNA) II (DNA directed) polypeptide C	Coding
TC1400000524.mm.2	10.09	10.8	1.64	0.0016	0.0342	Peli2	pellino 2	Coding
TC1100004295.mm.2	13.36	14.08	1.64	0.0005	0.0164	Nme2	NME/NM23 nucleoside diphosphate kinase 2	Coding
TC1300000050.mm.2	10.7	11.42	1.65	0.0019	0.0376	Larp4b	La ribonucleoprotein domain family, member 4B	Multiple_Complex
TC0200002452.mm.2	14.38	15.1	1.65	0.0012	0.0288	Top1	topoisomerase (DNA) I	Multiple_Complex
TC0700002856.mm.2	12.63	13.35	1.65	0.0007	0.0201	Pdcd5	programmed cell death 5	Multiple_Complex
TC0500003533.mm.2	10.78	11.51	1.65	0.0013	0.0294	Tnrc18	trinucleotide repeat containing 18	Multiple_Complex
TC0100003534.mm.2	10.4	11.13	1.66	0.0044	0.0626	Ndufs2	NADH dehydrogenase (ubiquinone) Fe-S protein 2	Multiple_Complex
TC0200003433.mm.2	15.23	15.95	1.66	0.0012	0.0285	Rpl35	ribosomal protein L35	Multiple_Complex
TC0900002366.mm.2	10.49	11.22	1.66	0.0028	0.0483	Commd4	COMM domain containing 4	Coding
TC0100003538.mm.2	10.15	10.88	1.66	0.0024	0.0436	Ufc1	ubiquitin-fold modifier conjugating enzyme 1	Multiple_Complex
TC1300002096.mm.2	10.3	11.03	1.66	0.0015	0.0321	Gkap1	G kinase anchoring protein 1	Coding
TC0200000600.mm.2	16.39	17.12	1.66	0.0005	0.0163	Rpl12; Snora65	ribosomal protein L12; small nucleolar RNA, H/ACA box 65	Multiple_Complex
TC0300002317.mm.2	10.09	10.82	1.66	0.0011	0.0263	Lamtor2	late endosomal/lysosomal adaptor, MAPK and MTOR activator 2	Multiple_Complex
TC0900000938.mm.2	10.2	10.93	1.66	0.0008	0.0219	Sltm	SAFB-like, transcription modulator	Multiple_Complex
TC0800002654.mm.2	10.04	10.78	1.66	0.0139	0.1181	Brd7	bromodomain containing 7	Multiple_Complex
TC0600003071.mm.2	10.97	11.71	1.67	0.0035	0.0549	Apobec1	apolipoprotein B mRNA editing enzyme, catalytic polypeptide 1	Multiple_Complex
TC0600002133.mm.2	11.92	12.67	1.68	0.001	0.0259	Mrps33	mitochondrial ribosomal protein S33	Multiple_Complex
TC1300001733.mm.2	11.16	11.91	1.68	0.0051	0.0679	Uqcrfs1	ubiquinol-cytochrome c reductase, Rieske iron-sulfur polypeptide 1	Coding
TC0900000254.mm.2	11.25	12	1.68	0.001	0.0254	Thyn1	thymocyte nuclear protein 1	Coding
TC1900000344.mm.2	10.94	11.7	1.69	0.0015	0.032	Abhd17b	abhydrolase domain containing 17B	Multiple_Complex
TC1300001991.mm.2	13.75	14.51	1.69	0.0015	0.033	Hist1h2al	histone cluster 1, H2al	Multiple_Complex
TC0700002976.mm.2	12.56	13.32	1.7	0.0004	0.0145	Ptov1	prostate tumor over expressed gene 1	Multiple_Complex
TC1700001716.mm.2	10.81	11.57	1.7	0.0014	0.0316	Uqcc2	ubiquinol-cytochrome c reductase complex assembly factor 2	Multiple_Complex
TC0900000667.mm.2	13.26	14.03	1.7	0.0003	0.0109	Psma4	proteasome (prosome, macropain) subunit, alpha type 4	Multiple_Complex
TC0600002027.mm.2	11.49	12.26	1.7	0.0011	0.0272	Chchd3	coiled-coil-helix-coiled-coil-helix domain containing 3	Multiple_Complex
TC1500001033.mm.2	11.22	11.99	1.7	0.0057	0.0726	Dip2b	DIP2 disco-interacting protein 2 homolog B (Drosophila)	Multiple_Complex
TC0400000506.mm.2	11.49	12.26	1.71	0.0014	0.0314	Anp32b	acidic (leucine-rich) nuclear phosphoprotein 32 family, member B	Multiple_Complex
TC0200005314.mm.2	12.29	13.07	1.71	0.0008	0.0225	Ctsz	cathepsin Z	Coding
TC1000001737.mm.2	10.34	11.11	1.71	0.0003	0.0123	Stxbp5	syntaxin binding protein 5 (tomosyn)	Multiple_Complex
TC1900000033.mm.2	10.77	11.54	1.71	0.002	0.0388	Ppp1ca	protein phosphatase 1, catalytic subunit, alpha isoform	Multiple_Complex
TC0700004155.mm.2	11.01	11.79	1.71	0.0006	0.0181	Rps13	ribosomal protein S13	Coding
TC0800001508.mm.2	11.41	12.19	1.72	0.0007	0.0202	Rpl13; Snord68; Mir7079	ribosomal protein L13; small nucleolar RNA, C/D box 68; microRNA 7079	Multiple_Complex
TC0400002980.mm.2	11.32	12.11	1.73	0.0014	0.0319	Plin2	perilipin 2	Multiple_Complex
TC0500000434.mm.2	10	10.79	1.73	0.0036	0.0558	Lyar	Ly1 antibody reactive clone	Multiple_Complex
TC0700003007.mm.2	11.09	11.89	1.73	0.001	0.0254	Bax	BCL2-associated X protein	Coding
TC0100001452.mm.2	10.09	10.88	1.74	0.0032	0.0522	Mrps14	mitochondrial ribosomal protein S14	Coding
TC1300002583.mm.2	11.6	12.39	1.74	0.0011	0.0272	Srek1	splicing regulatory glutamine/lysine-rich protein 1	Multiple_Complex
TC0500001210.mm.2	11.02	11.83	1.75	0.0014	0.0313	Iscu	IscU iron-sulfur cluster scaffold homolog (E. coli)	Coding
TC1700001012.mm.2	10.05	10.86	1.75	0.0024	0.044	Rpl36	ribosomal protein L36	Coding
TC1300001066.mm.2	10.3	11.11	1.76	0.0008	0.0218	Tbca	tubulin cofactor A	Coding
TC1900000401.mm.2	13.61	14.43	1.76	0.0009	0.0235	Gm3873	PREDICTED: predicted gene 3873 (Gm3873), mRNA.	Coding
TC0200004671.mm.2	13.87	14.69	1.76	0.0006	0.0182	Pcna	proliferating cell nuclear antigen	Multiple_Complex
TC1100000912.mm.2	12.16	12.98	1.76	0.0009	0.0233	Naa38	N(alpha)-acetyltransferase 38, NatC auxiliary subunit	Multiple_Complex
TC0900001595.mm.2	13.6	14.42	1.77	0.0001	0.0067	Rpsa	ribosomal protein SA	Coding
TC0400002129.mm.2	12.59	13.41	1.77	0.0001	0.0068	Rps20	ribosomal protein S20	Multiple_Complex
TC1100001874.mm.2	13.78	14.6	1.77	0.0012	0.028	Rpl38	ribosomal protein L38	Coding
TC1300001155.mm.2	12.25	13.09	1.78	0.0008	0.0218	Cd180	CD180 antigen	Coding
TC1900000452.mm.2	10.13	10.96	1.78	0.0007	0.0208	Uhrf2	ubiquitin-like, containing PHD and RING finger domains 2	Multiple_Complex
TC0800002955.mm.2	12.91	13.75	1.79	0.0001	0.0068	Cfdp1	craniofacial development protein 1	Coding
TC1900000516.mm.2	10.37	11.21	1.79	0.0019	0.0373	Rpp30	ribonuclease P/MRP 30 subunit	Multiple_Complex
TC0800002599.mm.2	12.36	13.2	1.79	0.0026	0.0456	Asna1	arsA arsenite transporter, ATP-binding, homolog 1 (bacterial)	Coding
TC0700000019.mm.2	12.93	13.77	1.79	0.0041	0.0604	Rps9	ribosomal protein S9	Multiple_Complex
TC0900000748.mm.2	11.74	12.59	1.79	0.0008	0.0219	Hexa	hexosaminidase A	Coding
TC0200002937.mm.2	10.05	10.89	1.8	0.0019	0.0376	Taf3	TAF3 RNA polymerase II, TATA box binding protein (TBP)-associated factor	Multiple_Complex
TC1700001674.mm.2	10.68	11.53	1.8	0.0079	0.0872	Metrn	meteorin, glial cell differentiation regulator	Coding
TC0800000814.mm.2	10.91	11.76	1.8	0.0007	0.0205	Tpm4	tropomyosin 4	Multiple_Complex
TC0700002771.mm.2	13.65	14.5	1.81	0.0003	0.0106	Cox6b1	cytochrome c oxidase, subunit VIb polypeptide 1	Multiple_Complex
TC0600001821.mm.2	11.69	12.55	1.81	0.0001	0.0063	Shfm1	split hand/foot malformation (ectrodactyly) type 1	Coding
TC0400001010.mm.2	10.15	11.01	1.81	0.0006	0.0185	Pgm2	phosphoglucomutase 2	Coding
TC1100003318.mm.2	12.09	12.96	1.82	0.0002	0.0092	Wsb1	WD repeat and SOCS box-containing 1	Multiple_Complex
TC1900000170.mm.2	15.06	15.93	1.83	0.0002	0.0077	Eef1g	eukaryotic translation elongation factor 1 gamma	Multiple_Complex
TC0800002310.mm.2	15.16	16.04	1.84	9.37e-05	0.0052	Cpe	carboxypeptidase E	Multiple_Complex
TC1100000984.mm.2	11.96	12.84	1.84	0.0009	0.0245	Txndc17	thioredoxin domain containing 17	Multiple_Complex
TC0300000784.mm.2	10.23	11.11	1.84	0.0003	0.013	Jtb	jumping translocation breakpoint	Multiple_Complex
TC1800000794.mm.2	10.43	11.32	1.85	0.0002	0.0078	Acaa2	acetyl-Coenzyme A acyltransferase 2 (mitochondrial 3-oxoacyl-Coenzyme A thiolase)	Coding
TC1700001439.mm.2	11.73	12.61	1.85	0.0024	0.0431	Pacrg	PARK2 co-regulated	Multiple_Complex
TC0300001317.mm.2	12.59	13.48	1.85	0.0012	0.029	Gm9396	predicted gene 9396 [Source:MGI Symbol;Acc:MGI:3645563]	Coding
TC1200000788.mm.2	11.52	12.41	1.85	0.0003	0.0117	Rbm25	RNA binding motif protein 25	Multiple_Complex
TC0700001349.mm.2	14.93	15.82	1.86	0.0001	0.0054	Ndufc2	NADH dehydrogenase (ubiquinone) 1, subcomplex unknown, 2	Multiple_Complex
TC0700001951.mm.2	10.6	11.5	1.86	0.0001	0.0069	Dock1	dedicator of cytokinesis 1	Coding
TC0100003524.mm.2	11.35	12.25	1.87	0.0214	0.1486	Fcgr3	Fc receptor, IgG, low affinity III	Multiple_Complex
TC1000000571.mm.2	11.92	12.82	1.87	6.59e-05	0.0041	Ppa1	pyrophosphatase (inorganic) 1	Multiple_Complex
TC0300002501.mm.2	14.34	15.24	1.87	0.0005	0.0172	Hist2h2aa1	histone cluster 2, H2aa1	Coding
TC0300003215.mm.2	14.34	15.24	1.87	0.0005	0.0172	Hist2h2aa2	histone cluster 2, H2aa2	Coding
TC1000001625.mm.2	12.77	13.68	1.87	0.0007	0.0211	Cd63	CD63 antigen	Coding
TC1100003807.mm.2	10.5	11.42	1.89	0.0005	0.0174	Vat1	vesicle amine transport protein 1 homolog (T californica)	Multiple_Complex
TC0500000819.mm.2	11.94	12.86	1.89	0.0066	0.0788	Slc4a4	solute carrier family 4 (anion exchanger), member 4	Multiple_Complex
TC0900001612.mm.2	15.37	16.29	1.9	0.0007	0.0207	Ctnnb1; Mir7090	catenin (cadherin associated protein), beta 1; microRNA 7090	Multiple_Complex
TC1400000965.mm.2	11.31	12.25	1.91	0.0005	0.0173	Nefl	neurofilament, light polypeptide	Coding
TC0700004164.mm.2	12.8	13.74	1.92	0.0001	0.0056	Rps15a	ribosomal protein S15A	Multiple_Complex
TC0400003794.mm.2	12.1	13.03	1.92	0.004	0.0595	C1qa	complement component 1, q subcomponent, alpha polypeptide	Coding
TC1000001598.mm.2	10.91	11.86	1.93	0.001	0.0257	Cnpy2	canopy 2 homolog (zebrafish)	Coding
TC0300000060.mm.2	12.07	13.02	1.94	5.94e-05	0.0038	Fabp5	fatty acid binding protein 5, epidermal	Multiple_Complex
TC0400003793.mm.2	10.99	11.94	1.94	0.0012	0.0281	C1qc	complement component 1, q subcomponent, C chain	Multiple_Complex
TC0300002454.mm.2	11.53	12.51	1.97	0.0002	0.0088	Psmb4	proteasome (prosome, macropain) subunit, beta type 4	Multiple_Complex
TC0700000401.mm.2	10.94	11.95	2.01	0.0008	0.0222	Rps19	ribosomal protein S19	Multiple_Complex
TC1300001374.mm.2	10.75	11.77	2.04	4.5e-05	0.0031	Net1	neuroepithelial cell transforming gene 1	Multiple_Complex
TC1000000847.mm.2	11.53	12.62	2.13	0.0001	0.0062	Ndufs7	NADH dehydrogenase (ubiquinone) Fe-S protein 7	Multiple_Complex
TC0700000151.mm.2	10.37	11.46	2.13	0.0003	0.0117	Rps5	ribosomal protein S5	Multiple_Complex
TC0300001081.mm.2	10.05	11.16	2.16	0.0024	0.0431	Rhoc	ras homolog gene family, member C	Multiple_Complex
TC1700001015.mm.2	11.07	12.2	2.19	5.73e-05	0.0036	Ndufa11	NADH dehydrogenase (ubiquinone) 1 alpha subcomplex 11	Coding
TC1300002481.mm.2	13.83	15.04	2.31	0.0002	0.0093	Hexb	hexosaminidase B	Coding
TC0700004665.mm.2	11.1	12.32	2.33	0.0001	0.0055	Vkorc1	vitamin K epoxide reductase complex, subunit 1	Coding
TC0400002665.mm.2	14.55	15.84	2.45	3.55e-05	0.0026	Abca1	ATP-binding cassette, sub-family A (ABC1), member 1	Multiple_Complex
TC0600003079.mm.2	10.55	11.9	2.54	3.46e-05	0.0025	C3ar1	complement component 3a receptor 1	Coding
TC1000003214.mm.2	11.33	12.71	2.6	1.01e-05	0.001	Lilrb4a	leukocyte immunoglobulin-like receptor, subfamily B, member 4A	Coding
TC1300000425.mm.2	10.99	12.5	2.84	2.74e-05	0.0021	Ly86	lymphocyte antigen 86	Coding
TC0500001025.mm.2	12.58	14.34	3.39	9.06e-05	0.0051	Spp1	secreted phosphoprotein 1	Multiple_Complex
