# Supplementary material for: Developmental synapse pathology triggered by maternal exposure to the herbicide glufosinate ammonium
Source: Front Mol Neurosci. 2023 Nov 30;16:1298238. doi: 10.3389/fnmol.2023.1298238 (PMC10720911; doi:10.3389/fnmol.2023.1298238)
Supplement: Supplementary file 6 [file Table_2.xlsx]

## Sheet: 2A_Terms_downDEGs_DIV10only
Supplementary Table 2 GO terms enriched in (A) 374 down-regulated DEGs and (B) 630 up-regulated DEGs at DIV10
source	term_name	term_id	adjusted_p_value	negative_log10_of_adjusted_p_value	term_size	query_size	intersection_size	effective_domain_size	intersections
GO:BP	nervous system development	GO:0007399	1.02073e-08	7.99109	2421	339	84	21118	HMGCS1,GPR17,CX3CL1,BBS1,SOX8,SEZ6,SOX10,ABLIM1,ARHGAP33,NCS1,B4GALT5,KIT,DLX5,BHLHE40,CRTC1,PRKCZ,ATP1A3,ATAT1,MEF2D,SGK1,KDM6B,FAIM2,PTPRK,IRS2,TPPP,DOK5,GJC3,AUTS2,CDK5R2,CTNS,SIN3A,LRP4,RNF157,ZFP365,DHX30,ETV1,SLC6A17,ROGDI,ITPK1,PURA,ARF4,EIF4G1,UGT8A,DAB2IP,BTBD3,DAB1,SSBP3,NEGR1,UST,SLC39A12,UBE4B,CYFIP2,RBFOX1,MARCKS,EPHA3,VHL,GABRB3,EPHB1,SEMA6B,GRIN1,DPYSL5,CELF1,RAB35,NYAP2,ARHGAP35,M…
GO:BP	neuron projection development	GO:0031175	2.11687e-08	7.67431	1066	339	50	21118	CX3CL1,BBS1,SEZ6,ABLIM1,ARHGAP33,NCS1,B4GALT5,DLX5,CRTC1,PRKCZ,SGK1,PTPRK,AUTS2,SIN3A,LRP4,RNF157,ZFP365,ETV1,ARF4,UGT8A,DAB2IP,BTBD3,DAB1,NEGR1,UST,SLC39A12,UBE4B,CYFIP2,EPHA3,EPHB1,SEMA6B,GRIN1,DPYSL5,RAB35,NYAP2,ARHGAP35,FYN,CHN1,CAMSAP1,DPYSL2,RAB3A,DAG1,CAMK2B,MAP4,SNAP25,CACNG7,MEF2C,CRKL,NEDD4L,APBB2
GO:BP	neuron differentiation	GO:0030182	4.6109e-08	7.33621	1472	339	60	21118	CX3CL1,BBS1,SOX8,SEZ6,ABLIM1,ARHGAP33,NCS1,B4GALT5,DLX5,CRTC1,PRKCZ,ATAT1,SGK1,FAIM2,PTPRK,DOK5,AUTS2,SIN3A,LRP4,RNF157,ZFP365,ETV1,ARF4,EIF4G1,UGT8A,DAB2IP,BTBD3,DAB1,NEGR1,UST,SLC39A12,UBE4B,CYFIP2,EPHA3,VHL,GABRB3,EPHB1,SEMA6B,GRIN1,DPYSL5,CELF1,RAB35,NYAP2,ARHGAP35,FYN,CHN1,CAMSAP1,DPYSL2,RAB3A,DAG1,CAMK2B,ACSL3,MAP4,SNAP25,CACNG7,GABRB2,MEF2C,CRKL,NEDD4L,APBB2
GO:BP	generation of neurons	GO:0048699	5.01163e-08	7.30002	1636	339	64	21118	CX3CL1,BBS1,SOX8,SEZ6,SOX10,ABLIM1,ARHGAP33,NCS1,B4GALT5,KIT,DLX5,BHLHE40,CRTC1,PRKCZ,ATAT1,SGK1,FAIM2,PTPRK,DOK5,AUTS2,CDK5R2,SIN3A,LRP4,RNF157,ZFP365,ETV1,ARF4,EIF4G1,UGT8A,DAB2IP,BTBD3,DAB1,NEGR1,UST,SLC39A12,UBE4B,CYFIP2,EPHA3,VHL,GABRB3,EPHB1,SEMA6B,GRIN1,DPYSL5,CELF1,RAB35,NYAP2,ARHGAP35,FYN,CHN1,CAMSAP1,DPYSL2,RAB3A,DAG1,CAMK2B,ACSL3,MAP4,SNAP25,CACNG7,GABRB2,MEF2C,CRKL,NEDD4L,APBB2
GO:BP	neuron development	GO:0048666	5.7227e-08	7.2424	1208	339	53	21118	CX3CL1,BBS1,SEZ6,ABLIM1,ARHGAP33,NCS1,B4GALT5,DLX5,CRTC1,PRKCZ,ATAT1,SGK1,PTPRK,AUTS2,SIN3A,LRP4,RNF157,ZFP365,ETV1,ARF4,UGT8A,DAB2IP,BTBD3,DAB1,NEGR1,UST,SLC39A12,UBE4B,CYFIP2,EPHA3,GABRB3,EPHB1,SEMA6B,GRIN1,DPYSL5,RAB35,NYAP2,ARHGAP35,FYN,CHN1,CAMSAP1,DPYSL2,RAB3A,DAG1,CAMK2B,MAP4,SNAP25,CACNG7,GABRB2,MEF2C,CRKL,NEDD4L,APBB2
GO:BP	neurogenesis	GO:0022008	7.57667e-08	7.12052	1776	339	67	21118	GPR17,CX3CL1,BBS1,SOX8,SEZ6,SOX10,ABLIM1,ARHGAP33,NCS1,B4GALT5,KIT,DLX5,BHLHE40,CRTC1,PRKCZ,ATAT1,SGK1,FAIM2,PTPRK,TPPP,DOK5,AUTS2,CDK5R2,SIN3A,LRP4,RNF157,ZFP365,ETV1,ROGDI,ARF4,EIF4G1,UGT8A,DAB2IP,BTBD3,DAB1,NEGR1,UST,SLC39A12,UBE4B,CYFIP2,EPHA3,VHL,GABRB3,EPHB1,SEMA6B,GRIN1,DPYSL5,CELF1,RAB35,NYAP2,ARHGAP35,FYN,CHN1,CAMSAP1,DPYSL2,RAB3A,DAG1,CAMK2B,ACSL3,MAP4,SNAP25,CACNG7,GABRB2,MEF2C,CRKL,NE…
GO:BP	cholesterol biosynthetic process	GO:0006695	7.89413e-07	6.1027	50	339	11	21118	HMGCS1,IDI1,FDFT1,HMGCR,SREBF2,DHCR7,LSS,INSIG1,SCAP,SC5D,PRKAA2
GO:BP	secondary alcohol biosynthetic process	GO:1902653	7.89413e-07	6.1027	50	339	11	21118	HMGCS1,IDI1,FDFT1,HMGCR,SREBF2,DHCR7,LSS,INSIG1,SCAP,SC5D,PRKAA2
GO:BP	sterol biosynthetic process	GO:0016126	2.8879e-06	5.53942	56	339	11	21118	HMGCS1,IDI1,FDFT1,HMGCR,SREBF2,DHCR7,LSS,INSIG1,SCAP,SC5D,PRKAA2
GO:BP	neuron projection morphogenesis	GO:0048812	1.81699e-05	4.74065	656	339	33	21118	ABLIM1,ARHGAP33,B4GALT5,DLX5,PRKCZ,SGK1,AUTS2,SIN3A,LRP4,RNF157,ZFP365,ETV1,UGT8A,DAB2IP,BTBD3,DAB1,UST,CYFIP2,EPHB1,SEMA6B,GRIN1,DPYSL5,NYAP2,ARHGAP35,FYN,CHN1,DPYSL2,RAB3A,DAG1,CAMK2B,CACNG7,NEDD4L,APBB2
GO:BP	plasma membrane bounded cell projection morphogenesis	GO:0120039	3.03162e-05	4.51833	670	339	33	21118	ABLIM1,ARHGAP33,B4GALT5,DLX5,PRKCZ,SGK1,AUTS2,SIN3A,LRP4,RNF157,ZFP365,ETV1,UGT8A,DAB2IP,BTBD3,DAB1,UST,CYFIP2,EPHB1,SEMA6B,GRIN1,DPYSL5,NYAP2,ARHGAP35,FYN,CHN1,DPYSL2,RAB3A,DAG1,CAMK2B,CACNG7,NEDD4L,APBB2
GO:BP	cell projection morphogenesis	GO:0048858	3.62627e-05	4.44054	675	339	33	21118	ABLIM1,ARHGAP33,B4GALT5,DLX5,PRKCZ,SGK1,AUTS2,SIN3A,LRP4,RNF157,ZFP365,ETV1,UGT8A,DAB2IP,BTBD3,DAB1,UST,CYFIP2,EPHB1,SEMA6B,GRIN1,DPYSL5,NYAP2,ARHGAP35,FYN,CHN1,DPYSL2,RAB3A,DAG1,CAMK2B,CACNG7,NEDD4L,APBB2
GO:BP	plasma membrane bounded cell projection organization	GO:0120036	3.7734e-05	4.42327	1536	339	55	21118	CX3CL1,BBS1,SEZ6,ABLIM1,ARHGAP33,NCS1,B4GALT5,KIT,DLX5,CRTC1,PRKCZ,ATP1A3,SGK1,PTPRK,AUTS2,DMTN,SIN3A,LRP4,RNF157,ZFP365,ETV1,ARF4,UGT8A,CDH13,DAB2IP,BTBD3,DAB1,NEGR1,UST,SLC39A12,PRKCQ,UBE4B,CYFIP2,EPHA3,EPHB1,SEMA6B,GRIN1,DPYSL5,RAB35,NYAP2,ARHGAP35,FYN,CHN1,CAMSAP1,DPYSL2,RAB3A,DAG1,CAMK2B,MAP4,SNAP25,CACNG7,MEF2C,CRKL,NEDD4L,APBB2
GO:BP	cell morphogenesis	GO:0000902	4.87117e-05	4.31237	1056	339	43	21118	BBS1,PALMD,ABLIM1,ARHGAP33,B4GALT5,KIT,DLX5,PRKCZ,SGK1,AUTS2,DMTN,SIN3A,SH3D19,LRP4,RNF157,ZFP365,ETV1,UGT8A,MET,LARP4,DAB2IP,BTBD3,DAB1,UST,CYFIP2,EPHB1,SEMA6B,GRIN1,DPYSL5,NYAP2,ARHGAP35,FYN,CHN1,CAMSAP1,DPYSL2,RAB3A,DAG1,CAMK2B,CACNG7,MEF2C,CRKL,NEDD4L,APBB2
GO:BP	cellular localization	GO:0051641	4.8929e-05	4.31043	2777	339	82	21118	CX3CL1,BBS1,HMGCR,INSIG1,ATG9A,CACNG3,NCS1,SCAMP5,SHISA7,KCND3,CLIP3,NAPB,STX6,KIT,EIF5A,PRKCZ,PTPRK,CORO7,DMTN,SIN3A,LRP4,DNAJC6,VSNL1,AKAP6,ZFP365,EMC1,STON2,DNAJC5,MAPRE2,RASGRP1,PURA,H13,SGPP1,ARF4,ATP13A1,UGT8A,TCAF1,POM121,ARHGAP1,CDH13,DAB1,PRKCQ,RAB5B,SCAP,EPHA3,VHL,GPR158,SLC39A14,NPLOC4,GRIN1,SLC29A4,RAB35,AP2B1,MON2,TMEM59,PRKAA2,TAF8,PREPL,EXOC3,TMEM230,FYN,RABGAP1L,ABCG4,DPYSL2,RAB3A…
GO:BP	localization within membrane	GO:0051668	5.95325e-05	4.22525	654	339	32	21118	BBS1,CACNG3,SHISA7,CLIP3,STX6,PRKCZ,DMTN,LRP4,EMC1,ATP13A1,TCAF1,ARHGAP1,CDH13,EPHA3,GPR158,GRIN1,RAB35,AP2B1,TMEM59,PREPL,FYN,RAB3A,DAG1,CAMK2B,ACSL3,SNAP25,NPC1,CACNG7,PACS1,LRRTM4,CRKL,TSPAN14
GO:BP	cell projection organization	GO:0030030	9.02559e-05	4.04452	1576	339	55	21118	CX3CL1,BBS1,SEZ6,ABLIM1,ARHGAP33,NCS1,B4GALT5,KIT,DLX5,CRTC1,PRKCZ,ATP1A3,SGK1,PTPRK,AUTS2,DMTN,SIN3A,LRP4,RNF157,ZFP365,ETV1,ARF4,UGT8A,CDH13,DAB2IP,BTBD3,DAB1,NEGR1,UST,SLC39A12,PRKCQ,UBE4B,CYFIP2,EPHA3,EPHB1,SEMA6B,GRIN1,DPYSL5,RAB35,NYAP2,ARHGAP35,FYN,CHN1,CAMSAP1,DPYSL2,RAB3A,DAG1,CAMK2B,MAP4,SNAP25,CACNG7,MEF2C,CRKL,NEDD4L,APBB2
GO:BP	cell part morphogenesis	GO:0032990	9.87761e-05	4.00535	704	339	33	21118	ABLIM1,ARHGAP33,B4GALT5,DLX5,PRKCZ,SGK1,AUTS2,SIN3A,LRP4,RNF157,ZFP365,ETV1,UGT8A,DAB2IP,BTBD3,DAB1,UST,CYFIP2,EPHB1,SEMA6B,GRIN1,DPYSL5,NYAP2,ARHGAP35,FYN,CHN1,DPYSL2,RAB3A,DAG1,CAMK2B,CACNG7,NEDD4L,APBB2
GO:BP	cellular component morphogenesis	GO:0032989	0.000170265	3.76887	794	339	35	21118	ABLIM1,ARHGAP33,B4GALT5,DLX5,PRKCZ,SGK1,TPPP,AUTS2,SIN3A,LRP4,RNF157,ZFP365,ETV1,UGT8A,DAB2IP,BTBD3,DAB1,UST,CYFIP2,EPHB1,SEMA6B,GRIN1,DPYSL5,NYAP2,ARHGAP35,FYN,CHN1,DPYSL2,RAB3A,DAG1,CAMK2B,CACNG7,MEF2C,NEDD4L,APBB2
GO:BP	steroid biosynthetic process	GO:0006694	0.000828318	3.0818	161	339	14	21118	EGR1,HMGCS1,IDI1,FDFT1,HMGCR,SREBF2,DHCR7,LSS,INSIG1,TECR,SCAP,SC5D,DKK3,PRKAA2
GO:BP	protein localization to membrane	GO:0072657	0.000831073	3.08036	589	339	28	21118	BBS1,CACNG3,SHISA7,CLIP3,PRKCZ,DMTN,LRP4,EMC1,ATP13A1,TCAF1,EPHA3,GPR158,GRIN1,AP2B1,TMEM59,PREPL,FYN,RAB3A,DAG1,CAMK2B,ACSL3,SNAP25,NPC1,CACNG7,PACS1,LRRTM4,CRKL,TSPAN14
GO:BP	central nervous system development	GO:0007417	0.00126504	2.89789	1023	339	39	21118	HMGCS1,GPR17,BBS1,SOX8,SEZ6,SOX10,B4GALT5,DLX5,ATP1A3,ATAT1,KDM6B,FAIM2,IRS2,TPPP,CDK5R2,CTNS,SIN3A,ZFP365,DHX30,SLC6A17,ROGDI,ARF4,DAB2IP,BTBD3,DAB1,SSBP3,MARCKS,GABRB3,EPHB1,SEMA6B,GRIN1,CELF1,ARHGAP35,FYN,DPYSL2,DAG1,ACSL3,MAP4,CRKL
GO:BP	cell morphogenesis involved in neuron differentiation	GO:0048667	0.00132947	2.87632	603	339	28	21118	BBS1,ABLIM1,ARHGAP33,B4GALT5,DLX5,SGK1,AUTS2,SIN3A,LRP4,ZFP365,ETV1,BTBD3,DAB1,UST,EPHB1,SEMA6B,GRIN1,DPYSL5,ARHGAP35,FYN,CHN1,DPYSL2,RAB3A,DAG1,CAMK2B,MEF2C,NEDD4L,APBB2
GO:BP	cellular macromolecule localization	GO:0070727	0.00172535	2.76312	1726	339	55	21118	BBS1,INSIG1,ATG9A,CACNG3,SHISA7,CLIP3,NAPB,STX6,EIF5A,PRKCZ,PTPRK,DMTN,SIN3A,LRP4,AKAP6,ZFP365,EMC1,MAPRE2,H13,ARF4,ATP13A1,UGT8A,TCAF1,POM121,PRKCQ,RAB5B,EPHA3,VHL,GPR158,NPLOC4,GRIN1,RAB35,AP2B1,TMEM59,PRKAA2,TAF8,PREPL,EXOC3,FYN,RABGAP1L,RAB3A,DAG1,CAMK2B,ACSL3,SNAP25,NPC1,SRPRB,CACNG7,PACS1,LRRTM4,CASC3,AP1S1,CRKL,NEDD4L,TSPAN14
GO:BP	dendrite development	GO:0016358	0.00242009	2.61617	287	339	18	21118	BBS1,SEZ6,ARHGAP33,CRTC1,SGK1,LRP4,ZFP365,ARF4,DAB2IP,BTBD3,DAB1,EPHB1,GRIN1,FYN,CAMK2B,MEF2C,CRKL,NEDD4L
GO:BP	response to organonitrogen compound	GO:0010243	0.00250992	2.60034	1093	339	40	21118	EGR1,HMGCS1,SREBF2,DUSP1,PTPRN,INSIG1,SLC38A9,PRKCZ,RNFT2,ATP1A3,SGK1,IRS2,RRAGD,DMTN,SIN3A,AKAP6,GNAL,H13,ND6,CDH13,FADS1,PDK2,PRKCQ,UBE4B,SCAP,GABRB3,MAP1LC3A,SLC39A14,NPLOC4,GRIN1,GPR21,PRKAA2,MBD5,FYN,DPYSL2,DAG1,NSG2,NPC1,GABRB2,MEF2C
GO:BP	multicellular organism development	GO:0007275	0.00277838	2.55621	5441	339	127	21118	EGR1,HMGCS1,GPR17,CX3CL1,BBS1,NPY1R,HMGCR,DHCR7,SOX8,DUSP1,SMPD4,PCDH8,SEZ6,SOX10,INSIG1,ABLIM1,ARHGAP33,NCS1,B4GALT5,KIT,DLX5,BHLHE40,CRTC1,PRKCZ,SOS2,ATP1A3,ATAT1,MEF2D,SGK1,KDM6B,FAIM2,PTPRK,IRS2,TPPP,DOK5,SLC35E2,GJC3,AUTS2,CDK5R2,DMTN,CTNS,SIN3A,ZFP157,LRP4,RNF157,AKAP6,RPS6KA2,ZFP365,DHX30,STON2,ETV1,SLC6A17,ROGDI,RASGRP1,ITPK1,PURA,TNS3,H13,SGPP1,ARF4,VEZF1,SLC24A3,EIF4G1,UGT8A,NRIP1,MAP2K…
GO:BP	cholesterol metabolic process	GO:0008203	0.00279867	2.55305	129	339	12	21118	HMGCS1,IDI1,FDFT1,HMGCR,SREBF2,DHCR7,LSS,INSIG1,SCAP,SC5D,PRKAA2,NPC1
GO:BP	cellular protein localization	GO:0034613	0.00313327	2.504	1714	339	54	21118	BBS1,INSIG1,ATG9A,CACNG3,SHISA7,CLIP3,NAPB,STX6,EIF5A,PRKCZ,PTPRK,DMTN,SIN3A,LRP4,AKAP6,ZFP365,EMC1,MAPRE2,H13,ARF4,ATP13A1,UGT8A,TCAF1,POM121,PRKCQ,RAB5B,EPHA3,VHL,GPR158,NPLOC4,GRIN1,RAB35,AP2B1,TMEM59,PRKAA2,TAF8,PREPL,EXOC3,FYN,RABGAP1L,RAB3A,DAG1,CAMK2B,ACSL3,SNAP25,NPC1,SRPRB,CACNG7,PACS1,LRRTM4,AP1S1,CRKL,NEDD4L,TSPAN14
GO:BP	localization	GO:0051179	0.00466423	2.33122	6168	339	139	21118	EGR1,NIPAL3,CX3CL1,BBS1,PHYHIP,NPY1R,CELF3,HMGCR,SREBF2,SOX8,DUSP1,WBP2,USP20,SOX10,PTPRN,INSIG1,ATG9A,CACNG3,ARHGAP33,NCS1,SCAMP5,SHISA7,KCND3,CLIP3,SLC25A22,SLC38A9,NAPB,STX6,KIT,EIF5A,PRKCZ,G6PC3,MFSD10,ATP1A3,SGK1,PTPRK,IRS2,SLC35E2,ACAT2,GJC3,CORO7,AUTS2,CDK5R2,SLC7A8,DMTN,SLC41A2,CTNS,SIN3A,ATP6V1G2,TMEM150C,SGIP1,LRP4,SLC9A8,DNAJC6,VSNL1,AKAP6,ZFP365,EMC1,STON2,SYNGR3,SLC6A17,DNAJC5,SDC3,M…
GO:BP	alcohol biosynthetic process	GO:0046165	0.00490884	2.30902	136	339	12	21118	HMGCS1,IDI1,FDFT1,HMGCR,SREBF2,DHCR7,LSS,INSIG1,SCAP,SC5D,DKK3,PRKAA2
GO:BP	protein localization	GO:0008104	0.00511772	2.29092	2452	339	69	21118	BBS1,PHYHIP,HMGCR,WBP2,PTPRN,INSIG1,ATG9A,CACNG3,ARHGAP33,SCAMP5,SHISA7,CLIP3,NAPB,STX6,EIF5A,PRKCZ,SGK1,PTPRK,IRS2,CORO7,DMTN,CTNS,SIN3A,LRP4,VSNL1,AKAP6,ZFP365,EMC1,MAPRE2,GLRX,H13,ARF4,ATP13A1,UGT8A,TCAF1,POM121,ARHGAP1,PRKCQ,RAB5B,EPHA3,VHL,GPR158,NPLOC4,GRIN1,RAB35,AP2B1,MON2,TMEM59,PRKAA2,NECAP1,TAF8,PREPL,EXOC3,FYN,RABGAP1L,RAB3A,DAG1,CAMK2B,ACSL3,SNAP25,NPC1,SRPRB,CACNG7,PACS1,LRRTM4,AP1S…
GO:BP	sterol metabolic process	GO:0016125	0.00530366	2.27542	137	339	12	21118	HMGCS1,IDI1,FDFT1,HMGCR,SREBF2,DHCR7,LSS,INSIG1,SCAP,SC5D,PRKAA2,NPC1
GO:BP	cell morphogenesis involved in differentiation	GO:0000904	0.00536835	2.27016	762	339	31	21118	BBS1,ABLIM1,ARHGAP33,B4GALT5,DLX5,SGK1,AUTS2,DMTN,SIN3A,LRP4,ZFP365,ETV1,MET,BTBD3,DAB1,UST,EPHB1,SEMA6B,GRIN1,DPYSL5,ARHGAP35,FYN,CHN1,DPYSL2,RAB3A,DAG1,CAMK2B,MEF2C,CRKL,NEDD4L,APBB2
GO:BP	synapse organization	GO:0050808	0.00678097	2.16871	474	339	23	21118	PCDH8,SEZ6,ARHGAP33,SHISA7,LRP4,ZFP365,ARF4,EIF4G1,DAB2IP,NEGR1,VHL,GABRB3,ARHGAP39,EPHB1,GRIN1,FYN,RAB3A,DAG1,CAMK2B,LRRTM4,GABRB2,MEF2C,CRKL
GO:BP	secondary alcohol metabolic process	GO:1902652	0.00717782	2.14401	141	339	12	21118	HMGCS1,IDI1,FDFT1,HMGCR,SREBF2,DHCR7,LSS,INSIG1,SCAP,SC5D,PRKAA2,NPC1
GO:BP	regulation of cellular component organization	GO:0051128	0.00729482	2.13699	2428	339	68	21118	CX3CL1,DUSP1,WBP2,PCDH8,SEZ6,ARHGAP33,NCS1,SCAMP5,CLIP3,NAPB,KIT,EIF5A,CRTC1,PRKCZ,ATAT1,SGK1,TPPP,AUTS2,DMTN,SIN3A,SGIP1,LRP4,RNF157,DNAJC6,AKAP6,RPS6KA2,ZFP365,STON2,MAPRE2,ARF4,EIF4G1,MET,BRD4,CDH13,DAB2IP,DAB1,NEGR1,UST,SLC39A12,PRKCQ,CYFIP2,RAB5B,EPHA3,PPAN,VHL,EPHB1,SEMA6B,GRIN1,AP2B1,PRKAA2,ARHGAP35,MAP9,FYN,CHN1,CAMSAP1,CDKN2AIP,DPYSL2,RAB3A,DAG1,CAMK2B,MAP4,SNAP25,CACNG7,LRRTM4,MEF2C,CRK…
GO:BP	system development	GO:0048731	0.00755708	2.12165	4876	339	115	21118	EGR1,HMGCS1,GPR17,CX3CL1,BBS1,NPY1R,HMGCR,DHCR7,SOX8,SEZ6,SOX10,INSIG1,ABLIM1,ARHGAP33,NCS1,B4GALT5,KIT,DLX5,BHLHE40,CRTC1,PRKCZ,SOS2,ATP1A3,ATAT1,MEF2D,SGK1,KDM6B,FAIM2,PTPRK,IRS2,TPPP,DOK5,GJC3,AUTS2,CDK5R2,DMTN,CTNS,SIN3A,ZFP157,LRP4,RNF157,AKAP6,RPS6KA2,ZFP365,DHX30,STON2,ETV1,SLC6A17,ROGDI,RASGRP1,ITPK1,PURA,TNS3,SGPP1,ARF4,VEZF1,SLC24A3,EIF4G1,UGT8A,NRIP1,MAP2K4,MET,CDH13,DAB2IP,BTBD3,DAB1,…
GO:BP	cell development	GO:0048468	0.00833575	2.07906	2340	339	66	21118	CX3CL1,BBS1,SOX8,SEZ6,SOX10,ABLIM1,ARHGAP33,NCS1,B4GALT5,KIT,DLX5,BHLHE40,CRTC1,PRKCZ,ATAT1,SGK1,PTPRK,TPPP,AUTS2,DMTN,SIN3A,LRP4,RNF157,AKAP6,RPS6KA2,ZFP365,ETV1,ARF4,VEZF1,UGT8A,MAP2K4,MET,DAB2IP,BTBD3,DAB1,NEGR1,UST,SLC39A12,UBE4B,CYFIP2,EPHA3,GABRB3,EPHB1,SEMA6B,GRIN1,DPYSL5,CELF1,RAB35,NYAP2,ARHGAP35,FYN,RABGAP1L,CHN1,CAMSAP1,DPYSL2,RAB3A,DAG1,CAMK2B,MAP4,SNAP25,CACNG7,GABRB2,MEF2C,CRKL,NEDD…
GO:BP	long-term memory	GO:0007616	0.00864568	2.0632	41	339	7	21118	EGR1,PRKCZ,SGK1,CTNS,GRIN1,PJA2,SNAP25
GO:BP	regulation of plasma membrane bounded cell projection organization	GO:0120035	0.00959239	2.01807	706	339	29	21118	CX3CL1,SEZ6,ARHGAP33,NCS1,KIT,CRTC1,SGK1,AUTS2,DMTN,LRP4,ZFP365,DAB2IP,DAB1,NEGR1,UST,SLC39A12,PRKCQ,EPHA3,SEMA6B,GRIN1,ARHGAP35,FYN,CHN1,DPYSL2,CAMK2B,MAP4,SNAP25,CRKL,NEDD4L
GO:BP	response to nitrogen compound	GO:1901698	0.0099067	2.00407	1199	339	41	21118	EGR1,HMGCS1,SREBF2,DUSP1,PTPRN,INSIG1,SLC38A9,PRKCZ,RNFT2,ATP1A3,SGK1,IRS2,RRAGD,DMTN,SIN3A,AKAP6,GNAL,H13,ND6,CDH13,FADS1,PDK2,PRKCQ,UBE4B,SCAP,GABRB3,MAP1LC3A,SLC39A14,NPLOC4,GRIN1,GPR21,PRKAA2,MBD5,FYN,DPYSL2,DAG1,NSG2,NPC1,GABRB2,MEF2C,CRKL
GO:BP	developmental process	GO:0032502	0.0100268	1.99884	6536	339	144	21118	EGR1,HMGCS1,GPR17,CX3CL1,PRELP,BBS1,NPY1R,CELF3,HMGCR,DHCR7,SOX8,DUSP1,PALMD,SMPD4,PCDH8,SEZ6,SOX10,PTPRN,INSIG1,ABLIM1,ARHGAP33,NCS1,B4GALT5,NHSL1,CLIP3,KIT,DLX5,EIF5A,BHLHE40,CRTC1,PRKCZ,SOS2,GGT7,ATP1A3,ATAT1,MEF2D,SGK1,KDM6B,FAIM2,PTPRK,IRS2,TPPP,DOK5,SLC35E2,GJC3,AUTS2,CDK5R2,DMTN,CTNS,PRRC2A,SIN3A,SH3D19,SGIP1,ZFP157,LRP4,RNF157,AKAP6,RPS6KA2,ZFP365,DHX30,STON2,ETV1,SLC6A17,ROGDI,RASGRP1,IT…
GO:BP	regulation of protein localization to membrane	GO:1905475	0.0104304	1.9817	199	339	14	21118	SHISA7,CLIP3,PRKCZ,DMTN,LRP4,TCAF1,EPHA3,AP2B1,TMEM59,FYN,DAG1,CAMK2B,ACSL3,CRKL
GO:BP	regulation of neuron projection development	GO:0010975	0.0117977	1.9282	526	339	24	21118	CX3CL1,SEZ6,ARHGAP33,NCS1,CRTC1,SGK1,LRP4,ZFP365,DAB2IP,DAB1,NEGR1,UST,SLC39A12,EPHA3,SEMA6B,GRIN1,ARHGAP35,FYN,CHN1,DPYSL2,CAMK2B,SNAP25,CRKL,NEDD4L
GO:BP	regulation of cell projection organization	GO:0031344	0.015552	1.80821	724	339	29	21118	CX3CL1,SEZ6,ARHGAP33,NCS1,KIT,CRTC1,SGK1,AUTS2,DMTN,LRP4,ZFP365,DAB2IP,DAB1,NEGR1,UST,SLC39A12,PRKCQ,EPHA3,SEMA6B,GRIN1,ARHGAP35,FYN,CHN1,DPYSL2,CAMK2B,MAP4,SNAP25,CRKL,NEDD4L
GO:BP	regulation of biological quality	GO:0065008	0.0173464	1.76079	3876	339	95	21118	EGR1,GPR17,CX3CL1,BBS1,NPY1R,HMGCR,SREBF2,DHCR7,SOX8,PALMD,LSS,GAD1,PCDH8,SEZ6,PTPRN,INSIG1,GPR12,CACNG3,ARHGAP33,NCS1,B4GALT5,SHISA7,KCND3,NAPB,KIT,EIF5A,CRTC1,PRKCZ,SOS2,ATP1A3,SGK1,KDM6B,IRS2,NLK,ELOVL6,SLC7A8,DMTN,CTNS,SIN3A,SGIP1,GNG3,LRP4,SLC9A8,VSNL1,AKAP6,RPS6KA2,ZFP365,SYNGR3,GLRX,ARF4,ATP13A1,SLC24A3,EIF4G1,MET,DAB2IP,NEGR1,SLC39A12,PDK2,PRKCQ,CYFIP2,VHL,GABRB3,EPHB1,SEMA6B,PCBP4,SLC39A…
GO:BP	cell junction organization	GO:0034330	0.0241281	1.61748	741	339	29	21118	PCDH8,SEZ6,ARHGAP33,SHISA7,PTPRK,DMTN,LRP4,ZFP365,MAPRE2,ARF4,EIF4G1,UGT8A,DAB2IP,NEGR1,EPHA3,VHL,GABRB3,ARHGAP39,EPHB1,GRIN1,FYN,RAB3A,DAG1,CAMK2B,LRRTM4,GABRB2,MEF2C,CRKL,NEDD4L
GO:BP	behavior	GO:0007610	0.0349466	1.45659	716	339	28	21118	EGR1,BBS1,NPY1R,HMGCR,GNG7,GAD1,SEZ6,SHISA7,KIT,CRTC1,PRKCZ,ATP1A3,SGK1,AUTS2,CTNS,SGIP1,ETV1,ARF4,EIF4G1,DAB1,NEGR1,GABRB3,GRIN1,PJA2,MBD5,SNAP25,NPC1,MEF2C
GO:BP	macromolecule localization	GO:0033036	0.0350902	1.45481	2897	339	75	21118	BBS1,PHYHIP,HMGCR,SREBF2,WBP2,PTPRN,INSIG1,ATG9A,CACNG3,ARHGAP33,SCAMP5,SHISA7,CLIP3,NAPB,STX6,EIF5A,PRKCZ,SGK1,PTPRK,IRS2,ACAT2,CORO7,DMTN,CTNS,SIN3A,LRP4,VSNL1,AKAP6,ZFP365,EMC1,MAPRE2,GLRX,H13,SGPP1,ARF4,ATP13A1,UGT8A,NRIP1,TCAF1,POM121,ARHGAP1,PRKCQ,RAB5B,EPHA3,VHL,GPR158,NPLOC4,GRIN1,RAB35,AP2B1,MON2,TMEM59,PRKAA2,NECAP1,TAF8,PREPL,EXOC3,FYN,RABGAP1L,ABCG4,RAB3A,DAG1,CAMK2B,ACSL3,SNAP25,NPC1…
GO:BP	regulation of synapse organization	GO:0050807	0.0360698	1.44286	252	339	15	21118	PCDH8,ARHGAP33,LRP4,ARF4,EIF4G1,DAB2IP,NEGR1,VHL,EPHB1,GRIN1,FYN,DAG1,CAMK2B,LRRTM4,MEF2C
GO:BP	brain development	GO:0007420	0.0368425	1.43365	758	339	29	21118	HMGCS1,BBS1,SEZ6,DLX5,ATP1A3,ATAT1,KDM6B,FAIM2,IRS2,CDK5R2,CTNS,SIN3A,ZFP365,SLC6A17,ROGDI,ARF4,DAB2IP,BTBD3,DAB1,SSBP3,GABRB3,SEMA6B,GRIN1,CELF1,ARHGAP35,FYN,DPYSL2,ACSL3,CRKL
GO:CC	synapse	GO:0045202	9.58978e-16	15.0182	1467	333	72	21016	CX3CL1,NPY1R,ARHGAP32,GAD1,PCDH8,SEZ6,PTPRN,ABLIM1,ATG9A,CACNG3,ARHGAP33,NCS1,SCAMP5,SHISA7,KCND3,NAPB,STX6,EIF5A,CRTC1,PRKCZ,NPTXR,ATP1A3,NMNAT2,FAIM2,TPPP,DMTN,ATP6V1G2,SGIP1,GNG3,LRP4,DNAJC6,STON2,ND2,SYNGR3,SLC6A17,DNAJC5,ROGDI,PURA,ARF4,EIF4G1,SLC2A3,CDH13,DAB1,PRKCQ,CYFIP2,RAB5B,VHL,GABRB3,ARHGAP39,EPHB1,APC2,MAP1LC3A,GRIN1,SLC29A4,PJA2,RAB35,AP2B1,EXOC3,TMEM230,FYN,DPYSL2,RAB3A,DAG1,CAMK2B…
GO:CC	cell junction	GO:0030054	2.62291e-12	11.5812	2071	333	81	21016	CX3CL1,NPY1R,ARHGAP32,PCDH1,GAD1,PCDH8,SEZ6,PTPRN,ABLIM1,ATG9A,CACNG3,ARHGAP33,NCS1,SCAMP5,SHISA7,KCND3,ARHGAP31,NAPB,STX6,KIT,EIF5A,CRTC1,PRKCZ,NPTXR,ATP1A3,ATAT1,NMNAT2,FAIM2,PTPRK,TPPP,GJC3,DMTN,ATP6V1G2,SGIP1,GNG3,LRP4,DNAJC6,AKAP6,STON2,ND2,SYNGR3,SLC6A17,DNAJC5,MAPRE2,ROGDI,PURA,TNS3,ARF4,EIF4G1,SLC2A3,CDH13,DAB1,PRKCQ,CYFIP2,RAB5B,VHL,GABRB3,ARHGAP39,EPHB1,APC2,MAP1LC3A,GRIN1,SLC29A4,PJA2,…
GO:CC	postsynapse	GO:0098794	4.8986e-11	10.3099	739	333	43	21016	CX3CL1,ARHGAP32,PCDH8,SEZ6,ABLIM1,CACNG3,ARHGAP33,NCS1,SHISA7,KCND3,NAPB,CRTC1,PRKCZ,ATP1A3,FAIM2,TPPP,DMTN,GNG3,LRP4,DNAJC6,ND2,SLC6A17,PURA,ARF4,EIF4G1,DAB1,VHL,GABRB3,ARHGAP39,APC2,GRIN1,PJA2,AP2B1,FYN,DAG1,CAMK2B,MAP4,SNAP25,CACNG7,LRRTM4,GABRB2,MEF2C,CRKL
GO:CC	organelle membrane	GO:0031090	2.74587e-10	9.56132	3076	333	99	21016	FDFT1,BBS1,HMGCR,SREBF2,DHCR7,ARHGAP32,SMPD4,LSS,GAD1,HID1,CAMK1G,SOX10,PTPRN,INSIG1,GAL3ST3,ATG9A,TMEM214,B4GALT5,SCAMP5,CLIP3,SLC25A22,SLC38A9,NAPB,STX6,CDIPT,EIF5A,CYB5B,G6PC3,MFSD10,ATP1A3,SGK1,NMNAT2,CORO7,ELOVL6,DMTN,CTNS,ATP6V1G2,TMEM150C,SGIP1,SLC9A8,MTFP1,LMF2,AKAP6,CHST1,TECR,EMC1,ND2,SYNGR3,SLC6A17,RNF145,DNAJC5,POMT1,RASGRP1,H13,SGPP1,ATP13A1,ND6,SLC2A3,B4GALT3,POM121,ARHGAP1,FADS1,US…
GO:CC	endomembrane system	GO:0012505	2.95541e-10	9.52938	4006	333	118	21016	FDFT1,NPY1R,HMGCR,SREBF2,DHCR7,ARHGAP32,SMPD4,LSS,MLIP,HID1,CAMK1G,SEZ6,PTPRN,INSIG1,GAL3ST3,ATG9A,NCS1,TMEM214,B4GALT5,SCAMP5,KCND3,CLIP3,SLC38A9,STX6,CDIPT,KIT,EIF5A,PRKCZ,G6PC3,MFSD10,ATP1A3,ATAT1,SGK1,NMNAT2,FAIM2,TPPP,SLC35E2,CORO7,ELOVL6,DMTN,CTNS,ATP6V1G2,SGIP1,SLC9A8,LMF2,AKAP6,CHST1,TECR,EMC1,STON2,SYNGR3,SLC6A17,RNF145,DNAJC5,SDC3,ROGDI,POMT1,RASGRP1,H13,SGPP1,ARF4,ATP13A1,UGT8A,SLC2A3,…
GO:CC	intracellular anatomical structure	GO:0005622	1.04487e-09	8.98094	14111	333	279	21016	EGR1,HMGCS1,IDI1,FDFT1,CX3CL1,BBS1,PHYHIP,NPY1R,R3HDM4,CELF3,HMGCR,SREBF2,DHCR7,SOX8,DUSP1,ARHGAP32,PCDH1,GNG7,SMPD4,LSS,GAD1,MLIP,WBP2,HID1,USP20,CAMK1G,SEZ6,SOX10,PTPRN,INSIG1,GPR12,AMMECR1L,GAL3ST3,ABLIM1,ATG9A,ARHGAP33,NCS1,FBXL16,TMEM214,B4GALT5,SCAMP5,KCND3,CLIP3,SLC25A22,SLC38A9,NAPB,STX6,CDIPT,URM1,KIT,DLX5,EIF5A,BHLHE40,CRTC1,PRKCZ,CYB5B,INO80E,G6PC3,PFKP,RUSC2,MFSD10,ATP1A3,ATAT1,MEF2D,…
GO:CC	cytoplasm	GO:0005737	1.07811e-09	8.96734	11093	333	237	21016	EGR1,HMGCS1,IDI1,FDFT1,CX3CL1,BBS1,PHYHIP,NPY1R,CELF3,HMGCR,SREBF2,DHCR7,SOX8,DUSP1,ARHGAP32,GNG7,SMPD4,LSS,GAD1,WBP2,HID1,USP20,CAMK1G,SEZ6,SOX10,PTPRN,INSIG1,GPR12,GAL3ST3,ABLIM1,ATG9A,ARHGAP33,NCS1,FBXL16,TMEM214,B4GALT5,SCAMP5,KCND3,CLIP3,SLC25A22,SLC38A9,NAPB,STX6,CDIPT,URM1,KIT,DLX5,EIF5A,BHLHE40,CRTC1,PRKCZ,CYB5B,G6PC3,PFKP,RUSC2,MFSD10,ATP1A3,ATAT1,MEF2D,SGK1,NMNAT2,FAM168B,FAIM2,IRS2,TPP…
GO:CC	bounding membrane of organelle	GO:0098588	3.1333e-09	8.504	1676	333	65	21016	BBS1,HMGCR,SREBF2,DHCR7,ARHGAP32,SMPD4,GAD1,HID1,CAMK1G,SOX10,PTPRN,GAL3ST3,ATG9A,B4GALT5,SCAMP5,CLIP3,SLC38A9,NAPB,STX6,CYB5B,NMNAT2,CORO7,DMTN,CTNS,ATP6V1G2,TMEM150C,SGIP1,SLC9A8,AKAP6,CHST1,SYNGR3,SLC6A17,DNAJC5,RASGRP1,SLC2A3,B4GALT3,ARHGAP1,UST,RAB5B,WDR59,SCAP,EPHB1,GABARAPL1,MAP1LC3A,SLC39A14,GRIN1,PJA2,CHST2,ENTPD4,SPRED2,RAB35,AP2B1,MON2,TMEM59,NECAP1,EXOC3,ABCG4,RAB3A,CAMK2B,NSG2,ACSL3,…
GO:CC	neuron projection	GO:0043005	3.44455e-08	7.46287	1563	333	60	21016	CX3CL1,NPY1R,SREBF2,ARHGAP32,GAD1,CAMK1G,PCDH8,SEZ6,PTPRN,CACNG3,ARHGAP33,NCS1,SHISA7,KCND3,EIF5A,CRTC1,PRKCZ,ATP1A3,ATAT1,SGK1,NMNAT2,FAM168B,PTPRK,AUTS2,CDK5R2,GNG3,LRP4,STON2,SDC3,ROGDI,GLRX,PURA,ARF4,MAP2K4,CDH13,SCRG1,DAB2IP,DAB1,NEGR1,CYFIP2,GABRB3,EPHB1,GABARAPL1,GRIN1,DPYSL5,PRKAA2,MAP9,EXOC3,FYN,DPYSL2,RAB3A,DAG1,CAMK2B,NSG2,MAP4,SNAP25,CACNG7,GABRB2,CASC3,AP1S1
GO:CC	organelle subcompartment	GO:0031984	5.28253e-08	7.27716	1580	333	60	21016	FDFT1,HMGCR,SREBF2,DHCR7,ARHGAP32,SMPD4,LSS,HID1,CAMK1G,INSIG1,GAL3ST3,ATG9A,TMEM214,B4GALT5,SCAMP5,CLIP3,STX6,CDIPT,EIF5A,G6PC3,SGK1,NMNAT2,CORO7,ELOVL6,SLC9A8,LMF2,AKAP6,CHST1,TECR,EMC1,RNF145,POMT1,RASGRP1,H13,SGPP1,ATP13A1,B4GALT3,POM121,FADS1,UST,RBFOX1,SCAP,NPLOC4,KRTCAP2,GRIN1,PJA2,CHST2,ENTPD4,LCLAT1,GGCX,SC5D,TMEM59,PREPL,TMEM230,CAMK2B,NSG2,ACSL3,SNAP25,SRPRB,AP1S1
GO:CC	intracellular membrane-bounded organelle	GO:0043231	5.30094e-08	7.27565	11363	333	236	21016	EGR1,IDI1,FDFT1,NPY1R,R3HDM4,CELF3,HMGCR,SREBF2,DHCR7,SOX8,DUSP1,ARHGAP32,PCDH1,SMPD4,LSS,GAD1,MLIP,WBP2,HID1,CAMK1G,SEZ6,SOX10,PTPRN,INSIG1,AMMECR1L,GAL3ST3,ATG9A,NCS1,TMEM214,B4GALT5,SCAMP5,KCND3,CLIP3,SLC25A22,SLC38A9,NAPB,STX6,CDIPT,URM1,KIT,DLX5,EIF5A,BHLHE40,CRTC1,PRKCZ,CYB5B,INO80E,G6PC3,RUSC2,MFSD10,ATP1A3,ATAT1,MEF2D,SGK1,NMNAT2,KDM6B,FAIM2,PTPRK,TPPP,NSUN3,SLC35E2,NLK,ACAT2,RRAGD,CORO7,…
GO:CC	organelle	GO:0043226	2.70915e-07	6.56717	12827	333	255	21016	EGR1,IDI1,FDFT1,BBS1,NPY1R,R3HDM4,CELF3,HMGCR,SREBF2,DHCR7,SOX8,DUSP1,ARHGAP32,PCDH1,SMPD4,LSS,GAD1,MLIP,WBP2,HID1,USP20,CAMK1G,SEZ6,SOX10,PTPRN,INSIG1,AMMECR1L,GAL3ST3,ABLIM1,ATG9A,CACNG3,NCS1,TMEM214,B4GALT5,SCAMP5,SHISA7,KCND3,CLIP3,SLC25A22,SLC38A9,NAPB,STX6,CDIPT,URM1,KIT,DLX5,EIF5A,BHLHE40,CRTC1,PRKCZ,CYB5B,INO80E,G6PC3,RUSC2,MFSD10,ATP1A3,ATAT1,MEF2D,SGK1,NMNAT2,KDM6B,FAIM2,PTPRK,TPPP,NSUN…
GO:CC	intracellular organelle	GO:0043229	3.91527e-07	6.40724	12510	333	250	21016	EGR1,IDI1,FDFT1,BBS1,NPY1R,R3HDM4,CELF3,HMGCR,SREBF2,DHCR7,SOX8,DUSP1,ARHGAP32,PCDH1,SMPD4,LSS,GAD1,MLIP,WBP2,HID1,USP20,CAMK1G,SEZ6,SOX10,PTPRN,INSIG1,AMMECR1L,GAL3ST3,ABLIM1,ATG9A,NCS1,TMEM214,B4GALT5,SCAMP5,KCND3,CLIP3,SLC25A22,SLC38A9,NAPB,STX6,CDIPT,URM1,KIT,DLX5,EIF5A,BHLHE40,CRTC1,PRKCZ,CYB5B,INO80E,G6PC3,RUSC2,MFSD10,ATP1A3,ATAT1,MEF2D,SGK1,NMNAT2,KDM6B,FAIM2,PTPRK,TPPP,NSUN3,SLC35E2,NLK,…
GO:CC	cytoplasmic vesicle	GO:0031410	1.1253e-06	5.94873	1931	333	65	21016	NPY1R,SREBF2,ARHGAP32,GAD1,PTPRN,ATG9A,NCS1,SCAMP5,CLIP3,SLC38A9,STX6,KIT,PRKCZ,RUSC2,MFSD10,NMNAT2,CORO7,DMTN,CTNS,ATP6V1G2,SGIP1,STON2,SYNGR3,SLC6A17,DNAJC5,ROGDI,POMT1,SLC2A3,ARHGAP1,DAB2IP,RAB5B,SCAP,EPHA3,GABRB3,EPHB1,GABARAPL1,MAP1LC3A,MTMR4,SLC39A14,GRIN1,ENTPD4,SPRED2,RAB35,AP2B1,MON2,TMEM59,NECAP1,EXOC3,TMEM230,FYN,RABGAP1L,ABCG4,RAB3A,NSG2,YIPF3,SNAP25,NPC1,TNFAIP1,CACNG7,PACS1,GABRB2,P…
GO:CC	intracellular vesicle	GO:0097708	1.27195e-06	5.89553	1937	333	65	21016	NPY1R,SREBF2,ARHGAP32,GAD1,PTPRN,ATG9A,NCS1,SCAMP5,CLIP3,SLC38A9,STX6,KIT,PRKCZ,RUSC2,MFSD10,NMNAT2,CORO7,DMTN,CTNS,ATP6V1G2,SGIP1,STON2,SYNGR3,SLC6A17,DNAJC5,ROGDI,POMT1,SLC2A3,ARHGAP1,DAB2IP,RAB5B,SCAP,EPHA3,GABRB3,EPHB1,GABARAPL1,MAP1LC3A,MTMR4,SLC39A14,GRIN1,ENTPD4,SPRED2,RAB35,AP2B1,MON2,TMEM59,NECAP1,EXOC3,TMEM230,FYN,RABGAP1L,ABCG4,RAB3A,NSG2,YIPF3,SNAP25,NPC1,TNFAIP1,CACNG7,PACS1,GABRB2,P…
GO:CC	vesicle membrane	GO:0012506	1.46521e-06	5.8341	833	333	38	21016	SREBF2,ARHGAP32,GAD1,PTPRN,ATG9A,SCAMP5,CLIP3,SLC38A9,STX6,MFSD10,NMNAT2,CTNS,ATP6V1G2,SGIP1,SYNGR3,SLC6A17,DNAJC5,SLC2A3,ARHGAP1,RAB5B,SCAP,GABRB3,EPHB1,GABARAPL1,SLC39A14,GRIN1,SPRED2,RAB35,AP2B1,MON2,TMEM59,NECAP1,EXOC3,ABCG4,RAB3A,NSG2,NPC1,AP1S1
GO:CC	membrane-bounded organelle	GO:0043227	1.4767e-06	5.83071	11812	333	238	21016	EGR1,IDI1,FDFT1,BBS1,NPY1R,R3HDM4,CELF3,HMGCR,SREBF2,DHCR7,SOX8,DUSP1,ARHGAP32,PCDH1,SMPD4,LSS,GAD1,MLIP,WBP2,HID1,CAMK1G,SEZ6,SOX10,PTPRN,INSIG1,AMMECR1L,GAL3ST3,ATG9A,NCS1,TMEM214,B4GALT5,SCAMP5,KCND3,CLIP3,SLC25A22,SLC38A9,NAPB,STX6,CDIPT,URM1,KIT,DLX5,EIF5A,BHLHE40,CRTC1,PRKCZ,CYB5B,INO80E,G6PC3,RUSC2,MFSD10,ATP1A3,ATAT1,MEF2D,SGK1,NMNAT2,KDM6B,FAIM2,PTPRK,TPPP,NSUN3,SLC35E2,NLK,ACAT2,RRAGD,C…
GO:CC	cytoplasmic vesicle membrane	GO:0030659	1.48574e-06	5.82806	489	333	28	21016	SREBF2,GAD1,PTPRN,ATG9A,SCAMP5,STX6,MFSD10,NMNAT2,CTNS,ATP6V1G2,SGIP1,SYNGR3,SLC6A17,DNAJC5,SLC2A3,RAB5B,SCAP,GABRB3,GABARAPL1,GRIN1,SPRED2,RAB35,AP2B1,NECAP1,EXOC3,RAB3A,NSG2,AP1S1
GO:CC	Golgi apparatus	GO:0005794	2.62627e-06	5.58066	1449	333	53	21016	HMGCR,SREBF2,ARHGAP32,SMPD4,HID1,CAMK1G,PTPRN,GAL3ST3,ATG9A,NCS1,TMEM214,B4GALT5,SCAMP5,CLIP3,STX6,CDIPT,ATP1A3,ATAT1,NMNAT2,FAIM2,TPPP,SLC35E2,CORO7,SLC9A8,CHST1,DNAJC5,SDC3,RASGRP1,ARF4,B4GALT3,SCRG1,UST,RBFOX1,SCAP,GABARAPL1,BCL9,PJA2,CHST2,ENTPD4,TMEM59,PRKAA2,PREPL,EXOC3,TMEM230,RABGAP1L,NSG2,YIPF3,ACSL3,SNAP25,NPC1,PACS1,AP1S1,NEDD4L
GO:CC	vesicle	GO:0031982	7.98418e-06	5.09777	2077	333	66	21016	NPY1R,SREBF2,ARHGAP32,GAD1,PTPRN,ATG9A,NCS1,SCAMP5,CLIP3,SLC38A9,STX6,KIT,PRKCZ,RUSC2,MFSD10,NMNAT2,CORO7,DMTN,CTNS,ATP6V1G2,SGIP1,DNAJC6,STON2,SYNGR3,SLC6A17,DNAJC5,ROGDI,POMT1,SLC2A3,ARHGAP1,DAB2IP,RAB5B,SCAP,EPHA3,GABRB3,EPHB1,GABARAPL1,MAP1LC3A,MTMR4,SLC39A14,GRIN1,ENTPD4,SPRED2,RAB35,AP2B1,MON2,TMEM59,NECAP1,EXOC3,TMEM230,FYN,RABGAP1L,ABCG4,RAB3A,NSG2,YIPF3,SNAP25,NPC1,TNFAIP1,CACNG7,PACS1,G…
GO:CC	presynapse	GO:0098793	1.40002e-05	4.85386	612	333	30	21016	NPY1R,GAD1,PCDH8,PTPRN,ATG9A,NCS1,SCAMP5,NAPB,STX6,ATP1A3,ATP6V1G2,SGIP1,DNAJC6,STON2,SYNGR3,SLC6A17,DNAJC5,ROGDI,SLC2A3,RAB5B,GABRB3,GRIN1,SLC29A4,RAB35,EXOC3,TMEM230,DPYSL2,RAB3A,SNAP25,AP1S1
GO:CC	transport vesicle	GO:0030133	2.12489e-05	4.67266	390	333	23	21016	NPY1R,SREBF2,PTPRN,ATG9A,SCAMP5,STX6,ATP6V1G2,STON2,SYNGR3,SLC6A17,DNAJC5,ROGDI,SLC2A3,RAB5B,SCAP,GRIN1,SPRED2,RAB35,TMEM230,RAB3A,YIPF3,SNAP25,AP1S1
GO:CC	transport vesicle membrane	GO:0030658	2.1297e-05	4.67168	192	333	16	21016	SREBF2,PTPRN,SCAMP5,STX6,ATP6V1G2,SYNGR3,SLC6A17,DNAJC5,SLC2A3,RAB5B,SCAP,GRIN1,SPRED2,RAB35,RAB3A,AP1S1
GO:CC	postsynaptic specialization	GO:0099572	3.21215e-05	4.4932	431	333	24	21016	ARHGAP32,ABLIM1,CACNG3,NCS1,SHISA7,KCND3,CRTC1,PRKCZ,DMTN,GNG3,LRP4,DNAJC6,ND2,PURA,DAB1,GABRB3,GRIN1,PJA2,FYN,CAMK2B,MAP4,CACNG7,LRRTM4,GABRB2
GO:CC	cell projection	GO:0042995	6.81175e-05	4.16674	2487	333	72	21016	CX3CL1,BBS1,NPY1R,SREBF2,ARHGAP32,GAD1,CAMK1G,PCDH8,SEZ6,PTPRN,ABLIM1,CACNG3,ARHGAP33,NCS1,SHISA7,KCND3,ARHGAP31,EIF5A,CRTC1,PRKCZ,MFSD10,ATP1A3,ATAT1,SGK1,NMNAT2,FAM168B,PTPRK,AUTS2,CDK5R2,SLC7A8,DMTN,GNG3,LRP4,STON2,SLC6A17,SDC3,ROGDI,GLRX,PURA,ARF4,SLC2A3,MAP2K4,ARHGAP1,CDH13,SCRG1,DAB2IP,DAB1,NEGR1,CYFIP2,VHL,GABRB3,EPHB1,GABARAPL1,GRIN1,DPYSL5,RAB35,PRKAA2,ARHGAP35,MAP9,EXOC3,FYN,DPYSL2,RAB3…
GO:CC	plasma membrane bounded cell projection	GO:0120025	6.98852e-05	4.15562	2392	333	70	21016	CX3CL1,BBS1,NPY1R,SREBF2,ARHGAP32,GAD1,CAMK1G,PCDH8,SEZ6,PTPRN,ABLIM1,CACNG3,ARHGAP33,NCS1,SHISA7,KCND3,ARHGAP31,EIF5A,CRTC1,PRKCZ,MFSD10,ATP1A3,ATAT1,SGK1,NMNAT2,FAM168B,PTPRK,AUTS2,CDK5R2,SLC7A8,DMTN,GNG3,LRP4,STON2,SDC3,ROGDI,GLRX,PURA,ARF4,MAP2K4,ARHGAP1,CDH13,SCRG1,DAB2IP,DAB1,NEGR1,CYFIP2,VHL,GABRB3,EPHB1,GABARAPL1,GRIN1,DPYSL5,RAB35,PRKAA2,ARHGAP35,MAP9,EXOC3,FYN,DPYSL2,RAB3A,DAG1,CAMK2B,N…
GO:CC	synaptic vesicle	GO:0008021	9.27687e-05	4.0326	241	333	17	21016	NPY1R,ATG9A,SCAMP5,STX6,ATP6V1G2,STON2,SYNGR3,SLC6A17,DNAJC5,ROGDI,SLC2A3,RAB5B,GRIN1,RAB35,TMEM230,RAB3A,SNAP25
GO:CC	neuron to neuron synapse	GO:0098984	0.000106613	3.97219	427	333	23	21016	ARHGAP32,ABLIM1,CACNG3,NCS1,SHISA7,KCND3,CRTC1,PRKCZ,ATP1A3,DMTN,GNG3,LRP4,DNAJC6,ND2,PURA,DAB1,GRIN1,PJA2,FYN,CAMK2B,MAP4,CACNG7,LRRTM4
GO:CC	postsynaptic density	GO:0014069	0.000109297	3.96139	395	333	22	21016	ARHGAP32,ABLIM1,CACNG3,NCS1,SHISA7,KCND3,CRTC1,PRKCZ,DMTN,GNG3,LRP4,DNAJC6,ND2,PURA,DAB1,GRIN1,PJA2,FYN,CAMK2B,MAP4,CACNG7,LRRTM4
GO:CC	asymmetric synapse	GO:0032279	0.000141012	3.85074	401	333	22	21016	ARHGAP32,ABLIM1,CACNG3,NCS1,SHISA7,KCND3,CRTC1,PRKCZ,DMTN,GNG3,LRP4,DNAJC6,ND2,PURA,DAB1,GRIN1,PJA2,FYN,CAMK2B,MAP4,CACNG7,LRRTM4
GO:CC	dendrite	GO:0030425	0.00021555	3.66645	772	333	32	21016	SREBF2,ARHGAP32,PCDH8,SEZ6,CACNG3,ARHGAP33,NCS1,SHISA7,KCND3,EIF5A,CRTC1,ATP1A3,PTPRK,GNG3,LRP4,ROGDI,GLRX,PURA,ARF4,MAP2K4,DAB2IP,NEGR1,EPHB1,GABARAPL1,GRIN1,DPYSL5,PRKAA2,FYN,DPYSL2,CAMK2B,NSG2,CASC3
GO:CC	dendritic tree	GO:0097447	0.000227944	3.64217	774	333	32	21016	SREBF2,ARHGAP32,PCDH8,SEZ6,CACNG3,ARHGAP33,NCS1,SHISA7,KCND3,EIF5A,CRTC1,ATP1A3,PTPRK,GNG3,LRP4,ROGDI,GLRX,PURA,ARF4,MAP2K4,DAB2IP,NEGR1,EPHB1,GABARAPL1,GRIN1,DPYSL5,PRKAA2,FYN,DPYSL2,CAMK2B,NSG2,CASC3
GO:CC	exocytic vesicle	GO:0070382	0.000268243	3.57147	260	333	17	21016	NPY1R,ATG9A,SCAMP5,STX6,ATP6V1G2,STON2,SYNGR3,SLC6A17,DNAJC5,ROGDI,SLC2A3,RAB5B,GRIN1,RAB35,TMEM230,RAB3A,SNAP25
GO:CC	endoplasmic reticulum membrane	GO:0005789	0.000371066	3.43055	993	333	37	21016	FDFT1,HMGCR,SREBF2,DHCR7,ARHGAP32,SMPD4,LSS,INSIG1,TMEM214,CDIPT,EIF5A,G6PC3,SGK1,ELOVL6,LMF2,AKAP6,TECR,EMC1,RNF145,POMT1,RASGRP1,H13,SGPP1,ATP13A1,POM121,FADS1,SCAP,NPLOC4,KRTCAP2,GRIN1,PJA2,LCLAT1,GGCX,SC5D,CAMK2B,ACSL3,SRPRB
GO:CC	somatodendritic compartment	GO:0036477	0.000387087	3.41219	1078	333	39	21016	CX3CL1,SREBF2,ARHGAP32,PCDH8,SEZ6,PTPRN,CACNG3,ARHGAP33,NCS1,SHISA7,KCND3,EIF5A,CRTC1,PRKCZ,ATP1A3,PTPRK,GNG3,LRP4,ROGDI,GLRX,PURA,ARF4,SLC2A3,MAP2K4,DAB2IP,DAB1,NEGR1,EPHB1,GABARAPL1,GRIN1,DPYSL5,PRKAA2,FYN,DPYSL2,CAMK2B,NSG2,SNAP25,CACNG7,CASC3
GO:CC	endoplasmic reticulum subcompartment	GO:0098827	0.000427445	3.36912	999	333	37	21016	FDFT1,HMGCR,SREBF2,DHCR7,ARHGAP32,SMPD4,LSS,INSIG1,TMEM214,CDIPT,EIF5A,G6PC3,SGK1,ELOVL6,LMF2,AKAP6,TECR,EMC1,RNF145,POMT1,RASGRP1,H13,SGPP1,ATP13A1,POM121,FADS1,SCAP,NPLOC4,KRTCAP2,GRIN1,PJA2,LCLAT1,GGCX,SC5D,CAMK2B,ACSL3,SRPRB
GO:CC	glutamatergic synapse	GO:0098978	0.000637929	3.19523	474	333	23	21016	PCDH8,CACNG3,NCS1,SHISA7,NAPB,CRTC1,PRKCZ,NPTXR,SLC6A17,PURA,ARF4,SLC2A3,VHL,ARHGAP39,EPHB1,GRIN1,AP2B1,FYN,DAG1,CAMK2B,SNAP25,CACNG7,LRRTM4
GO:CC	nuclear outer membrane-endoplasmic reticulum membrane network	GO:0042175	0.000662886	3.17856	1018	333	37	21016	FDFT1,HMGCR,SREBF2,DHCR7,ARHGAP32,SMPD4,LSS,INSIG1,TMEM214,CDIPT,EIF5A,G6PC3,SGK1,ELOVL6,LMF2,AKAP6,TECR,EMC1,RNF145,POMT1,RASGRP1,H13,SGPP1,ATP13A1,POM121,FADS1,SCAP,NPLOC4,KRTCAP2,GRIN1,PJA2,LCLAT1,GGCX,SC5D,CAMK2B,ACSL3,SRPRB
GO:CC	Golgi apparatus subcompartment	GO:0098791	0.000892079	3.0496	746	333	30	21016	HMGCR,SREBF2,ARHGAP32,SMPD4,HID1,CAMK1G,GAL3ST3,ATG9A,B4GALT5,SCAMP5,CLIP3,STX6,NMNAT2,CORO7,SLC9A8,CHST1,RASGRP1,B4GALT3,UST,RBFOX1,SCAP,PJA2,CHST2,ENTPD4,TMEM59,PREPL,TMEM230,NSG2,SNAP25,AP1S1
GO:CC	endosome	GO:0005768	0.00098819	3.00516	870	333	33	21016	ARHGAP32,PTPRN,ATG9A,SCAMP5,CLIP3,SLC38A9,STX6,PRKCZ,NMNAT2,CTNS,ARHGAP1,RAB5B,EPHA3,EPHB1,MAP1LC3A,MTMR4,SLC39A14,RAB35,MON2,TMEM59,TMEM230,FYN,RABGAP1L,ABCG4,RAB3A,NSG2,SNAP25,NPC1,TNFAIP1,CACNG7,PTP4A2,NEDD4L,WDR48
GO:CC	intrinsic component of synaptic vesicle membrane	GO:0098563	0.00112019	2.95071	59	333	8	21016	SCAMP5,STX6,ATP6V1G2,SLC6A17,DNAJC5,RAB5B,RAB35,RAB3A
GO:CC	trans-Golgi network	GO:0005802	0.00127447	2.89467	231	333	15	21016	SMPD4,ATG9A,SCAMP5,CLIP3,STX6,NMNAT2,CORO7,CHST1,RBFOX1,CHST2,PREPL,TMEM230,NSG2,SNAP25,AP1S1
GO:CC	exocytic vesicle membrane	GO:0099501	0.00188813	2.72397	129	333	11	21016	SCAMP5,STX6,ATP6V1G2,SYNGR3,SLC6A17,DNAJC5,SLC2A3,RAB5B,GRIN1,RAB35,RAB3A
GO:CC	synaptic vesicle membrane	GO:0030672	0.00188813	2.72397	129	333	11	21016	SCAMP5,STX6,ATP6V1G2,SYNGR3,SLC6A17,DNAJC5,SLC2A3,RAB5B,GRIN1,RAB35,RAB3A
GO:CC	axon	GO:0030424	0.00473911	2.3243	772	333	29	21016	NPY1R,GAD1,PTPRN,NCS1,PRKCZ,ATP1A3,ATAT1,NMNAT2,FAM168B,PTPRK,AUTS2,CDK5R2,SDC3,ROGDI,MAP2K4,DAB2IP,GABRB3,EPHB1,GRIN1,PRKAA2,MAP9,EXOC3,DPYSL2,RAB3A,DAG1,MAP4,SNAP25,CACNG7,AP1S1
GO:CC	Golgi membrane	GO:0000139	0.00608481	2.21575	583	333	24	21016	HMGCR,SREBF2,ARHGAP32,SMPD4,HID1,CAMK1G,GAL3ST3,B4GALT5,SCAMP5,CLIP3,STX6,NMNAT2,CORO7,SLC9A8,CHST1,RASGRP1,B4GALT3,UST,SCAP,PJA2,CHST2,ENTPD4,TMEM59,NSG2
GO:CC	intrinsic component of organelle membrane	GO:0031300	0.00752912	2.12326	404	333	19	21016	SREBF2,DHCR7,INSIG1,SCAMP5,SLC38A9,STX6,ELOVL6,ATP6V1G2,TECR,EMC1,SLC6A17,DNAJC5,H13,RAB5B,ENTPD4,RAB35,RAB3A,NPC1,SLC22A17
GO:CC	cell body	GO:0044297	0.0103917	1.98331	806	333	29	21016	CX3CL1,SEZ6,PTPRN,KCND3,EIF5A,CRTC1,PRKCZ,ATP1A3,PTPRK,GNG3,LRP4,RNF157,ROGDI,GLRX,PURA,SLC2A3,MAP2K4,DAB2IP,DAB1,NEGR1,GABARAPL1,GRIN1,DPYSL5,PRKAA2,FYN,DPYSL2,CAMK2B,SNAP25,CACNG7
GO:CC	perinuclear region of cytoplasm	GO:0048471	0.0135105	1.86933	776	333	28	21016	CX3CL1,USP20,SEZ6,NCS1,KCND3,STX6,PRKCZ,SGK1,FAM168B,TPPP,DMTN,AKAP6,ARHGAP1,CDH13,DAB1,ODC1,SLC39A12,CYFIP2,PPP1R13B,TAF8,EXOC3,FYN,RAB3A,ACSL3,SNAP25,NPC1,PACS1,CASC3
GO:CC	vacuolar membrane	GO:0005774	0.0457083	1.34	280	333	14	21016	ATG9A,SLC38A9,NAPB,CTNS,ATP6V1G2,TMEM150C,WDR59,GABARAPL1,MAP1LC3A,SLC39A14,ENTPD4,TMEM59,NPC1,SLC22A17

## Sheet: 2B_Terms_upDEGs_DIV10only
Supplementary Table 2 GO terms enriched in (A) 374 down-regulated DEGs and (B) 630 up-regulated DEGs at DIV10
source	term_name	term_id	adjusted_p_value	negative_log10_of_adjusted_p_value	term_size	query_size	intersection_size	effective_domain_size	intersections
GO:MF	structural constituent of ribosome	GO:0003735	4.44333e-23	22.3523	172	534	39	20802	RPS24,RPL8,RPS29,RPS6,RPS18,MRPL27,RPS3A1,MRPL51,RPS15,MRPL33,RPL17,RPLP1,RPS16,RPL31,RPL37A,RPS7,RPS25,RPL22,RPS21,GM2000,MRPL20,RPL15,RPL11,MRPL21,MRPS6,RPL18,RPS17,RPL18A,RPL9,RPS13,MRPS14,RPL36,RPSA,RPS20,RPL38,RPS9,RPS15A,RPS19,RPS5
GO:MF	RNA binding	GO:0003723	3.61284e-18	17.4422	1267	534	94	20802	SRSF2,DROSHA,RPL8,DHX57,UPF2,YY1,C1D,CNBP,SF3B6,PAIP1,NOP10,SRSF4,POP4,KHDRBS3,EIF1,SECISBP2L,RPS6,RPS18,XPO1,HEXIM1,THOC1,RPS3A1,RBM7,MEX3C,CYFIP1,HNRNPA2B1,LSM7,MBD2,CCT5,RBM15B,RPS15,EIF3K,HNRNPK,DUSP11,POLR2G,HNRNPDL,NHP2,SF3A3,LSM4,RPS16,EIF3F,SCAF8,EEF1D,IMPDH2,CPSF6,PSMA6,EIF5B,MAGOH,MSI2,TPR,TAF15,HNRNPAB,EEF1B2,RBMS1,NEMF,CWC15,RPL37A,POLR2D,SEC63,SNRPA1,RPS7,DARS,HNRNPA0,ACO1,RPL22,SRSF…
GO:MF	protein binding	GO:0005515	2.965e-10	9.52798	10189	534	343	20802	SSRP1,FGFR1OP2,SRSF2,LRP1,RPS24,COX7C,IFT57,COPS5,UBL3,ARF5,DROSHA,COX5A,PSMA1,FBXO3,EDF1,RPL8,SPRED1,ARL1,FIBP,DHX57,DNAJC10,UPF2,TNPO1,YY1,ANAPC4,PRDX2,C1D,BAG1,DCAF13,DOK6,PLXNA1,UBQLN1,ARPC2,DNAJC2,PAIP1,AMFR,NOP10,VPS11,KIF21A,MAP3K7,SOD2,SWI5,KHDRBS3,CCT8,MDM4,SLK,RAP1A,LDHB,SNX5,ZBTB11,UBR3,RPS6,RPS18,ID2,XPO1,PKD2,TIMM17A,HEXIM1,GPATCH8,THOC1,SLC25A17,TAF10,LONP2,PFDN5,DPY30,HSPA9,KANSL1,…
GO:MF	electron transfer activity	GO:0009055	5.86764e-10	9.23154	89	534	19	20802	COX7C,COX5A,NDUFA13,COX4I1,NDUFA4,ETFA,NDUFV1,NDUFB4,COX6C,SDHB,NDUFA2,NDUFA5,NDUFS1,CIAPIN1,NDUFS8,NDUFS2,UQCRFS1,NDUFC2,NDUFS7
GO:MF	structural molecule activity	GO:0005198	1.20802e-09	8.91793	612	534	49	20802	RPS24,RPL8,RPS29,ARPC2,RPS6,RPS18,MRPL27,TUBB3,RPS3A1,CLTA,MRPL51,RPS15,TUBA1A,MRPL33,CSRP1,RPL17,ACTR3,RPLP1,RPS16,PSMD11,RPL31,TPR,RPL37A,RPS7,RPS25,RPL22,RPS21,GM2000,MRPL20,RPL15,RPL11,TPM1,MRPL21,MRPS6,RPL18,RPS17,RPL18A,RPL9,RPS13,MRPS14,RPL36,RPSA,RPS20,RPL38,RPS9,NEFL,RPS15A,RPS19,RPS5
GO:MF	enzyme binding	GO:0019899	1.05461e-08	7.97691	2164	534	107	20802	SRSF2,LRP1,COPS5,DROSHA,SPRED1,DNAJC10,TNPO1,ANAPC4,BAG1,UBQLN1,ARPC2,AMFR,MAP3K7,SOD2,MDM4,RAP1A,LDHB,RPS6,RPS18,XPO1,PKD2,TIMM17A,TAF10,LONP2,HSPA9,KANSL1,TAX1BP1,PTN,DOCK7,GCSH,CLTA,PRKAG1,CYFIP1,HNRNPA2B1,IPO11,DERL2,SMYD2,KPNB1,HNRNPK,MFF,BOD1L,ANAPC5,RDX,ATP6V1G1,AKT1,PPP1R9A,CSTB,LZTR1,FERMT2,ANGPT1,ACTR3,SLC9A3R1,CACYBP,RND3,HDAC1,SCAF8,DENND1A,CBL,GRIK2,ACAP2,CTSC,SOD1,SERPINB6A,TPR,STX8…
GO:MF	NADH dehydrogenase (ubiquinone) activity	GO:0008137	4.07016e-07	6.39039	27	534	10	20802	NDUFA13,NDUFV1,NDUFB4,NDUFA2,NDUFA5,NDUFS1,NDUFS8,NDUFS2,NDUFC2,NDUFS7
GO:MF	binding	GO:0005488	5.31317e-07	6.27465	14895	534	442	20802	SSRP1,FGFR1OP2,SRSF2,LRP1,RPS24,COX7C,IFT57,COPS5,UBL3,ARF5,DROSHA,COX5A,PSMA1,FBXO3,EDF1,RPL8,RPS29,SPRED1,ARL1,POLR2F,FIBP,DHX57,DNAJC10,UPF2,TNPO1,YY1,ANAPC4,PRDX2,C1D,BAG1,DCAF13,DOK6,PLXNA1,CNBP,UBQLN1,ARPC2,SF3B6,DNAJC2,PAIP1,AMFR,MCMBP,NOP10,VPS11,SRSF4,KIF21A,DCTN6,MAP3K7,POP4,SOD2,SWI5,KHDRBS3,CCT8,MDM4,SLK,RAP1A,LDHB,EIF1,SECISBP2L,SNX5,ZBTB11,UBR3,RPS6,RPS18,ID2,XPO1,PKD2,TIMM17A,HEXIM…
GO:MF	NADH dehydrogenase (quinone) activity	GO:0050136	6.18668e-07	6.20854	28	534	10	20802	NDUFA13,NDUFV1,NDUFB4,NDUFA2,NDUFA5,NDUFS1,NDUFS8,NDUFS2,NDUFC2,NDUFS7
GO:MF	NAD(P)H dehydrogenase (quinone) activity	GO:0003955	1.35245e-06	5.86888	30	534	10	20802	NDUFA13,NDUFV1,NDUFB4,NDUFA2,NDUFA5,NDUFS1,NDUFS8,NDUFS2,NDUFC2,NDUFS7
GO:MF	protein-containing complex binding	GO:0044877	1.90877e-06	5.71925	1464	534	76	20802	SSRP1,LRP1,EDF1,UBQLN1,ARPC2,DNAJC2,AMFR,DCTN6,RAP1A,EIF1,HEXIM1,PTN,CLTA,PRKAG1,SNRPD2,CYFIP1,BMP2K,NDUFA4,DERL2,KPNB1,EIF3K,HNRNPK,MFF,FCER1G,PPP1R9A,DNTTIP1,FERMT2,ACTR3,RPLP1,SLC9A3R1,UBE2S,HDAC1,CPSF6,TPR,SNX2,SPCS1,SRRT,MPRIP,NEMF,EMP2,NME1,CDK4,ITGB1,SRGN,PHIP,DNM2,HADHA,NOP58,APPL2,PPIB,RPS21,GM2000,CTSL,USF2,ATP5J,TPM1,TFRC,ITGA6,PARK7,MYH9,MYO10,NME2,TOP1,APOBEC1,UQCRFS1,PPP1CA,BAX,PCNA…
GO:MF	NADH dehydrogenase activity	GO:0003954	1.95088e-06	5.70977	31	534	10	20802	NDUFA13,NDUFV1,NDUFB4,NDUFA2,NDUFA5,NDUFS1,NDUFS8,NDUFS2,NDUFC2,NDUFS7
GO:MF	oxidoreductase activity, acting on NAD(P)H, quinone or similar compound as acceptor	GO:0016655	2.32483e-05	4.63361	39	534	10	20802	NDUFA13,NDUFV1,NDUFB4,NDUFA2,NDUFA5,NDUFS1,NDUFS8,NDUFS2,NDUFC2,NDUFS7
GO:MF	heterocyclic compound binding	GO:1901363	8.2316e-05	4.08452	5672	534	200	20802	SSRP1,SRSF2,IFT57,ARF5,DROSHA,EDF1,RPL8,ARL1,POLR2F,DHX57,UPF2,YY1,C1D,BAG1,CNBP,SF3B6,PAIP1,AMFR,NOP10,VPS11,SRSF4,KIF21A,MAP3K7,POP4,SOD2,KHDRBS3,CCT8,SLK,RAP1A,LDHB,EIF1,SECISBP2L,ZBTB11,RPS6,RPS18,XPO1,HEXIM1,GPATCH8,THOC1,TAF10,LONP2,HSPA9,NT5C2,NDUFA13,TUBB3,RPS3A1,RBM7,RAB33B,PRKAG1,HMOX2,MAP4K4,PAPSS1,MEX3C,UBE2Q2,ARFRP1,CYFIP1,HNRNPA2B1,LSM7,BMP2K,MBD2,CCT5,RBM15B,TBL1XR1,RPS15,EIF3K,ECI…
GO:MF	organic cyclic compound binding	GO:0097159	0.000303138	3.51836	5768	534	200	20802	SSRP1,SRSF2,IFT57,ARF5,DROSHA,EDF1,RPL8,ARL1,POLR2F,DHX57,UPF2,YY1,C1D,BAG1,CNBP,SF3B6,PAIP1,AMFR,NOP10,VPS11,SRSF4,KIF21A,MAP3K7,POP4,SOD2,KHDRBS3,CCT8,SLK,RAP1A,LDHB,EIF1,SECISBP2L,ZBTB11,RPS6,RPS18,XPO1,HEXIM1,GPATCH8,THOC1,TAF10,LONP2,HSPA9,NT5C2,NDUFA13,TUBB3,RPS3A1,RBM7,RAB33B,PRKAG1,HMOX2,MAP4K4,PAPSS1,MEX3C,UBE2Q2,ARFRP1,CYFIP1,HNRNPA2B1,LSM7,BMP2K,MBD2,CCT5,RBM15B,TBL1XR1,RPS15,EIF3K,ECI…
GO:MF	catalytic activity	GO:0003824	0.000319693	3.49527	5665	534	197	20802	TXNDC5,COX7C,COPS5,DROSHA,COX5A,PSMA1,ARL1,TWISTNB,POLR2F,DHX57,DNAJC10,PRDX2,AMFR,VPS11,KIF21A,DCTN6,PSMB3,MAP3K7,POP4,SOD2,SLK,RAP1A,LDHB,UBR3,HS2ST1,TAF10,LONP2,NT5C2,FH1,NDUFA13,PSMB7,TUBB3,ILKAP,PPM1G,GCSH,AGL,SENP6,RAB33B,PRKAG1,PPP2CB,HMOX2,MAP4K4,SENP7,PAPSS1,MEX3C,UBE2Q2,LNPEP,ARFRP1,COX4I1,KCMF1,RNF25,BMP2K,MIB1,MED21,NDUFA4,SMYD2,PSMB6,ECI2,DUSP11,UBE3A,POLR2G,ESD,ADSS,ETFA,TUBA1A,ECHS…
GO:MF	oxidoreductase activity	GO:0016491	0.000331927	3.47896	815	534	46	20802	COX7C,COX5A,DNAJC10,PRDX2,SOD2,LDHB,NDUFA13,HMOX2,COX4I1,NDUFA4,ETFA,MSRA,GPX8,NDUFV1,MSRB1,DLD,NDUFB4,IMPDH2,SOD1,AGPS,COX6C,SDHB,IDH2,PRDX1,GPX1,NDUFA2,ME1,HADHA,NDUFA5,HSD17B4,NDUFS1,BDH1,CIAPIN1,IDH3B,PARK7,ACADL,SDHD,NDUFS8,PHGDH,NDUFS2,UQCRFS1,TXNDC17,NDUFC2,VAT1,NDUFS7,VKORC1
GO:MF	threonine-type endopeptidase activity	GO:0004298	0.000438323	3.35821	14	534	6	20802	PSMB3,PSMB7,PSMB6,PSMB1,PSMA4,PSMB4
GO:MF	4 iron, 4 sulfur cluster binding	GO:0051539	0.000476618	3.32183	41	534	9	20802	NDUFV1,SDHB,ACO1,NDUFS1,CIAPIN1,NDUFS8,NDUFS2,ISCU,NDUFS7
GO:MF	mRNA binding	GO:0003729	0.000847183	3.07202	394	534	28	20802	CNBP,SF3B6,SRSF4,KHDRBS3,SECISBP2L,RPS6,RPS3A1,HNRNPA2B1,MBD2,CCT5,HNRNPK,SCAF8,CPSF6,TPR,TAF15,RBMS1,RPS7,HNRNPA0,ACO1,SRSF1,GM2000,EIF2S2,PARK7,LARP4B,APOBEC1,RPS13,RBM25,RPS5
GO:MF	metal cluster binding	GO:0051540	0.00114453	2.94137	71	534	11	20802	NDUFV1,SDHB,ACO1,NDUFS1,CIAPIN1,NDUFS8,CISD1,NDUFS2,UQCRFS1,ISCU,NDUFS7
GO:MF	iron-sulfur cluster binding	GO:0051536	0.00114453	2.94137	71	534	11	20802	NDUFV1,SDHB,ACO1,NDUFS1,CIAPIN1,NDUFS8,CISD1,NDUFS2,UQCRFS1,ISCU,NDUFS7
GO:MF	ribonucleoprotein complex binding	GO:0043021	0.00203698	2.69101	158	534	16	20802	DNAJC2,EIF1,SNRPD2,DERL2,EIF3K,HNRNPK,RPLP1,CPSF6,SPCS1,NEMF,NME1,RPS21,GM2000,APOBEC1,PPP1CA,RPSA
GO:MF	threonine-type peptidase activity	GO:0070003	0.00354936	2.44985	19	534	6	20802	PSMB3,PSMB7,PSMB6,PSMB1,PSMA4,PSMB4
GO:MF	molecular carrier activity	GO:0140104	0.00545561	2.26316	68	534	10	20802	TNPO1,XPO1,IPO11,KPNB1,EMC7,EMC4,IPO5,NDUFAB1,EMC2,PARK7
GO:MF	rRNA binding	GO:0019843	0.00623557	2.20512	69	534	10	20802	RPL8,RPS18,RPL37A,MRPL20,RPL11,BRIX1,MRPS6,RPL9,RPS13,RPS9
GO:MF	chaperone binding	GO:0051087	0.00829479	2.08119	103	534	12	20802	DNAJC10,BAG1,AMFR,SLC25A17,HSPA9,CTSC,SOD1,DNAJB5,TFRC,HSPE1,BAX,PACRG
GO:MF	protein carrier activity	GO:0140597	0.010445	1.98109	45	534	8	20802	TNPO1,XPO1,IPO11,KPNB1,EMC7,EMC4,IPO5,EMC2
GO:MF	oxidoreductase activity, acting on NAD(P)H	GO:0016651	0.0117472	1.93006	74	534	10	20802	NDUFA13,NDUFV1,NDUFB4,NDUFA2,NDUFA5,NDUFS1,NDUFS8,NDUFS2,NDUFC2,NDUFS7
GO:MF	nucleic acid binding	GO:0003676	0.0158535	1.79987	3588	534	129	20802	SSRP1,SRSF2,IFT57,DROSHA,EDF1,RPL8,POLR2F,DHX57,UPF2,YY1,C1D,CNBP,SF3B6,PAIP1,NOP10,SRSF4,POP4,SOD2,KHDRBS3,EIF1,SECISBP2L,ZBTB11,RPS6,RPS18,XPO1,HEXIM1,GPATCH8,THOC1,TAF10,RPS3A1,RBM7,MEX3C,CYFIP1,HNRNPA2B1,LSM7,MBD2,CCT5,RBM15B,TBL1XR1,RPS15,EIF3K,HNRNPK,DUSP11,POLR2G,BOD1L,GM15446,ZFP866,HNRNPDL,ARID2,BASP1,NHP2,DNTTIP1,ORC4,SF3A3,LSM4,RPS16,HDAC1,EIF3F,SCAF8,EEF1D,IMPDH2,CPSF6,PSMA6,EIF5B,SOX…
GO:MF	translation initiation factor binding	GO:0031369	0.0159012	1.79857	35	534	7	20802	RPS24,RPS3A1,POLR2G,EIF3F,POLR2D,EIF2S2,RPS19
GO:MF	NAD binding	GO:0051287	0.0195074	1.7098	63	534	9	20802	LDHB,NDUFV1,DLD,IDH2,ME1,HADHA,IDH3B,PHGDH,NDUFS2
GO:MF	ubiquitin ligase inhibitor activity	GO:1990948	0.0305196	1.51542	9	534	4	20802	RPS15,RPS7,RPL11,RPS20
GO:MF	ATPase binding	GO:0051117	0.0324173	1.48922	100	534	11	20802	DNAJC10,ARPC2,PKD2,HNRNPK,RDX,ATP6V1G1,ACTR3,NOP58,NSFL1C,ATP1B3,ABCA1
GO:MF	2 iron, 2 sulfur cluster binding	GO:0051537	0.0404909	1.39264	28	534	6	20802	SDHB,NDUFS1,CIAPIN1,CISD1,UQCRFS1,ISCU
GO:MF	ubiquitin-protein transferase inhibitor activity	GO:0055105	0.0498333	1.30248	10	534	4	20802	RPS15,RPS7,RPL11,RPS20
GO:BP	cellular metabolic process	GO:0044237	1.46037e-32	31.8355	10350	541	406	21118	SSRP1,TXNDC5,SRSF2,LRP1,RPS24,COX7C,IFT57,COPS5,DROSHA,COX5A,PSMA1,CLNS1A,EDF1,RPL8,RPS29,SPRED1,ARL1,TWISTNB,POLR2F,DNAJC10,UPF2,YY1,ANAPC4,PRDX2,C1D,BAG1,DCAF13,CNBP,UBQLN1,NSA2,SF3B6,DNAJC2,PAIP1,AMFR,MCMBP,CDC26,NOP10,VPS11,SRSF4,YLPM1,PSMB3,MAP3K7,POP4,SOD2,SWI5,KHDRBS3,CCT8,MDM4,SLK,RAP1A,LDHB,EIF1,SNX5,ZBTB11,UBR3,HS2ST1,RPS6,RPS18,ID2,XPO1,PKD2,TIMM17A,HEXIM1,GPS1,THOC1,SLC25A17,TAF10,LON…
GO:BP	metabolic process	GO:0008152	7.29227e-25	24.1371	11429	541	415	21118	SSRP1,TXNDC5,SRSF2,LRP1,RPS24,COX7C,IFT57,COPS5,DROSHA,COX5A,PSMA1,CLNS1A,EDF1,RPL8,RPS29,SPRED1,ARL1,TWISTNB,POLR2F,DNAJC10,UPF2,YY1,ANAPC4,PRDX2,C1D,BAG1,DCAF13,CNBP,UBQLN1,NSA2,SF3B6,DNAJC2,PAIP1,AMFR,MCMBP,CDC26,NOP10,VPS11,SRSF4,DCTN6,YLPM1,PSMB3,MAP3K7,POP4,SOD2,SWI5,KHDRBS3,CCT8,MDM4,SLK,RAP1A,LDHB,EIF1,SNX5,ZBTB11,UBR3,HS2ST1,RPS6,RPS18,ID2,XPO1,PKD2,TIMM17A,HEXIM1,GPS1,THOC1,SLC25A17,TAF…
GO:BP	cellular protein metabolic process	GO:0044267	7.49875e-23	22.125	4815	541	233	21118	TXNDC5,LRP1,RPS24,IFT57,COPS5,PSMA1,RPL8,RPS29,SPRED1,DNAJC10,ANAPC4,PRDX2,BAG1,DCAF13,CNBP,UBQLN1,PAIP1,AMFR,CDC26,VPS11,PSMB3,MAP3K7,SLK,RAP1A,EIF1,SNX5,UBR3,RPS6,RPS18,XPO1,PKD2,TIMM17A,HEXIM1,GPS1,TAF10,LONP2,TIPRL,DPY30,HSPA9,KANSL1,FH1,NDUFA13,PSMB7,MRPL27,ILKAP,PTN,RPS3A1,DOCK7,PPM1G,GCSH,TWSG1,SENP6,PRKAG1,PPP2CB,MAP4K4,SENP7,MEX3C,UBE2Q2,MRPL51,CYFIP1,FBXO22,KCMF1,RNF25,BMP2K,HIGD1A,MIB1…
GO:BP	protein metabolic process	GO:0019538	2.34814e-18	17.6293	5474	541	242	21118	TXNDC5,LRP1,RPS24,IFT57,COPS5,PSMA1,RPL8,RPS29,SPRED1,DNAJC10,ANAPC4,PRDX2,BAG1,DCAF13,CNBP,UBQLN1,PAIP1,AMFR,CDC26,VPS11,PSMB3,MAP3K7,MDM4,SLK,RAP1A,EIF1,SNX5,UBR3,HS2ST1,RPS6,RPS18,XPO1,PKD2,TIMM17A,HEXIM1,GPS1,TAF10,LONP2,PFDN5,TIPRL,DPY30,HSPA9,KANSL1,FH1,NDUFA13,PSMB7,MRPL27,ILKAP,PTN,RPS3A1,DOCK7,PPM1G,GCSH,TWSG1,SENP6,PRKAG1,PPP2CB,MAP4K4,SENP7,MEX3C,UBE2Q2,LNPEP,MRPL51,CYFIP1,FBXO22,KCMF1…
GO:BP	organonitrogen compound metabolic process	GO:1901564	2.42588e-18	17.6151	6326	541	267	21118	TXNDC5,LRP1,RPS24,IFT57,COPS5,PSMA1,RPL8,RPS29,SPRED1,DNAJC10,ANAPC4,PRDX2,BAG1,DCAF13,CNBP,UBQLN1,PAIP1,AMFR,CDC26,VPS11,PSMB3,MAP3K7,SOD2,MDM4,SLK,RAP1A,EIF1,SNX5,UBR3,HS2ST1,RPS6,RPS18,XPO1,PKD2,TIMM17A,HEXIM1,GPS1,TAF10,LONP2,PFDN5,TIPRL,DPY30,HSPA9,NT5C2,KANSL1,FH1,NDUFA13,MMADHC,PSMB7,MRPL27,ILKAP,PTN,RPS3A1,DOCK7,PPM1G,GCSH,TWSG1,SENP6,PRKAG1,PPP2CB,HMOX2,MAP4K4,SENP7,PAPSS1,MEX3C,UBE2Q2,L…
GO:BP	peptide metabolic process	GO:0006518	1.91535e-17	16.7178	835	541	74	21118	RPS24,RPL8,RPS29,CNBP,PAIP1,SOD2,EIF1,RPS6,RPS18,MRPL27,RPS3A1,LNPEP,MRPL51,CYFIP1,RPS15,EIF3K,POLR2G,SLC7A11,MRPL33,AKT1,NLN,RPL17,RPLP1,ARL6IP5,RPS16,EIF3F,EEF1D,SOD1,EIF5B,RPL31,RWDD1,MAGOH,TPR,SPCS1,EEF1B2,NEMF,RPL37A,GPX1,CDK4,POLR2D,RPS7,DARS,ACO1,RPL22,RPS21,GM2000,CTSL,MRPL20,RPL15,RPL11,MRPL21,EIF2S2,SPCS2,MRPS6,RPL18,RPS17,RPL18A,PARK7,RPL9,LARP4B,UQCC2,PPP1CA,RPS13,MRPS14,RPL36,RPSA,RP…
GO:BP	primary metabolic process	GO:0044238	3.63451e-17	16.4396	10243	541	368	21118	SSRP1,TXNDC5,SRSF2,LRP1,RPS24,IFT57,COPS5,DROSHA,PSMA1,CLNS1A,EDF1,RPL8,RPS29,SPRED1,TWISTNB,POLR2F,DNAJC10,UPF2,YY1,ANAPC4,PRDX2,C1D,BAG1,DCAF13,CNBP,UBQLN1,NSA2,SF3B6,DNAJC2,PAIP1,AMFR,CDC26,NOP10,VPS11,SRSF4,DCTN6,YLPM1,PSMB3,MAP3K7,POP4,SOD2,SWI5,KHDRBS3,CCT8,MDM4,SLK,RAP1A,LDHB,EIF1,SNX5,ZBTB11,UBR3,HS2ST1,RPS6,RPS18,ID2,XPO1,PKD2,TIMM17A,HEXIM1,GPS1,THOC1,SLC25A17,TAF10,LONP2,PFDN5,TIPRL,DP…
GO:BP	nitrogen compound metabolic process	GO:0006807	3.32637e-16	15.478	9669	541	351	21118	SSRP1,TXNDC5,SRSF2,LRP1,RPS24,IFT57,COPS5,DROSHA,PSMA1,CLNS1A,EDF1,RPL8,RPS29,SPRED1,TWISTNB,POLR2F,DNAJC10,UPF2,YY1,ANAPC4,PRDX2,C1D,BAG1,DCAF13,CNBP,UBQLN1,NSA2,SF3B6,DNAJC2,PAIP1,AMFR,CDC26,NOP10,VPS11,SRSF4,YLPM1,PSMB3,MAP3K7,POP4,SOD2,SWI5,KHDRBS3,CCT8,MDM4,SLK,RAP1A,EIF1,SNX5,ZBTB11,UBR3,HS2ST1,RPS6,RPS18,ID2,XPO1,PKD2,TIMM17A,HEXIM1,GPS1,THOC1,TAF10,LONP2,PFDN5,TIPRL,DPY30,HSPA9,NT5C2,KANS…
GO:BP	cellular respiration	GO:0045333	7.62629e-16	15.1177	215	541	36	21118	COX7C,COX5A,SOD2,FH1,COX4I1,NDUFB6,AKT1,NDUFV1,UQCR10,BLOC1S1,DLD,MTCH2,COX6C,SDHB,IDH2,STOML2,ACO1,NDUFB9,NDUFA5,ATP5C1,NDUFS1,ATP5J,IDH3B,PARK7,SDHD,NDUFS8,UQCRB,CISD1,NDUFS2,UQCRFS1,UQCC2,BAX,ISCU,COX6B1,NDUFC2,NDUFS7
GO:BP	cellular macromolecule metabolic process	GO:0044260	1.1128e-15	14.9536	7962	541	305	21118	SSRP1,TXNDC5,LRP1,RPS24,IFT57,COPS5,DROSHA,PSMA1,EDF1,RPL8,RPS29,SPRED1,POLR2F,DNAJC10,UPF2,YY1,ANAPC4,PRDX2,C1D,BAG1,DCAF13,CNBP,UBQLN1,DNAJC2,PAIP1,AMFR,MCMBP,CDC26,NOP10,VPS11,YLPM1,PSMB3,MAP3K7,SOD2,SWI5,CCT8,MDM4,SLK,RAP1A,EIF1,SNX5,ZBTB11,UBR3,HS2ST1,RPS6,RPS18,ID2,XPO1,PKD2,TIMM17A,HEXIM1,GPS1,THOC1,TAF10,LONP2,PFDN5,TIPRL,DPY30,HSPA9,KANSL1,TAX1BP1,FH1,NDUFA13,PSMB7,MRPL27,ILKAP,PTN,RPS3A…
GO:BP	cellular amide metabolic process	GO:0043603	1.55166e-15	14.8092	1077	541	82	21118	RPS24,RPL8,RPS29,CNBP,PAIP1,SOD2,EIF1,RPS6,RPS18,MRPL27,RPS3A1,LNPEP,MRPL51,CYFIP1,RPS15,EIF3K,POLR2G,SLC7A11,MRPL33,AKT1,NLN,RPL17,RPLP1,ARL6IP5,DLD,RPS16,EIF3F,EEF1D,SOD1,EIF5B,RPL31,RWDD1,MAGOH,TPR,SPCS1,EEF1B2,NEMF,RPL37A,ELOVL1,GPX1,CDK4,POLR2D,RPS7,DARS,ACO1,RPL22,HSD17B4,GBA,RPS21,GM2000,CTSL,MRPL20,RPL15,RPL11,MRPL21,EIF2S2,SPCS2,MRPS6,RPL18,RPS17,RPL18A,NAAA,PARK7,RPL9,LARP4B,UQCC2,PPP1C…
GO:BP	translation	GO:0006412	1.72314e-15	14.7637	657	541	62	21118	RPS24,RPL8,RPS29,CNBP,PAIP1,EIF1,RPS6,RPS18,MRPL27,RPS3A1,MRPL51,CYFIP1,RPS15,EIF3K,POLR2G,MRPL33,AKT1,RPL17,RPLP1,RPS16,EIF3F,EEF1D,EIF5B,RPL31,RWDD1,MAGOH,TPR,EEF1B2,NEMF,RPL37A,CDK4,POLR2D,RPS7,DARS,ACO1,RPL22,RPS21,GM2000,MRPL20,RPL15,RPL11,MRPL21,EIF2S2,MRPS6,RPL18,RPS17,RPL18A,RPL9,LARP4B,UQCC2,PPP1CA,RPS13,MRPS14,RPL36,RPSA,RPS20,RPL38,RPS9,EEF1G,RPS15A,RPS19,RPS5
GO:BP	peptide biosynthetic process	GO:0043043	1.77326e-15	14.7512	677	541	63	21118	RPS24,RPL8,RPS29,CNBP,PAIP1,EIF1,RPS6,RPS18,MRPL27,RPS3A1,MRPL51,CYFIP1,RPS15,EIF3K,POLR2G,SLC7A11,MRPL33,AKT1,RPL17,RPLP1,RPS16,EIF3F,EEF1D,EIF5B,RPL31,RWDD1,MAGOH,TPR,EEF1B2,NEMF,RPL37A,CDK4,POLR2D,RPS7,DARS,ACO1,RPL22,RPS21,GM2000,MRPL20,RPL15,RPL11,MRPL21,EIF2S2,MRPS6,RPL18,RPS17,RPL18A,RPL9,LARP4B,UQCC2,PPP1CA,RPS13,MRPS14,RPL36,RPSA,RPS20,RPL38,RPS9,EEF1G,RPS15A,RPS19,RPS5
GO:BP	aerobic respiration	GO:0009060	2.53833e-15	14.5955	171	541	32	21118	COX7C,COX5A,FH1,COX4I1,NDUFB6,AKT1,NDUFV1,UQCR10,BLOC1S1,DLD,MTCH2,COX6C,SDHB,IDH2,STOML2,ACO1,NDUFB9,ATP5C1,NDUFS1,ATP5J,IDH3B,PARK7,SDHD,NDUFS8,UQCRB,NDUFS2,UQCRFS1,UQCC2,ISCU,COX6B1,NDUFC2,NDUFS7
GO:BP	electron transport chain	GO:0022900	3.99464e-15	14.3985	138	541	29	21118	COX7C,COX5A,SOD2,NDUFA13,COX4I1,NDUFA4,ETFA,NDUFB6,NDUFV1,UQCR10,DLD,NDUFB4,MTCH2,COX6C,SDHB,NDUFA2,NDUFB9,NDUFA5,NDUFS1,CIAPIN1,PARK7,SDHD,NDUFS8,UQCRB,NDUFS2,UQCRFS1,ISCU,NDUFC2,NDUFS7
GO:BP	organic substance metabolic process	GO:0071704	5.76752e-15	14.239	10989	541	380	21118	SSRP1,TXNDC5,SRSF2,LRP1,RPS24,IFT57,COPS5,DROSHA,PSMA1,CLNS1A,EDF1,RPL8,RPS29,SPRED1,TWISTNB,POLR2F,DNAJC10,UPF2,YY1,ANAPC4,PRDX2,C1D,BAG1,DCAF13,CNBP,UBQLN1,NSA2,SF3B6,DNAJC2,PAIP1,AMFR,MCMBP,CDC26,NOP10,VPS11,SRSF4,DCTN6,YLPM1,PSMB3,MAP3K7,POP4,SOD2,SWI5,KHDRBS3,CCT8,MDM4,SLK,RAP1A,LDHB,EIF1,SNX5,ZBTB11,UBR3,HS2ST1,RPS6,RPS18,ID2,XPO1,PKD2,TIMM17A,HEXIM1,GPS1,THOC1,SLC25A17,TAF10,LONP2,PFDN5,TI…
GO:BP	macromolecule metabolic process	GO:0043170	4.60031e-14	13.3372	9484	541	340	21118	SSRP1,TXNDC5,SRSF2,LRP1,RPS24,IFT57,COPS5,DROSHA,PSMA1,CLNS1A,EDF1,RPL8,RPS29,SPRED1,TWISTNB,POLR2F,DNAJC10,UPF2,YY1,ANAPC4,PRDX2,C1D,BAG1,DCAF13,CNBP,UBQLN1,NSA2,SF3B6,DNAJC2,PAIP1,AMFR,MCMBP,CDC26,NOP10,VPS11,SRSF4,YLPM1,PSMB3,MAP3K7,POP4,SOD2,SWI5,KHDRBS3,CCT8,MDM4,SLK,RAP1A,EIF1,SNX5,ZBTB11,UBR3,HS2ST1,RPS6,RPS18,ID2,XPO1,PKD2,TIMM17A,HEXIM1,GPS1,THOC1,TAF10,LONP2,PFDN5,TIPRL,DPY30,HSPA9,KANS…
GO:BP	amide biosynthetic process	GO:0043604	7.65158e-14	13.1162	793	541	66	21118	RPS24,RPL8,RPS29,CNBP,PAIP1,EIF1,RPS6,RPS18,MRPL27,RPS3A1,MRPL51,CYFIP1,RPS15,EIF3K,POLR2G,SLC7A11,MRPL33,AKT1,RPL17,RPLP1,DLD,RPS16,EIF3F,EEF1D,EIF5B,RPL31,RWDD1,MAGOH,TPR,EEF1B2,NEMF,RPL37A,ELOVL1,CDK4,POLR2D,RPS7,DARS,ACO1,RPL22,GBA,RPS21,GM2000,MRPL20,RPL15,RPL11,MRPL21,EIF2S2,MRPS6,RPL18,RPS17,RPL18A,RPL9,LARP4B,UQCC2,PPP1CA,RPS13,MRPS14,RPL36,RPSA,RPS20,RPL38,RPS9,EEF1G,RPS15A,RPS19,RPS5
GO:BP	energy derivation by oxidation of organic compounds	GO:0015980	2.04375e-13	12.6896	300	541	39	21118	COX7C,COX5A,SOD2,FH1,AGL,COX4I1,NDUFB6,AKT1,NDUFV1,UQCR10,PPP1R2,BLOC1S1,DLD,MTCH2,COX6C,SDHB,IDH2,STOML2,ACO1,NDUFB9,NDUFA5,ATP5C1,NDUFS1,ATP5J,IDH3B,PARK7,SDHD,NDUFS8,UQCRB,CISD1,NDUFS2,UQCRFS1,UQCC2,PPP1CA,BAX,ISCU,COX6B1,NDUFC2,NDUFS7
GO:BP	generation of precursor metabolites and energy	GO:0006091	5.76505e-13	12.2392	446	541	47	21118	COX7C,COX5A,SOD2,FH1,NDUFA13,AGL,COX4I1,NDUFA4,ETFA,NDUFB6,AKT1,NDUFV1,UQCR10,PPP1R2,BLOC1S1,DLD,NDUFB4,RPE,MTCH2,COX6C,SDHB,IDH2,NDUFA2,STOML2,ACO1,NDUFB9,NDUFA5,ATP5C1,NDUFS1,ATP5J,CIAPIN1,IDH3B,PARK7,SDHD,NDUFS8,UQCRB,CISD1,NDUFS2,UQCRFS1,UQCC2,PPP1CA,BAX,ISCU,COX6B1,NDUFC2,SLC4A4,NDUFS7
GO:BP	oxidative phosphorylation	GO:0006119	7.92095e-13	12.1012	118	541	25	21118	COX7C,COX5A,COX4I1,NDUFB6,NDUFV1,UQCR10,DLD,MTCH2,COX6C,STOML2,NDUFB9,ATP5C1,NDUFS1,ATP5J,PARK7,SDHD,NDUFS8,UQCRB,NDUFS2,UQCRFS1,UQCC2,ISCU,COX6B1,NDUFC2,NDUFS7
GO:BP	respiratory electron transport chain	GO:0022904	9.075e-13	12.0422	87	541	22	21118	COX7C,COX5A,SOD2,COX4I1,NDUFB6,NDUFV1,UQCR10,DLD,MTCH2,SDHB,NDUFB9,NDUFA5,NDUFS1,PARK7,SDHD,NDUFS8,UQCRB,NDUFS2,UQCRFS1,ISCU,NDUFC2,NDUFS7
GO:BP	aerobic electron transport chain	GO:0019646	9.56549e-13	12.0193	52	541	18	21118	COX7C,COX5A,COX4I1,NDUFB6,NDUFV1,UQCR10,DLD,NDUFB9,NDUFS1,PARK7,SDHD,NDUFS8,UQCRB,NDUFS2,UQCRFS1,ISCU,NDUFC2,NDUFS7
GO:BP	cellular macromolecule catabolic process	GO:0044265	1.08803e-12	11.9634	1085	541	77	21118	LRP1,DROSHA,PSMA1,DNAJC10,UPF2,ANAPC4,UBQLN1,AMFR,CDC26,VPS11,PSMB3,SNX5,UBR3,XPO1,LONP2,PSMB7,RBM7,PPP2CB,FBXO22,LSM7,MIB1,FBXO38,DERL2,TBL1XR1,PSMB6,UBE3A,POLR2G,ANAPC5,RDX,AKT1,RNF7,PSMB1,PSMD3,UBE2S,USP4,LSM4,CBL,PSMA6,GID4,PSMD11,CTSC,PSMD7,PSMC6,MAGOH,RNF11,TAF15,CSNK2A2,UGGT1,PSMA2,NEMF,GPX1,POLR2D,UBE2D1,RPS7,NEDD8,HNRNPA0,SRSF1,NSFL1C,GBA,CTSL,PRPF19,USP3,RPL11,SMG1,ZCCHC17,COMMD1,PSMD6,…
GO:BP	cellular component organization or biogenesis	GO:0071840	2.18706e-12	11.6601	6270	541	248	21118	SSRP1,LRP1,RPS24,IFT57,COPS5,DROSHA,CLNS1A,NDUFS5,ARL1,YY1,ANAPC4,C1D,DCAF13,PLXNA1,UBQLN1,NSA2,ARPC2,DNAJC2,MCMBP,CDC26,NOP10,VPS11,DCTN6,YLPM1,MAP3K7,POP4,SOD2,CCT8,MDM4,SLK,RAP1A,RPS6,XPO1,PKD2,TIMM17A,TAF10,LONP2,PFDN5,DPY30,HSPA9,KANSL1,FH1,NDUFA13,TUBB3,ARHGAP12,PTN,DOCK7,CLTA,PEX3,SENP6,RAB33B,PPP2CB,TMEM126A,MAP4K4,SNRPD2,CYFIP1,HNRNPA2B1,BMP2K,HIGD1A,MBD2,MIB1,DNAJC19,CCT5,FBXO38,DERL2,T…
GO:BP	mitochondrial ATP synthesis coupled electron transport	GO:0042775	2.68376e-12	11.5713	63	541	19	21118	COX7C,COX5A,COX4I1,NDUFB6,NDUFV1,UQCR10,DLD,MTCH2,NDUFB9,NDUFS1,PARK7,SDHD,NDUFS8,UQCRB,NDUFS2,UQCRFS1,ISCU,NDUFC2,NDUFS7
GO:BP	ATP synthesis coupled electron transport	GO:0042773	7.05262e-12	11.1516	66	541	19	21118	COX7C,COX5A,COX4I1,NDUFB6,NDUFV1,UQCR10,DLD,MTCH2,NDUFB9,NDUFS1,PARK7,SDHD,NDUFS8,UQCRB,NDUFS2,UQCRFS1,ISCU,NDUFC2,NDUFS7
GO:BP	macromolecule catabolic process	GO:0009057	1.36648e-11	10.8644	1283	541	83	21118	LRP1,DROSHA,PSMA1,DNAJC10,UPF2,ANAPC4,UBQLN1,AMFR,CDC26,VPS11,PSMB3,MDM4,SNX5,UBR3,XPO1,LONP2,NDUFA13,PSMB7,AGL,RBM7,PPP2CB,LNPEP,FBXO22,LSM7,MIB1,FBXO38,DERL2,TBL1XR1,PSMB6,UBE3A,POLR2G,ANAPC5,RDX,AKT1,RNF7,PSMB1,PSMD3,UBE2S,USP4,LSM4,CBL,PSMA6,GID4,PSMD11,CTSC,PSMD7,PSMC6,MAGOH,RNF11,TAF15,CSNK2A2,UGGT1,PSMA2,NEMF,GPX1,POLR2D,UBE2D1,RPS7,NEDD8,HNRNPA0,SRSF1,NSFL1C,GBA,CTSL,PRPF19,USP3,RPL11,SMG…
GO:BP	cellular protein catabolic process	GO:0044257	4.26655e-11	10.3699	790	541	61	21118	LRP1,PSMA1,DNAJC10,ANAPC4,UBQLN1,AMFR,CDC26,VPS11,PSMB3,SNX5,UBR3,XPO1,LONP2,PSMB7,PPP2CB,FBXO22,MIB1,FBXO38,DERL2,TBL1XR1,PSMB6,UBE3A,ANAPC5,RDX,AKT1,RNF7,PSMB1,PSMD3,UBE2S,USP4,CBL,PSMA6,GID4,PSMD11,CTSC,PSMD7,PSMC6,RNF11,CSNK2A2,UGGT1,PSMA2,NEMF,GPX1,UBE2D1,RPS7,NEDD8,NSFL1C,GBA,CTSL,PRPF19,USP3,RPL11,COMMD1,PSMD6,PARK7,PSMA7,PSMA5,UQCC2,PSMA4,CTSZ,PSMB4
GO:BP	organonitrogen compound biosynthetic process	GO:1901566	1.40917e-10	9.85104	1570	541	92	21118	RPS24,RPL8,RPS29,CNBP,PAIP1,EIF1,HS2ST1,RPS6,RPS18,MRPL27,RPS3A1,PAPSS1,MRPL51,CYFIP1,RPS15,EIF3K,POLR2G,ADSS,SLC7A11,MRPL33,AKT1,RPL17,ANGPT1,RPLP1,DLD,RPS16,EIF3F,EEF1D,IMPDH2,EIF5B,RPL31,RWDD1,MAGOH,TPR,UGGT1,EEF1B2,DDOST,IDH2,NEMF,RPL37A,NME1,ELOVL1,FABP3,NUS1,CDK4,POLR2D,RPS7,XYLT1,STOML2,DARS,ACO1,RPL22,GBA,ATP5C1,RPS21,GM2000,ATP5J,MRPL20,RPL15,RPL11,ADK,MRPL21,EIF2S2,MRPS6,RPL18,RPS17,OAT…
GO:BP	NADH dehydrogenase complex assembly	GO:0010257	1.51228e-10	9.82037	58	541	17	21118	NDUFS5,NDUFA13,TMEM126A,NDUFB5,NDUFB6,NDUFB4,NDUFA2,NDUFB9,NDUFA5,NDUFA6,NDUFS1,NDUFAB1,NDUFS8,NDUFS2,NDUFC2,NDUFS7,NDUFA11
GO:BP	mitochondrial respiratory chain complex I assembly	GO:0032981	1.51228e-10	9.82037	58	541	17	21118	NDUFS5,NDUFA13,TMEM126A,NDUFB5,NDUFB6,NDUFB4,NDUFA2,NDUFB9,NDUFA5,NDUFA6,NDUFS1,NDUFAB1,NDUFS8,NDUFS2,NDUFC2,NDUFS7,NDUFA11
GO:BP	organic substance catabolic process	GO:1901575	2.01296e-10	9.69616	1985	541	107	21118	LRP1,DROSHA,PSMA1,DNAJC10,UPF2,ANAPC4,UBQLN1,AMFR,CDC26,VPS11,PSMB3,MDM4,SNX5,UBR3,XPO1,SLC25A17,LONP2,NT5C2,NDUFA13,PSMB7,GCSH,AGL,RBM7,PPP2CB,HMOX2,LNPEP,FBXO22,LSM7,MIB1,FBXO38,DERL2,TBL1XR1,PSMB6,ECI2,UBE3A,POLR2G,ANAPC5,ESD,ETFA,RDX,ECHS1,AKT1,RNF7,PSMB1,PSMD3,UBE2S,USP4,LSM4,CBL,RPE,MTCH2,PSMA6,GID4,PSMD11,CTSC,PSMD7,PSMC6,MAGOH,RNF11,NT5C,TAF15,CSNK2A2,UGGT1,PSMA2,NEMF,GPX1,CDK4,POLR2D,UBE…
GO:BP	cellular localization	GO:0051641	7.10481e-10	9.14845	2777	541	133	21118	LRP1,IFT57,ARF5,ARL1,TNPO1,BAG1,ARPC2,VPS11,CCT8,RAP1A,SNX5,XPO1,PKD2,TIMM17A,THOC1,LONP2,DPY30,HSPA9,NDUFA13,PTN,CLTA,PEX3,RAB33B,PRKAG1,MAP4K4,ARFRP1,CYFIP1,HNRNPA2B1,FBXO22,SLC32A1,DNAJC19,CCT5,RBM15B,IPO11,DERL2,RPS15,KPNB1,HNRNPK,RANBP1,LAMTOR5,CLIP1,EMC7,MFF,FCER1G,JAGN1,RDX,VTI1A,SLC7A11,AKT1,PPP1R9A,IK,FERMT2,LAMTOR3,RABEP1,ANGPT1,ACTR3,CCDC66,ARL4C,CAMK2G,SLC9A3R1,ARL6IP5,NPTN,BLOC1S1,US…
GO:BP	proteolysis involved in cellular protein catabolic process	GO:0051603	9.7196e-10	9.01235	735	541	56	21118	PSMA1,DNAJC10,ANAPC4,UBQLN1,AMFR,CDC26,PSMB3,UBR3,XPO1,LONP2,PSMB7,PPP2CB,FBXO22,MIB1,FBXO38,DERL2,TBL1XR1,PSMB6,UBE3A,ANAPC5,AKT1,RNF7,PSMB1,PSMD3,UBE2S,USP4,CBL,PSMA6,GID4,PSMD11,CTSC,PSMD7,PSMC6,RNF11,CSNK2A2,UGGT1,PSMA2,NEMF,GPX1,UBE2D1,RPS7,NEDD8,NSFL1C,GBA,CTSL,PRPF19,USP3,RPL11,COMMD1,PSMD6,PARK7,PSMA7,PSMA5,PSMA4,CTSZ,PSMB4
GO:BP	protein catabolic process	GO:0030163	1.12462e-09	8.94899	944	541	65	21118	LRP1,PSMA1,DNAJC10,ANAPC4,UBQLN1,AMFR,CDC26,VPS11,PSMB3,MDM4,SNX5,UBR3,XPO1,LONP2,NDUFA13,PSMB7,PPP2CB,LNPEP,FBXO22,MIB1,FBXO38,DERL2,TBL1XR1,PSMB6,UBE3A,ANAPC5,RDX,AKT1,RNF7,PSMB1,PSMD3,UBE2S,USP4,CBL,PSMA6,GID4,PSMD11,CTSC,PSMD7,PSMC6,RNF11,CSNK2A2,UGGT1,PSMA2,NEMF,GPX1,UBE2D1,RPS7,NEDD8,NSFL1C,GBA,CTSL,PRPF19,USP3,RPL11,COMMD1,PSMD6,PARK7,PSMA7,PSMA5,ABHD17B,UQCC2,PSMA4,CTSZ,PSMB4
GO:BP	ribonucleoprotein complex biogenesis	GO:0022613	1.74168e-09	8.75903	413	541	40	21118	RPS24,DROSHA,CLNS1A,C1D,DCAF13,NSA2,NOP10,POP4,RPS6,XPO1,SNRPD2,RPS15,EIF3K,NHP2,SF3A3,USP4,RPS16,EIF3F,CPSF6,POLR2D,RPS7,RPS25,LSG1,WDR75,SRSF1,NOP58,RPS21,GM2000,PRPF19,MRPL20,RRP1,RPL11,BRIX1,EIF2S2,RPS17,LYAR,RPSA,RPL38,RPP30,RPS19
GO:BP	cellular process	GO:0009987	2.00462e-09	8.69797	17828	541	510	21118	CNIH1,SSRP1,TXNDC5,SRSF2,LRP1,RPS24,COX7C,IFT57,COPS5,ARF5,DROSHA,COX5A,PSMA1,CLNS1A,NDUFS5,EDF1,RPL8,RPS29,SPRED1,ARL1,TWISTNB,POLR2F,DNAJC10,UPF2,TNPO1,YY1,ANAPC4,PRDX2,C1D,BAG1,DCAF13,PLXNA1,CNBP,UBQLN1,NSA2,ARPC2,SF3B6,DNAJC2,PAIP1,AMFR,MCMBP,CDC26,NOP10,VPS11,SRSF4,KIF21A,DCTN6,YLPM1,PSMB3,MAP3K7,POP4,SOD2,SWI5,KHDRBS3,CCT8,MDM4,SLK,RAP1A,LDHB,EIF1,SNX5,ZBTB11,UBR3,HS2ST1,RPS6,RPS18,ID2,XPO1…
GO:BP	cellular catabolic process	GO:0044248	2.11223e-09	8.67526	2059	541	107	21118	LRP1,DROSHA,PSMA1,DNAJC10,UPF2,ANAPC4,PRDX2,UBQLN1,AMFR,CDC26,VPS11,PSMB3,MAP3K7,SNX5,UBR3,XPO1,SLC25A17,LONP2,NT5C2,PSMB7,GCSH,AGL,RBM7,RAB33B,PPP2CB,HMOX2,LNPEP,FBXO22,LSM7,MIB1,FBXO38,DERL2,TBL1XR1,PSMB6,ECI2,UBE3A,POLR2G,ANAPC5,ESD,ETFA,RDX,VTI1A,ECHS1,AKT1,RNF7,PSMB1,PSMD3,UBE2S,USP4,LSM4,PACS2,CBL,PSMA6,GID4,PSMD11,CTSC,PSMD7,PSMC6,MAGOH,RNF11,NT5C,TRAPPC4,TAF15,CSNK2A2,UGGT1,PSMA2,PRDX1,NE…
GO:BP	proteasomal ubiquitin-independent protein catabolic process	GO:0010499	2.32033e-09	8.63445	21	541	11	21118	PSMA1,PSMB3,PSMB7,PSMB6,PSMB1,PSMA6,PSMA2,PSMA7,PSMA5,PSMA4,PSMB4
GO:BP	mitochondrion organization	GO:0007005	4.56316e-09	8.34073	505	541	44	21118	NDUFS5,DCTN6,SOD2,TIMM17A,NDUFA13,PPP2CB,TMEM126A,HIGD1A,DNAJC19,MFF,NDUFB5,NDUFB6,AKT1,RNF7,NDUFB4,IMMP1L,MTCH2,PMPCB,MTX2,GPX1,NDUFA2,STOML2,DNM2,NDUFB9,NDUFA5,GBA,NDUFA6,NDUFS1,NDUFAB1,TFRC,PARK7,NDUFS8,PDCD5,NDUFS2,UQCRFS1,UQCC2,CHCHD3,BAX,JTB,ACAA2,NDUFC2,VAT1,NDUFS7,NDUFA11
GO:BP	RNA processing	GO:0006396	5.05363e-09	8.2964	881	541	61	21118	SRSF2,RPS24,DROSHA,CLNS1A,C1D,DCAF13,NSA2,SF3B6,NOP10,SRSF4,POP4,KHDRBS3,RPS6,THOC1,RBM7,SNRPD2,HNRNPA2B1,LSM7,RBM15B,RPS15,HNRNPK,ZFC3H1,NHP2,IK,SF3A3,USP4,LSM4,RPS16,SCAF8,RTCA,CPSF6,CLK1,MAGOH,TAF15,SRRT,CWC15,POLR2D,SNRPA1,RPS7,RPS25,WDR75,SRSF1,TRA2A,RPS21,GM2000,PRPF19,PABPN1,RRP1,RPL11,BRIX1,PRPF38B,RPS17,SNW1,SLTM,APOBEC1,RPS13,LYAR,SREK1,RPP30,RBM25,RPS19
GO:BP	modification-dependent protein catabolic process	GO:0019941	9.1343e-09	8.03932	621	541	49	21118	PSMA1,DNAJC10,ANAPC4,UBQLN1,AMFR,CDC26,PSMB3,UBR3,XPO1,PSMB7,PPP2CB,FBXO22,MIB1,FBXO38,DERL2,TBL1XR1,PSMB6,UBE3A,ANAPC5,AKT1,RNF7,PSMB1,PSMD3,UBE2S,USP4,CBL,PSMA6,GID4,PSMD11,PSMD7,PSMC6,RNF11,CSNK2A2,PSMA2,NEMF,UBE2D1,RPS7,NEDD8,NSFL1C,GBA,USP3,RPL11,COMMD1,PSMD6,PARK7,PSMA7,PSMA5,PSMA4,PSMB4
GO:BP	mitochondrial respiratory chain complex assembly	GO:0033108	9.21791e-09	8.03537	95	541	19	21118	NDUFS5,NDUFA13,TMEM126A,NDUFB5,NDUFB6,NDUFB4,NDUFA2,NDUFB9,NDUFA5,NDUFA6,NDUFS1,NDUFAB1,NDUFS8,NDUFS2,UQCRFS1,UQCC2,NDUFC2,NDUFS7,NDUFA11
GO:BP	catabolic process	GO:0009056	9.56657e-09	8.01924	2399	541	117	21118	LRP1,DROSHA,PSMA1,DNAJC10,UPF2,ANAPC4,PRDX2,UBQLN1,AMFR,CDC26,VPS11,PSMB3,MAP3K7,MDM4,SNX5,UBR3,XPO1,SLC25A17,LONP2,NT5C2,NDUFA13,PSMB7,GCSH,AGL,RBM7,RAB33B,PPP2CB,HMOX2,LNPEP,FBXO22,LSM7,MIB1,FBXO38,DERL2,TBL1XR1,PSMB6,ECI2,UBE3A,POLR2G,ANAPC5,ESD,ETFA,RDX,VTI1A,ECHS1,AKT1,RNF7,PSMB1,PSMD3,UBE2S,USP4,LSM4,PACS2,CBL,RPE,MTCH2,PSMA6,GID4,PSMD11,CTSC,PSMD7,PSMC6,MAGOH,RNF11,NT5C,TRAPPC4,TAF15,CSNK2…
GO:BP	modification-dependent macromolecule catabolic process	GO:0043632	1.53808e-08	7.81302	630	541	49	21118	PSMA1,DNAJC10,ANAPC4,UBQLN1,AMFR,CDC26,PSMB3,UBR3,XPO1,PSMB7,PPP2CB,FBXO22,MIB1,FBXO38,DERL2,TBL1XR1,PSMB6,UBE3A,ANAPC5,AKT1,RNF7,PSMB1,PSMD3,UBE2S,USP4,CBL,PSMA6,GID4,PSMD11,PSMD7,PSMC6,RNF11,CSNK2A2,PSMA2,NEMF,UBE2D1,RPS7,NEDD8,NSFL1C,GBA,USP3,RPL11,COMMD1,PSMD6,PARK7,PSMA7,PSMA5,PSMA4,PSMB4
GO:BP	ubiquitin-dependent protein catabolic process	GO:0006511	1.60339e-08	7.79496	609	541	48	21118	PSMA1,DNAJC10,ANAPC4,UBQLN1,AMFR,CDC26,PSMB3,UBR3,XPO1,PSMB7,PPP2CB,FBXO22,MIB1,FBXO38,DERL2,TBL1XR1,PSMB6,UBE3A,ANAPC5,AKT1,RNF7,PSMB1,PSMD3,UBE2S,USP4,CBL,PSMA6,GID4,PSMD11,PSMD7,PSMC6,RNF11,CSNK2A2,PSMA2,NEMF,UBE2D1,RPS7,NSFL1C,GBA,USP3,RPL11,COMMD1,PSMD6,PARK7,PSMA7,PSMA5,PSMA4,PSMB4
GO:BP	cellular component organization	GO:0016043	2.44929e-08	7.61096	6090	541	229	21118	SSRP1,LRP1,IFT57,CLNS1A,NDUFS5,ARL1,YY1,ANAPC4,PLXNA1,UBQLN1,ARPC2,DNAJC2,MCMBP,CDC26,NOP10,VPS11,DCTN6,YLPM1,MAP3K7,SOD2,CCT8,MDM4,SLK,RAP1A,XPO1,PKD2,TIMM17A,TAF10,LONP2,PFDN5,DPY30,HSPA9,KANSL1,FH1,NDUFA13,TUBB3,ARHGAP12,PTN,DOCK7,CLTA,PEX3,SENP6,RAB33B,PPP2CB,TMEM126A,MAP4K4,SNRPD2,CYFIP1,HNRNPA2B1,BMP2K,HIGD1A,MBD2,MIB1,DNAJC19,CCT5,FBXO38,DERL2,TBL1XR1,SMYD2,RPS15,KPNB1,EIF3K,HNRNPK,RANBP1,…
GO:BP	cytoplasmic translation	GO:0002181	2.89324e-08	7.53862	101	541	19	21118	RPL8,RPS29,CNBP,EIF3K,RPLP1,EIF3F,RPL31,RWDD1,RPL22,RPS21,RPL15,RPL11,EIF2S2,RPL18,RPL18A,RPL9,RPL36,RPSA,RPL38
GO:BP	organonitrogen compound catabolic process	GO:1901565	3.68257e-08	7.43385	1249	541	74	21118	LRP1,PSMA1,DNAJC10,ANAPC4,UBQLN1,AMFR,CDC26,VPS11,PSMB3,MDM4,SNX5,UBR3,XPO1,LONP2,NT5C2,NDUFA13,PSMB7,GCSH,PPP2CB,HMOX2,LNPEP,FBXO22,MIB1,FBXO38,DERL2,TBL1XR1,PSMB6,UBE3A,ANAPC5,RDX,AKT1,RNF7,PSMB1,PSMD3,UBE2S,USP4,CBL,PSMA6,GID4,PSMD11,CTSC,PSMD7,PSMC6,RNF11,NT5C,CSNK2A2,UGGT1,PSMA2,NEMF,GPX1,UBE2D1,RPS7,NEDD8,NSFL1C,GBA,CTSL,PRPF19,USP3,RPL11,OAT,COMMD1,PSMD6,PARK7,PSMA7,PSMA5,APOBEC1,ABHD17B,U…
GO:BP	intracellular transport	GO:0046907	4.08362e-08	7.38895	1409	541	80	21118	IFT57,ARF5,ARL1,TNPO1,ARPC2,VPS11,SNX5,XPO1,TIMM17A,THOC1,LONP2,DPY30,HSPA9,NDUFA13,CLTA,PEX3,PRKAG1,ARFRP1,HNRNPA2B1,FBXO22,DNAJC19,RBM15B,IPO11,DERL2,RPS15,KPNB1,RANBP1,CLIP1,MFF,RDX,VTI1A,AKT1,ANGPT1,ACTR3,ARL4C,SLC9A3R1,BLOC1S1,IMMP1L,DENND1A,GRIK2,ACAP2,CPSF6,PMPCB,SOD1,SAR1B,TRAPPC4,TPR,SNX2,SPCS1,STX8,IPO5,TMCC1,NEMF,IFT74,EMP2,FABP3,NUS1,POLR2D,SEC63,ITGB1,MCOLN1,STOML2,ZFAND6,LSG1,APPL2,…
GO:BP	organelle organization	GO:0006996	5.24756e-08	7.28004	3798	541	160	21118	SSRP1,IFT57,NDUFS5,ARL1,YY1,ANAPC4,UBQLN1,ARPC2,DNAJC2,MCMBP,CDC26,NOP10,VPS11,DCTN6,YLPM1,MAP3K7,SOD2,CCT8,SLK,XPO1,PKD2,TIMM17A,TAF10,LONP2,DPY30,KANSL1,FH1,NDUFA13,TUBB3,ARHGAP12,DOCK7,PEX3,SENP6,RAB33B,PPP2CB,TMEM126A,CYFIP1,HNRNPA2B1,HIGD1A,MBD2,DNAJC19,CCT5,TBL1XR1,SMYD2,RPS15,KPNB1,RANBP1,CLIP1,EMC7,MFF,NDUFB5,ANAPC5,JAGN1,NDUFB6,RDX,TUBA1A,CELSR3,VTI1A,ARID2,CSRP1,AKT1,PPP1R9A,EPB41L4A,RN…
GO:BP	proteasome-mediated ubiquitin-dependent protein catabolic process	GO:0043161	7.94017e-08	7.10017	406	541	37	21118	PSMA1,DNAJC10,ANAPC4,UBQLN1,AMFR,CDC26,PSMB3,UBR3,XPO1,PSMB7,PPP2CB,FBXO22,FBXO38,DERL2,TBL1XR1,PSMB6,ANAPC5,AKT1,RNF7,PSMB1,UBE2S,PSMA6,GID4,PSMD7,PSMC6,PSMA2,NEMF,NSFL1C,GBA,RPL11,COMMD1,PSMD6,PARK7,PSMA7,PSMA5,PSMA4,PSMB4
GO:BP	cellular protein-containing complex assembly	GO:0034622	1.01487e-07	6.99359	996	541	63	21118	CLNS1A,NDUFS5,ARPC2,VPS11,TAF10,NDUFA13,CLTA,SENP6,TMEM126A,SNRPD2,CYFIP1,HIGD1A,MBD2,RPS15,EIF3K,CLIP1,NDUFB5,NDUFB6,RDX,PPP1R9A,ANGPT1,ACTR3,MSRB1,SF3A3,UBE2S,USP4,EIF3F,MIS12,NDUFB4,CPSF6,PSMD11,PSMC6,POLR2D,NDUFA2,RPS25,DNM2,NDUFB9,SRSF1,NDUFA5,NDUFA6,NDUFS1,PRPF19,NDUFAB1,MRPL20,RPL11,TPM1,BRIX1,TTC17,EIF2S2,NDUFS8,NDUFS2,UQCRFS1,UQCC2,ANP32B,STXBP5,TBCA,RPSA,RPL38,NDUFC2,NEFL,RPS19,NDUFS7,N…
GO:BP	mitochondrial electron transport, NADH to ubiquinone	GO:0006120	1.20051e-07	6.92064	28	541	11	21118	NDUFB6,NDUFV1,DLD,NDUFB9,NDUFS1,PARK7,NDUFS8,NDUFS2,ISCU,NDUFC2,NDUFS7
GO:BP	proteasomal protein catabolic process	GO:0010498	1.39837e-07	6.85438	475	541	40	21118	PSMA1,DNAJC10,ANAPC4,UBQLN1,AMFR,CDC26,PSMB3,UBR3,XPO1,PSMB7,PPP2CB,FBXO22,FBXO38,DERL2,TBL1XR1,PSMB6,ANAPC5,AKT1,RNF7,PSMB1,UBE2S,PSMA6,GID4,PSMD7,PSMC6,UGGT1,PSMA2,NEMF,GPX1,NSFL1C,GBA,PRPF19,RPL11,COMMD1,PSMD6,PARK7,PSMA7,PSMA5,PSMA4,PSMB4
GO:BP	cellular nitrogen compound metabolic process	GO:0034641	1.65112e-07	6.78222	6201	541	229	21118	SSRP1,SRSF2,RPS24,COPS5,DROSHA,CLNS1A,EDF1,RPL8,RPS29,TWISTNB,POLR2F,UPF2,YY1,PRDX2,C1D,DCAF13,CNBP,NSA2,SF3B6,DNAJC2,PAIP1,NOP10,SRSF4,YLPM1,POP4,SOD2,SWI5,KHDRBS3,CCT8,MDM4,EIF1,SNX5,ZBTB11,RPS6,RPS18,ID2,XPO1,PKD2,HEXIM1,THOC1,TAF10,PFDN5,DPY30,NT5C2,TAX1BP1,FH1,NDUFA13,MRPL27,RPS3A1,RBM7,HMOX2,PAPSS1,LNPEP,SNRPD2,MRPL51,CYFIP1,HNRNPA2B1,RNF25,LSM7,MBD2,MED21,CCT5,RBM15B,TBL1XR1,SMYD2,RPS15,EI…
GO:BP	cellular component biogenesis	GO:0044085	2.04734e-07	6.68881	2974	541	132	21118	LRP1,RPS24,IFT57,COPS5,DROSHA,CLNS1A,NDUFS5,C1D,DCAF13,UBQLN1,NSA2,ARPC2,NOP10,VPS11,MAP3K7,POP4,SOD2,CCT8,MDM4,SLK,RAP1A,RPS6,XPO1,PKD2,TAF10,HSPA9,NDUFA13,CLTA,PEX3,SENP6,RAB33B,TMEM126A,SNRPD2,CYFIP1,HIGD1A,MBD2,RPS15,KPNB1,EIF3K,CLIP1,NDUFB5,NDUFB6,RDX,CELSR3,CSRP1,PPP1R9A,NHP2,FERMT2,ANGPT1,ACTR3,CCDC66,SLC9A3R1,VDAC3,MSRB1,NPTN,SF3A3,UBE2S,USP4,RPS16,HDAC1,EIF3F,PACS2,MIS12,NDUFB4,CPSF6,PSM…
GO:BP	protein-containing complex assembly	GO:0065003	2.49415e-07	6.60308	1462	541	80	21118	CLNS1A,NDUFS5,ARPC2,VPS11,MAP3K7,SOD2,CCT8,MDM4,PKD2,TAF10,NDUFA13,CLTA,SENP6,TMEM126A,SNRPD2,CYFIP1,HIGD1A,MBD2,RPS15,EIF3K,CLIP1,NDUFB5,NDUFB6,RDX,PPP1R9A,FERMT2,ANGPT1,ACTR3,MSRB1,SF3A3,UBE2S,USP4,EIF3F,MIS12,NDUFB4,CPSF6,PSMD11,SAR1B,PSMC6,POLR2D,NDUFA2,MCOLN1,STOML2,RPS25,DNM2,NDUFB9,SRSF1,NDUFA5,APPL2,GBA,NDUFA6,NDUFS1,PRPF19,NDUFAB1,MRPL20,ACOT13,RPL11,TPM1,BRIX1,TTC17,EIF2S2,TFRC,PARK7,ND…
GO:BP	establishment of localization in cell	GO:0051649	3.17464e-07	6.49831	2031	541	100	21118	LRP1,IFT57,ARF5,ARL1,TNPO1,ARPC2,VPS11,RAP1A,SNX5,XPO1,PKD2,TIMM17A,THOC1,LONP2,DPY30,HSPA9,NDUFA13,CLTA,PEX3,PRKAG1,MAP4K4,ARFRP1,CYFIP1,HNRNPA2B1,FBXO22,SLC32A1,DNAJC19,RBM15B,IPO11,DERL2,RPS15,KPNB1,RANBP1,CLIP1,MFF,FCER1G,JAGN1,RDX,VTI1A,AKT1,PPP1R9A,ANGPT1,ACTR3,ARL4C,SLC9A3R1,BLOC1S1,MIS12,IMMP1L,DENND1A,CBL,GRIK2,ACAP2,MTCH2,CPSF6,PMPCB,SOD1,SAR1B,TRAPPC4,TPR,SNX2,SPCS1,STX8,IPO5,TMCC1,NEM…
GO:BP	ribosome biogenesis	GO:0042254	1.14479e-06	5.94128	288	541	29	21118	RPS24,DROSHA,C1D,DCAF13,NSA2,NOP10,POP4,RPS6,XPO1,RPS15,NHP2,RPS16,RPS7,RPS25,LSG1,WDR75,NOP58,RPS21,GM2000,MRPL20,RRP1,RPL11,BRIX1,RPS17,LYAR,RPSA,RPL38,RPP30,RPS19
GO:BP	gene expression	GO:0010467	1.2205e-06	5.91346	5933	541	218	21118	SRSF2,LRP1,RPS24,COPS5,DROSHA,CLNS1A,EDF1,RPL8,RPS29,POLR2F,UPF2,YY1,PRDX2,C1D,BAG1,DCAF13,CNBP,NSA2,SF3B6,DNAJC2,PAIP1,NOP10,SRSF4,YLPM1,MAP3K7,POP4,SOD2,KHDRBS3,MDM4,EIF1,SNX5,ZBTB11,HS2ST1,RPS6,RPS18,ID2,XPO1,PKD2,TIMM17A,HEXIM1,THOC1,TAF10,LONP2,PFDN5,DPY30,TAX1BP1,NDUFA13,MRPL27,RPS3A1,GCSH,TWSG1,RBM7,PRKAG1,PPP2CB,SNRPD2,MRPL51,CYFIP1,HNRNPA2B1,RNF25,LSM7,MBD2,MED21,RBM15B,TBL1XR1,SMYD2,RPS…
GO:BP	cellular protein localization	GO:0034613	1.50085e-06	5.82366	1714	541	87	21118	LRP1,ARF5,ARL1,TNPO1,BAG1,ARPC2,VPS11,CCT8,RAP1A,SNX5,XPO1,TIMM17A,LONP2,HSPA9,NDUFA13,PTN,CLTA,PEX3,RAB33B,ARFRP1,DNAJC19,CCT5,IPO11,DERL2,KPNB1,HNRNPK,LAMTOR5,CLIP1,EMC7,MFF,FCER1G,RDX,VTI1A,SLC7A11,AKT1,IK,FERMT2,LAMTOR3,RABEP1,ANGPT1,ACTR3,CCDC66,ARL4C,CAMK2G,SLC9A3R1,ARL6IP5,NPTN,USP4,PACS2,MIS12,IMMP1L,GRIK2,MTCH2,PMPCB,EMC4,SAR1B,TPR,SNX2,SPCS1,STX8,IPO5,MPRIP,EMP2,SEC63,ITGB1,SRGN,ZFAND6,…
GO:BP	protein-containing complex subunit organization	GO:0043933	1.81781e-06	5.74045	1636	541	84	21118	CLNS1A,NDUFS5,UBQLN1,ARPC2,VPS11,MAP3K7,SOD2,CCT8,MDM4,PKD2,TAF10,NDUFA13,CLTA,SENP6,TMEM126A,SNRPD2,CYFIP1,HIGD1A,MBD2,RPS15,EIF3K,CLIP1,NDUFB5,NDUFB6,RDX,ARID2,PPP1R9A,FERMT2,ANGPT1,ACTR3,MSRB1,SF3A3,UBE2S,USP4,EIF3F,MIS12,NDUFB4,SCAF8,CPSF6,PSMD11,SAR1B,PSMC6,TPR,POLR2D,NDUFA2,MCOLN1,STOML2,RPS25,DNM2,NDUFB9,SRSF1,NDUFA5,APPL2,GBA,NDUFA6,NDUFS1,PRPF19,NDUFAB1,MRPL20,ACOT13,RPL11,TPM1,BRIX1,TTC…
GO:BP	cellular macromolecule localization	GO:0070727	2.11845e-06	5.67398	1726	541	87	21118	LRP1,ARF5,ARL1,TNPO1,BAG1,ARPC2,VPS11,CCT8,RAP1A,SNX5,XPO1,TIMM17A,LONP2,HSPA9,NDUFA13,PTN,CLTA,PEX3,RAB33B,ARFRP1,DNAJC19,CCT5,IPO11,DERL2,KPNB1,HNRNPK,LAMTOR5,CLIP1,EMC7,MFF,FCER1G,RDX,VTI1A,SLC7A11,AKT1,IK,FERMT2,LAMTOR3,RABEP1,ANGPT1,ACTR3,CCDC66,ARL4C,CAMK2G,SLC9A3R1,ARL6IP5,NPTN,USP4,PACS2,MIS12,IMMP1L,GRIK2,MTCH2,PMPCB,EMC4,SAR1B,TPR,SNX2,SPCS1,STX8,IPO5,MPRIP,EMP2,SEC63,ITGB1,SRGN,ZFAND6,…
GO:BP	macromolecule localization	GO:0033036	2.38743e-06	5.62207	2897	541	126	21118	LRP1,ARF5,ARL1,TNPO1,YY1,BAG1,ARPC2,VPS11,CCT8,RAP1A,SNX5,XPO1,PKD2,TIMM17A,THOC1,SLC25A17,LONP2,HSPA9,NDUFA13,PTN,CLTA,PEX3,RAB33B,MAP4K4,ARFRP1,HNRNPA2B1,DNAJC19,CCT5,RBM15B,IPO11,DERL2,KPNB1,HNRNPK,LAMTOR5,CLIP1,EMC7,MFF,FCER1G,JAGN1,RDX,CELSR3,VTI1A,SLC7A11,AKT1,IK,FERMT2,LAMTOR3,RABEP1,ANGPT1,ACTR3,CCDC66,ARL4C,CAMK2G,SLC9A3R1,ATP11B,ARL6IP5,NPTN,USP4,HDAC1,PACS2,MIS12,IMMP1L,DENND1A,GRIK2,M…
GO:BP	proteolysis	GO:0006508	4.47116e-06	5.34958	1810	541	89	21118	IFT57,COPS5,PSMA1,DNAJC10,ANAPC4,UBQLN1,AMFR,CDC26,PSMB3,UBR3,XPO1,TIMM17A,GPS1,TAF10,LONP2,NDUFA13,PSMB7,SENP6,PPP2CB,SENP7,LNPEP,FBXO22,MIB1,FBXO38,DERL2,TBL1XR1,PSMB6,LAMTOR5,UBE3A,ANAPC5,AKT1,RNF7,NLN,CSTB,PSMB1,ARL6IP5,PSMD3,UBE2S,DLD,USP4,HDAC1,EIF3F,IMMP1L,CBL,MTCH2,PSMA6,PMPCB,GID4,PSMD11,CTSC,SERPINB6A,PSMD7,PSMC6,RNF11,CSNK2A2,UGGT1,SPCS1,PSMA2,NEMF,GPX1,UBE2D1,RPS7,SRGN,STOML2,NEDD8,MA…
GO:BP	ATP metabolic process	GO:0046034	1.17364e-05	4.93046	261	541	26	21118	COX7C,COX5A,COX4I1,NDUFB6,NDUFV1,UQCR10,DLD,MTCH2,COX6C,STOML2,NDUFB9,ATP5C1,NDUFS1,ATP5J,PARK7,SDHD,NDUFS8,UQCRB,NDUFS2,UQCRFS1,UQCC2,ISCU,COX6B1,NDUFC2,SLC4A4,NDUFS7
GO:BP	rRNA metabolic process	GO:0016072	2.8816e-05	4.54037	217	541	23	21118	RPS24,DROSHA,C1D,DCAF13,NSA2,NOP10,POP4,RPS6,RPS15,NHP2,RPS16,RPS7,RPS25,WDR75,RPS21,GM2000,RRP1,RPL11,BRIX1,RPS17,LYAR,RPP30,RPS19
GO:BP	rRNA processing	GO:0006364	6.27578e-05	4.20233	208	541	22	21118	RPS24,C1D,DCAF13,NSA2,NOP10,POP4,RPS6,RPS15,NHP2,RPS16,RPS7,RPS25,WDR75,RPS21,GM2000,RRP1,RPL11,BRIX1,RPS17,LYAR,RPP30,RPS19
GO:BP	protein localization to organelle	GO:0033365	0.000179707	3.74543	859	541	50	21118	ARL1,TNPO1,BAG1,CCT8,RAP1A,XPO1,TIMM17A,LONP2,NDUFA13,PEX3,RAB33B,ARFRP1,DNAJC19,CCT5,IPO11,KPNB1,LAMTOR5,EMC7,MFF,RDX,VTI1A,AKT1,IK,FERMT2,RABEP1,ANGPT1,CCDC66,MIS12,IMMP1L,MTCH2,PMPCB,EMC4,TPR,SPCS1,IPO5,SEC63,SRGN,ZFAND6,NSFL1C,APPL2,RPL11,SPCS2,TFRC,EMC2,PARK7,PDCD5,ABHD17B,BAX,TAF3,CPE
GO:BP	protein localization	GO:0008104	0.000387073	3.41221	2452	541	104	21118	LRP1,ARF5,ARL1,TNPO1,BAG1,ARPC2,VPS11,CCT8,RAP1A,SNX5,XPO1,PKD2,TIMM17A,LONP2,HSPA9,NDUFA13,PTN,CLTA,PEX3,RAB33B,MAP4K4,ARFRP1,DNAJC19,CCT5,IPO11,DERL2,KPNB1,HNRNPK,LAMTOR5,CLIP1,EMC7,MFF,FCER1G,JAGN1,RDX,CELSR3,VTI1A,SLC7A11,AKT1,IK,FERMT2,LAMTOR3,RABEP1,ANGPT1,ACTR3,CCDC66,ARL4C,CAMK2G,SLC9A3R1,ARL6IP5,NPTN,USP4,HDAC1,PACS2,MIS12,IMMP1L,DENND1A,GRIK2,MTCH2,PMPCB,EMC4,SAR1B,MTX2,TPR,SNX2,SPCS1,S…
GO:BP	ribosomal small subunit biogenesis	GO:0042274	0.000485908	3.31345	69	541	12	21118	RPS24,DCAF13,RPS6,RPS15,RPS16,RPS7,RPS25,RPS21,RPS17,RPSA,RPL38,RPS19
GO:BP	regulation of cellular protein metabolic process	GO:0032268	0.00070286	3.15313	2482	541	104	21118	LRP1,IFT57,SPRED1,DNAJC10,PRDX2,BAG1,CNBP,UBQLN1,PAIP1,VPS11,MAP3K7,SLK,RAP1A,XPO1,PKD2,TIMM17A,HEXIM1,TIPRL,FH1,NDUFA13,PTN,RPS3A1,DOCK7,TWSG1,PRKAG1,CYFIP1,FBXO22,HIGD1A,PPP2R2C,EIF3K,LAMTOR5,UBE3A,POLR2G,BOD1L,IL18,RDX,CELSR3,AKT1,PPP1R9A,RNF7,CSTB,FERMT2,LAMTOR3,ANGPT1,RPLP1,SLC9A3R1,ARL6IP5,NPTN,PPP1R2,UBE2S,USP4,HDAC1,CBL,MTCH2,CTSC,SOD1,SERPINB6A,EIF5B,PSMC6,MAGOH,CTDSP1,PPP4R1,TPR,CSNK2A2…
GO:BP	ribonucleoprotein complex assembly	GO:0022618	0.000705892	3.15126	182	541	19	21118	CLNS1A,SNRPD2,RPS15,EIF3K,SF3A3,USP4,EIF3F,CPSF6,POLR2D,RPS25,SRSF1,PRPF19,MRPL20,RPL11,BRIX1,EIF2S2,RPSA,RPL38,RPS19
GO:BP	mRNA processing	GO:0006397	0.000732004	3.13549	475	541	33	21118	SRSF2,CLNS1A,SF3B6,SRSF4,KHDRBS3,THOC1,RBM7,SNRPD2,HNRNPA2B1,LSM7,RBM15B,HNRNPK,IK,SF3A3,USP4,LSM4,SCAF8,CPSF6,MAGOH,SRRT,CWC15,POLR2D,SNRPA1,SRSF1,TRA2A,PRPF19,PABPN1,PRPF38B,SNW1,SLTM,APOBEC1,SREK1,RBM25
GO:BP	localization within membrane	GO:0051668	0.00113983	2.94316	654	541	40	21118	LRP1,ARPC2,RAP1A,NDUFA13,PTN,PEX3,ARFRP1,CLIP1,EMC7,MFF,FCER1G,RDX,SLC7A11,AKT1,FERMT2,RABEP1,ACTR3,ARL4C,CAMK2G,SLC9A3R1,ARL6IP5,PACS2,DENND1A,GRIK2,ACAP2,MTCH2,EMC4,STX8,EMP2,SEC63,ITGB1,DNM2,S100A10,ATP1B3,EMC2,COMMD1,CHIC2,PDCD5,BAX,CPE
GO:BP	ribonucleoprotein complex subunit organization	GO:0071826	0.00117129	2.93134	188	541	19	21118	CLNS1A,SNRPD2,RPS15,EIF3K,SF3A3,USP4,EIF3F,CPSF6,POLR2D,RPS25,SRSF1,PRPF19,MRPL20,RPL11,BRIX1,EIF2S2,RPSA,RPL38,RPS19
GO:BP	regulation of protein metabolic process	GO:0051246	0.00153668	2.81342	2650	541	108	21118	LRP1,IFT57,SPRED1,DNAJC10,PRDX2,BAG1,CNBP,UBQLN1,PAIP1,VPS11,MAP3K7,MDM4,SLK,RAP1A,XPO1,PKD2,TIMM17A,HEXIM1,PFDN5,TIPRL,FH1,NDUFA13,PTN,RPS3A1,DOCK7,TWSG1,PRKAG1,CYFIP1,FBXO22,HIGD1A,PPP2R2C,EIF3K,LAMTOR5,UBE3A,POLR2G,BOD1L,IL18,RDX,CELSR3,AKT1,PPP1R9A,RNF7,CSTB,FERMT2,LAMTOR3,ANGPT1,RPLP1,SLC9A3R1,ARL6IP5,NPTN,PPP1R2,PSMD3,UBE2S,USP4,HDAC1,CBL,MTCH2,CTSC,SOD1,SERPINB6A,EIF5B,PSMC6,MAGOH,CTDSP1,P…
GO:BP	mRNA splicing, via spliceosome	GO:0000398	0.0017296	2.76205	292	541	24	21118	SRSF2,CLNS1A,SF3B6,SRSF4,KHDRBS3,RBM7,SNRPD2,HNRNPA2B1,LSM7,RBM15B,HNRNPK,IK,SF3A3,USP4,LSM4,MAGOH,CWC15,SNRPA1,SRSF1,TRA2A,PRPF19,PRPF38B,SNW1,RBM25
GO:BP	RNA splicing, via transesterification reactions with bulged adenosine as nucleophile	GO:0000377	0.0017296	2.76205	292	541	24	21118	SRSF2,CLNS1A,SF3B6,SRSF4,KHDRBS3,RBM7,SNRPD2,HNRNPA2B1,LSM7,RBM15B,HNRNPK,IK,SF3A3,USP4,LSM4,MAGOH,CWC15,SNRPA1,SRSF1,TRA2A,PRPF19,PRPF38B,SNW1,RBM25
GO:BP	RNA splicing, via transesterification reactions	GO:0000375	0.0017296	2.76205	292	541	24	21118	SRSF2,CLNS1A,SF3B6,SRSF4,KHDRBS3,RBM7,SNRPD2,HNRNPA2B1,LSM7,RBM15B,HNRNPK,IK,SF3A3,USP4,LSM4,MAGOH,CWC15,SNRPA1,SRSF1,TRA2A,PRPF19,PRPF38B,SNW1,RBM25
GO:BP	localization	GO:0051179	0.00221986	2.65367	6168	541	210	21118	CNIH1,TXNDC5,LRP1,COX7C,IFT57,COPS5,ARF5,COX5A,CLNS1A,SPRED1,ARL1,TNPO1,YY1,BAG1,PLXNA1,UBQLN1,ARPC2,COMMD3,VPS11,SOD2,CCT8,SLK,RAP1A,SNX5,XPO1,PKD2,TIMM17A,THOC1,SLC25A17,LONP2,DPY30,HSPA9,NDUFA13,ARHGAP12,PTN,DOCK7,CLTA,PEX3,RAB33B,PRKAG1,MAP4K4,ARFRP1,CYFIP1,HNRNPA2B1,FBXO22,COX4I1,BMP2K,SMDT1,MIB1,SLC32A1,DNAJC19,CCT5,NDUFA4,RBM15B,IPO11,DERL2,ANO10,RPS15,KPNB1,HNRNPK,RANBP1,LAMTOR5,SEMA5B,CL…
GO:BP	RNA splicing	GO:0008380	0.00224503	2.64878	406	541	29	21118	SRSF2,CLNS1A,SF3B6,SRSF4,KHDRBS3,THOC1,RBM7,SNRPD2,HNRNPA2B1,LSM7,RBM15B,HNRNPK,IK,SF3A3,USP4,LSM4,CLK1,MAGOH,TAF15,CWC15,SNRPA1,SRSF1,TRA2A,PRPF19,PRPF38B,SNW1,RPS13,SREK1,RBM25
GO:BP	biosynthetic process	GO:0009058	0.00227747	2.64255	5882	541	202	21118	SSRP1,RPS24,COPS5,EDF1,RPL8,RPS29,TWISTNB,POLR2F,YY1,PRDX2,C1D,CNBP,DNAJC2,PAIP1,MCMBP,NOP10,DCTN6,YLPM1,SOD2,CCT8,MDM4,RAP1A,LDHB,EIF1,SNX5,ZBTB11,HS2ST1,RPS6,RPS18,ID2,XPO1,PKD2,HEXIM1,THOC1,TAF10,PFDN5,DPY30,NT5C2,TAX1BP1,NDUFA13,MRPL27,ILKAP,RPS3A1,AGL,PRKAG1,PAPSS1,MRPL51,CYFIP1,HNRNPA2B1,RNF25,MBD2,MED21,CCT5,TBL1XR1,SMYD2,RPS15,EIF3K,HNRNPK,CREG1,LAMTOR5,UBE3A,RALGAPA1,POLR2G,BOD1L,GM15446…
GO:BP	organic substance biosynthetic process	GO:1901576	0.00241332	2.61739	5779	541	199	21118	SSRP1,RPS24,COPS5,EDF1,RPL8,RPS29,TWISTNB,POLR2F,YY1,PRDX2,C1D,CNBP,DNAJC2,PAIP1,MCMBP,NOP10,DCTN6,YLPM1,SOD2,CCT8,MDM4,LDHB,EIF1,SNX5,ZBTB11,HS2ST1,RPS6,RPS18,ID2,XPO1,PKD2,HEXIM1,THOC1,TAF10,PFDN5,DPY30,NT5C2,TAX1BP1,NDUFA13,MRPL27,ILKAP,RPS3A1,AGL,PRKAG1,PAPSS1,MRPL51,CYFIP1,HNRNPA2B1,RNF25,MBD2,MED21,CCT5,TBL1XR1,SMYD2,RPS15,EIF3K,HNRNPK,CREG1,LAMTOR5,UBE3A,RALGAPA1,POLR2G,BOD1L,GM15446,ADSS,…
GO:BP	cellular biosynthetic process	GO:0044249	0.00265959	2.57519	5715	541	197	21118	SSRP1,RPS24,COPS5,EDF1,RPL8,RPS29,TWISTNB,POLR2F,YY1,PRDX2,C1D,CNBP,DNAJC2,PAIP1,MCMBP,NOP10,YLPM1,SOD2,CCT8,MDM4,LDHB,EIF1,SNX5,ZBTB11,HS2ST1,RPS6,RPS18,ID2,XPO1,PKD2,HEXIM1,THOC1,TAF10,PFDN5,DPY30,NT5C2,TAX1BP1,NDUFA13,MRPL27,ILKAP,RPS3A1,AGL,PRKAG1,PAPSS1,MRPL51,CYFIP1,HNRNPA2B1,RNF25,MBD2,MED21,CCT5,TBL1XR1,SMYD2,RPS15,EIF3K,HNRNPK,CREG1,LAMTOR5,UBE3A,RALGAPA1,POLR2G,BOD1L,GM15446,ADSS,ZFP866…
GO:BP	mRNA metabolic process	GO:0016071	0.00403648	2.394	662	541	39	21118	SRSF2,CLNS1A,UPF2,SF3B6,SRSF4,KHDRBS3,THOC1,RBM7,SNRPD2,HNRNPA2B1,LSM7,RBM15B,HNRNPK,POLR2G,IK,SF3A3,USP4,LSM4,SCAF8,CPSF6,MAGOH,TAF15,SRRT,CWC15,POLR2D,SNRPA1,HNRNPA0,SRSF1,TRA2A,PRPF19,PABPN1,SMG1,PRPF38B,SNW1,LARP4B,SLTM,APOBEC1,SREK1,RBM25
GO:BP	cellular component assembly	GO:0022607	0.00424903	2.37171	2739	541	109	21118	LRP1,IFT57,CLNS1A,NDUFS5,UBQLN1,ARPC2,VPS11,MAP3K7,SOD2,CCT8,MDM4,SLK,RAP1A,PKD2,TAF10,HSPA9,NDUFA13,CLTA,SENP6,RAB33B,TMEM126A,SNRPD2,CYFIP1,HIGD1A,MBD2,RPS15,KPNB1,EIF3K,CLIP1,NDUFB5,NDUFB6,RDX,CELSR3,CSRP1,PPP1R9A,FERMT2,ANGPT1,ACTR3,CCDC66,SLC9A3R1,VDAC3,MSRB1,NPTN,SF3A3,UBE2S,USP4,HDAC1,EIF3F,PACS2,MIS12,NDUFB4,CPSF6,PSMD11,STAG1,SAR1B,PSMC6,TPR,IFT74,EMP2,ARHGEF26,POLR2D,ITGB1,NDUFA2,MCOLN1…
GO:BP	nuclear transport	GO:0051169	0.00628511	2.20169	314	541	24	21118	TNPO1,XPO1,THOC1,HSPA9,PRKAG1,HNRNPA2B1,FBXO22,RBM15B,IPO11,RPS15,KPNB1,AKT1,ANGPT1,CPSF6,TPR,IPO5,NEMF,POLR2D,LSG1,APPL2,PPP1R12A,PABPN1,PARK7,ANP32B
GO:BP	nucleocytoplasmic transport	GO:0006913	0.00628511	2.20169	314	541	24	21118	TNPO1,XPO1,THOC1,HSPA9,PRKAG1,HNRNPA2B1,FBXO22,RBM15B,IPO11,RPS15,KPNB1,AKT1,ANGPT1,CPSF6,TPR,IPO5,NEMF,POLR2D,LSG1,APPL2,PPP1R12A,PABPN1,PARK7,ANP32B
GO:BP	intracellular protein transport	GO:0006886	0.00780444	2.10766	839	541	45	21118	ARF5,ARL1,TNPO1,ARPC2,VPS11,SNX5,XPO1,TIMM17A,LONP2,HSPA9,NDUFA13,CLTA,PEX3,ARFRP1,DNAJC19,IPO11,DERL2,KPNB1,CLIP1,MFF,VTI1A,AKT1,ANGPT1,ACTR3,ARL4C,IMMP1L,GRIK2,PMPCB,SAR1B,TPR,SNX2,SPCS1,STX8,IPO5,SEC63,ITGB1,ZFAND6,APPL2,RPL11,SPCS2,COMMD1,PARK7,PDCD5,ANP32B,BAX
GO:BP	cellular nitrogen compound biosynthetic process	GO:0044271	0.00813945	2.0894	4705	541	166	21118	RPS24,COPS5,EDF1,RPL8,RPS29,TWISTNB,POLR2F,YY1,PRDX2,C1D,CNBP,DNAJC2,PAIP1,NOP10,YLPM1,SOD2,CCT8,MDM4,EIF1,SNX5,ZBTB11,RPS6,RPS18,ID2,XPO1,PKD2,HEXIM1,THOC1,TAF10,PFDN5,DPY30,NT5C2,TAX1BP1,NDUFA13,MRPL27,RPS3A1,PAPSS1,MRPL51,CYFIP1,HNRNPA2B1,RNF25,MBD2,MED21,CCT5,TBL1XR1,SMYD2,RPS15,EIF3K,HNRNPK,CREG1,LAMTOR5,UBE3A,RALGAPA1,POLR2G,GM15446,ADSS,ZFP866,IL18,SLC7A11,MRPL33,ARID2,BASP1,AKT1,NHP2,RPL1…
GO:BP	positive regulation of cellular protein localization	GO:1903829	0.00842501	2.07443	276	541	22	21118	LRP1,ARPC2,CCT8,PTN,CCT5,HNRNPK,LAMTOR5,MFF,FCER1G,RDX,AKT1,FERMT2,ACTR3,NPTN,TPR,IPO5,ITGB1,TFRC,COMMD1,PARK7,PDCD5,ABHD17B
GO:BP	establishment of protein localization	GO:0045184	0.0085103	2.07006	1647	541	73	21118	LRP1,ARF5,ARL1,TNPO1,ARPC2,VPS11,CCT8,SNX5,XPO1,TIMM17A,LONP2,HSPA9,NDUFA13,CLTA,PEX3,RAB33B,MAP4K4,ARFRP1,DNAJC19,CCT5,IPO11,DERL2,KPNB1,CLIP1,EMC7,MFF,JAGN1,RDX,VTI1A,SLC7A11,AKT1,RABEP1,ANGPT1,ACTR3,ARL4C,ARL6IP5,HDAC1,IMMP1L,DENND1A,GRIK2,MTCH2,PMPCB,EMC4,SAR1B,MTX2,TPR,SNX2,SPCS1,STX8,IPO5,IDH2,EPHA5,SEC63,ITGB1,ZFAND6,LSG1,DNM2,APPL2,RPL11,SPCS2,TFRC,EMC2,COMMD1,PARK7,MYH9,PDCD5,APOBEC1,UQC…
GO:BP	positive regulation of molecular function	GO:0044093	0.00865254	2.06286	1678	541	74	21118	LRP1,IFT57,COPS5,EDF1,ARL1,DNAJC10,PRDX2,AMFR,MAP3K7,RAP1A,PKD2,NDUFA13,ARHGAP12,DOCK7,PPP2CB,HNRNPA2B1,RNF25,HIGD1A,MBD2,DNAJC19,NDUFA4,HNRNPK,RANBP1,LAMTOR5,RALGAPA1,IL18,AKT1,PPP1R9A,RNF7,FERMT2,LAMTOR3,RABEP1,ANGPT1,ACTR3,RPLP1,ARL6IP5,UBE2S,HDAC1,DENND1A,ACAP2,MTCH2,PSMA6,SOD1,RWDD1,EMP2,NME1,EPHA5,ARHGEF26,NUS1,ITGB1,MAP2K5,DNM2,HDAC2,PPP1R12A,PABPN1,S100A10,RPL11,MAP4K3,TPM1,ATP1B3,TFRC,IT…
GO:BP	macromolecule biosynthetic process	GO:0009059	0.00893062	2.04912	4782	541	168	21118	SSRP1,RPS24,COPS5,EDF1,RPL8,RPS29,TWISTNB,POLR2F,YY1,PRDX2,C1D,CNBP,DNAJC2,PAIP1,MCMBP,NOP10,YLPM1,SOD2,CCT8,MDM4,EIF1,SNX5,ZBTB11,HS2ST1,RPS6,RPS18,ID2,XPO1,PKD2,HEXIM1,THOC1,TAF10,PFDN5,DPY30,TAX1BP1,NDUFA13,MRPL27,ILKAP,RPS3A1,AGL,MRPL51,CYFIP1,HNRNPA2B1,RNF25,MBD2,MED21,CCT5,TBL1XR1,SMYD2,RPS15,EIF3K,HNRNPK,CREG1,LAMTOR5,UBE3A,RALGAPA1,POLR2G,BOD1L,GM15446,ZFP866,IL18,MRPL33,ARID2,BASP1,AKT1,…
GO:BP	establishment of localization	GO:0051234	0.0110084	1.95828	4658	541	164	21118	CNIH1,TXNDC5,LRP1,COX7C,IFT57,COPS5,ARF5,COX5A,CLNS1A,ARL1,TNPO1,UBQLN1,ARPC2,COMMD3,VPS11,CCT8,RAP1A,SNX5,XPO1,PKD2,TIMM17A,THOC1,SLC25A17,LONP2,DPY30,HSPA9,NDUFA13,ARHGAP12,CLTA,PEX3,RAB33B,PRKAG1,MAP4K4,ARFRP1,CYFIP1,HNRNPA2B1,FBXO22,COX4I1,BMP2K,SMDT1,MIB1,SLC32A1,DNAJC19,CCT5,NDUFA4,RBM15B,IPO11,DERL2,ANO10,RPS15,KPNB1,HNRNPK,RANBP1,CLIP1,UBE3A,EMC7,MFF,SLC25A11,FCER1G,JAGN1,RDX,VTI1A,SLC7A1…
GO:BP	protein localization to membrane	GO:0072657	0.0117216	1.93101	589	541	35	21118	LRP1,ARPC2,RAP1A,NDUFA13,PTN,PEX3,ARFRP1,CLIP1,EMC7,MFF,FCER1G,RDX,SLC7A11,AKT1,FERMT2,RABEP1,ACTR3,CAMK2G,SLC9A3R1,ARL6IP5,PACS2,GRIK2,MTCH2,EMC4,STX8,EMP2,SEC63,ITGB1,S100A10,ATP1B3,EMC2,COMMD1,PDCD5,BAX,CPE
GO:BP	transport	GO:0006810	0.0140228	1.85316	4502	541	159	21118	CNIH1,TXNDC5,LRP1,COX7C,IFT57,COPS5,ARF5,COX5A,CLNS1A,ARL1,TNPO1,UBQLN1,ARPC2,COMMD3,VPS11,CCT8,RAP1A,SNX5,XPO1,PKD2,TIMM17A,THOC1,SLC25A17,LONP2,DPY30,HSPA9,NDUFA13,ARHGAP12,CLTA,PEX3,RAB33B,PRKAG1,MAP4K4,ARFRP1,CYFIP1,HNRNPA2B1,FBXO22,COX4I1,BMP2K,SMDT1,MIB1,SLC32A1,DNAJC19,CCT5,NDUFA4,RBM15B,IPO11,DERL2,ANO10,RPS15,KPNB1,HNRNPK,RANBP1,CLIP1,UBE3A,MFF,SLC25A11,FCER1G,JAGN1,RDX,VTI1A,SLC7A11,ATP…
GO:BP	protein modification process	GO:0036211	0.0142227	1.84702	3644	541	134	21118	TXNDC5,COPS5,SPRED1,DNAJC10,ANAPC4,PRDX2,BAG1,DCAF13,UBQLN1,AMFR,CDC26,VPS11,MAP3K7,SLK,RAP1A,UBR3,PKD2,HEXIM1,GPS1,TAF10,TIPRL,DPY30,HSPA9,KANSL1,FH1,ILKAP,PTN,DOCK7,PPM1G,GCSH,TWSG1,SENP6,PRKAG1,PPP2CB,MAP4K4,SENP7,MEX3C,UBE2Q2,FBXO22,KCMF1,RNF25,BMP2K,HIGD1A,MIB1,MED21,FBXO38,PPP2R2C,TBL1XR1,SMYD2,DUSP11,UBE3A,BOD1L,ANAPC5,IL18,CELSR3,AKT1,PPP1R9A,RNF7,LZTR1,FERMT2,LAMTOR3,ANGPT1,RPLP1,CAMK2G,…
GO:BP	cellular protein modification process	GO:0006464	0.0142227	1.84702	3644	541	134	21118	TXNDC5,COPS5,SPRED1,DNAJC10,ANAPC4,PRDX2,BAG1,DCAF13,UBQLN1,AMFR,CDC26,VPS11,MAP3K7,SLK,RAP1A,UBR3,PKD2,HEXIM1,GPS1,TAF10,TIPRL,DPY30,HSPA9,KANSL1,FH1,ILKAP,PTN,DOCK7,PPM1G,GCSH,TWSG1,SENP6,PRKAG1,PPP2CB,MAP4K4,SENP7,MEX3C,UBE2Q2,FBXO22,KCMF1,RNF25,BMP2K,HIGD1A,MIB1,MED21,FBXO38,PPP2R2C,TBL1XR1,SMYD2,DUSP11,UBE3A,BOD1L,ANAPC5,IL18,CELSR3,AKT1,PPP1R9A,RNF7,LZTR1,FERMT2,LAMTOR3,ANGPT1,RPLP1,CAMK2G,…
GO:BP	cell death	GO:0008219	0.0142708	1.84555	2136	541	88	21118	LRP1,IFT57,COPS5,RPS29,DNAJC10,PRDX2,C1D,BAG1,UBQLN1,MAP3K7,SOD2,MDM4,SLK,RPS6,THOC1,TAF10,HSPA9,TAX1BP1,NDUFA13,PTN,RPS3A1,PPP2CB,MAP4K4,HIGD1A,HNRNPK,LAMTOR5,MFF,FCER1G,POLR2G,IL18,SLC7A11,AKT1,RNF7,FERMT2,RABEP1,ANGPT1,SLC9A3R1,CACYBP,ARL6IP5,HDAC1,PACS2,CBL,GRIK2,MTCH2,CTSC,SOD1,SOX11,EMC4,CSNK2A2,EMP2,GPX1,CDK4,RPS7,ITGB1,SRGN,ZFAND6,MAP2K5,PHIP,GBA,CTSL,NDUFS1,RPL11,NAE1,TFRC,SNW1,ITGA6,NEK…
GO:BP	macromolecule modification	GO:0043412	0.0161692	1.79131	3823	541	139	21118	TXNDC5,COPS5,SPRED1,DNAJC10,ANAPC4,PRDX2,BAG1,DCAF13,UBQLN1,AMFR,CDC26,NOP10,VPS11,MAP3K7,SLK,RAP1A,UBR3,PKD2,HEXIM1,GPS1,TAF10,TIPRL,DPY30,HSPA9,KANSL1,FH1,ILKAP,PTN,DOCK7,PPM1G,GCSH,TWSG1,SENP6,PRKAG1,PPP2CB,MAP4K4,SENP7,MEX3C,UBE2Q2,FBXO22,KCMF1,RNF25,BMP2K,HIGD1A,MBD2,MIB1,MED21,FBXO38,RBM15B,PPP2R2C,TBL1XR1,SMYD2,DUSP11,UBE3A,BOD1L,ANAPC5,IL18,CELSR3,AKT1,PPP1R9A,RNF7,NHP2,LZTR1,FERMT2,LAMTO…
GO:BP	apoptotic mitochondrial changes	GO:0008637	0.0193281	1.71381	113	541	13	21118	SOD2,PPP2CB,HIGD1A,MFF,AKT1,RNF7,MTCH2,GPX1,NDUFS1,PDCD5,BAX,JTB,ACAA2
GO:BP	regulation of biological quality	GO:0065008	0.0210058	1.67766	3876	541	140	21118	LRP1,RPS24,CLNS1A,PRDX2,BAG1,PLXNA1,ARPC2,DNAJC2,NOP10,YLPM1,SOD2,CCT8,MDM4,RAP1A,SNX5,RPS6,ID2,PKD2,HSPA9,FH1,PTN,HMOX2,MAP4K4,MEX3C,LNPEP,CYFIP1,HNRNPA2B1,SMDT1,CCT5,HNRNPK,LAMTOR5,SEMA5B,UBE3A,FCER1G,POLR2G,JAGN1,IL18,RDX,TUBA1A,SLC7A11,ARID2,ATP6V1G1,AKT1,PPP1R9A,NHP2,FERMT2,ANGPT1,ACTR3,CCDC66,PLXNC1,SLC9A3R1,ATP11B,ARL6IP5,NPTN,CSMD1,RND3,UBE2S,DLD,USP4,HDAC1,PACS2,CBL,GRIK2,MTCH2,SOD1,SOX1…
GO:BP	cellular macromolecule biosynthetic process	GO:0034645	0.0212329	1.67299	4744	541	165	21118	SSRP1,RPS24,COPS5,EDF1,RPL8,RPS29,POLR2F,YY1,PRDX2,C1D,CNBP,DNAJC2,PAIP1,MCMBP,NOP10,YLPM1,SOD2,CCT8,MDM4,EIF1,SNX5,ZBTB11,HS2ST1,RPS6,RPS18,ID2,XPO1,PKD2,HEXIM1,THOC1,TAF10,PFDN5,DPY30,TAX1BP1,NDUFA13,MRPL27,ILKAP,RPS3A1,AGL,MRPL51,CYFIP1,HNRNPA2B1,RNF25,MBD2,MED21,CCT5,TBL1XR1,SMYD2,RPS15,EIF3K,HNRNPK,CREG1,LAMTOR5,UBE3A,RALGAPA1,POLR2G,BOD1L,GM15446,ZFP866,IL18,MRPL33,ARID2,BASP1,AKT1,NHP2,RPL…
GO:BP	regulation of cellular protein localization	GO:1903827	0.0235629	1.62777	557	541	33	21118	LRP1,ARPC2,CCT8,RAP1A,XPO1,PTN,CCT5,DERL2,HNRNPK,LAMTOR5,MFF,FCER1G,RDX,SLC7A11,AKT1,FERMT2,ANGPT1,ACTR3,CCDC66,CAMK2G,NPTN,SAR1B,TPR,STX8,IPO5,ITGB1,NSFL1C,TFRC,COMMD1,PARK7,PDCD5,ABHD17B,ANP32B
GO:BP	ncRNA processing	GO:0034470	0.0244858	1.61109	363	541	25	21118	RPS24,DROSHA,C1D,DCAF13,NSA2,NOP10,POP4,RPS6,HNRNPA2B1,RPS15,NHP2,RPS16,SRRT,RPS7,RPS25,WDR75,RPS21,GM2000,RRP1,RPL11,BRIX1,RPS17,LYAR,RPP30,RPS19
GO:BP	nitrogen compound transport	GO:0071705	0.0293078	1.53302	1986	541	82	21118	LRP1,ARF5,ARL1,TNPO1,ARPC2,VPS11,SNX5,XPO1,TIMM17A,THOC1,SLC25A17,LONP2,HSPA9,NDUFA13,CLTA,PEX3,RAB33B,MAP4K4,ARFRP1,HNRNPA2B1,SLC32A1,DNAJC19,RBM15B,IPO11,DERL2,KPNB1,CLIP1,MFF,FCER1G,JAGN1,VTI1A,SLC7A11,SLC15A2,AKT1,RABEP1,ANGPT1,ACTR3,ARL4C,SLC9A3R1,ARL6IP5,HDAC1,IMMP1L,DENND1A,GRIK2,CPSF6,PMPCB,SAR1B,MAGOH,MTX2,TPR,SNX2,SPCS1,STX8,IPO5,IDH2,EPHA5,POLR2D,SEC63,ITGB1,ZFAND6,LSG1,DNM2,SRSF1,APPL…
GO:BP	regulation of cell shape	GO:0008360	0.0304146	1.51692	154	541	15	21118	PLXNA1,PTN,CYFIP1,RDX,FERMT2,PLXNC1,SLC9A3R1,RND3,TPM1,MYH9,PLEKHO1,MYO10,CFDP1,RHOC,HEXB
GO:BP	regulation of cell morphogenesis	GO:0022604	0.0327704	1.48452	323	541	23	21118	PLXNA1,ARPC2,PTN,CYFIP1,HNRNPK,RDX,FERMT2,ACTR3,PLXNC1,SLC9A3R1,RND3,PHIP,DNM2,S100A10,TPM1,MYH9,PLEKHO1,MYO10,CFDP1,DOCK1,NET1,RHOC,HEXB
GO:BP	regulation of cellular localization	GO:0060341	0.0404514	1.39307	867	541	44	21118	LRP1,ARPC2,VPS11,CCT8,RAP1A,XPO1,PKD2,PTN,MAP4K4,CCT5,DERL2,HNRNPK,LAMTOR5,MFF,FCER1G,JAGN1,RDX,SLC7A11,AKT1,FERMT2,ANGPT1,ACTR3,CCDC66,CAMK2G,NPTN,CPSF6,SAR1B,TPR,STX8,IPO5,EPHA5,NUS1,ITGB1,NSFL1C,PPP1R12A,LIME1,TFRC,COMMD1,PARK7,PDCD5,ABHD17B,ANP32B,BAX,ISCU
GO:BP	positive regulation of cellular protein metabolic process	GO:0032270	0.0405736	1.39176	1448	541	64	21118	LRP1,IFT57,PRDX2,CNBP,UBQLN1,PAIP1,VPS11,MAP3K7,SLK,RAP1A,PKD2,TIMM17A,NDUFA13,RPS3A1,DOCK7,TWSG1,FBXO22,HIGD1A,UBE3A,POLR2G,IL18,RDX,AKT1,PPP1R9A,RNF7,FERMT2,LAMTOR3,ANGPT1,RPLP1,ARL6IP5,NPTN,UBE2S,HDAC1,MTCH2,CTSC,SOD1,PSMC6,MPRIP,EMP2,CDK4,POLR2D,UBE2D1,ITGB1,MAP2K5,HDAC2,PPP1R12A,GBA,MAP4K3,TFRC,SNW1,COMMD1,PARK7,MYH9,PELI2,LARP4B,PDCD5,LAMTOR2,BRD7,UQCC2,DIP2B,ANP32B,BAX,RPS9,JTB
GO:BP	response to oxidative stress	GO:0006979	0.0420487	1.37625	447	541	28	21118	PRDX2,UBQLN1,SOD2,PPP2CB,HMOX2,UBE3A,SLC7A11,AKT1,MSRA,RNF7,GPX8,CAMK2G,ARL6IP5,HDAC1,NDUFB4,SOD1,RWDD1,PRDX1,GPX1,HDAC2,NDUFA6,TPM1,PARK7,NDUFS8,NME2,NDUFS2,PCNA,NET1
GO:BP	regulation of cellular component organization	GO:0051128	0.0468811	1.329	2428	541	95	21118	SSRP1,LRP1,YY1,ANAPC4,PLXNA1,ARPC2,DNAJC2,CDC26,VPS11,YLPM1,MAP3K7,CCT8,SLK,RAP1A,XPO1,PFDN5,FH1,NDUFA13,PTN,SENP6,RAB33B,MAP4K4,CYFIP1,HNRNPA2B1,BMP2K,HIGD1A,MIB1,CCT5,FBXO38,DERL2,HNRNPK,RANBP1,SEMA5B,CLIP1,UBE3A,MFF,ANAPC5,RDX,TUBA1A,SLC7A11,AKT1,PPP1R9A,CD53,IK,FERMT2,ANGPT1,ACTR3,CAMK2G,PLXNC1,VDAC3,NPTN,RND3,SCAF8,CBL,SAR1B,PSMC6,TPR,NME1,PIP5K1C,EPHA5,GPX1,ITGB1,SRGN,MAP2K5,DNM2,HDAC2,APPL…
GO:BP	establishment of protein localization to organelle	GO:0072594	0.0469122	1.32871	401	541	26	21118	TNPO1,CCT8,TIMM17A,LONP2,NDUFA13,PEX3,DNAJC19,CCT5,IPO11,KPNB1,MFF,VTI1A,AKT1,ANGPT1,IMMP1L,MTCH2,PMPCB,TPR,SPCS1,IPO5,SEC63,ZFAND6,APPL2,SPCS2,PDCD5,BAX
GO:BP	apoptotic process	GO:0006915	0.0484837	1.3144	1919	541	79	21118	LRP1,IFT57,COPS5,RPS29,DNAJC10,PRDX2,C1D,BAG1,UBQLN1,MAP3K7,SOD2,MDM4,SLK,RPS6,THOC1,TAF10,TAX1BP1,NDUFA13,PTN,RPS3A1,PPP2CB,MAP4K4,HIGD1A,HNRNPK,LAMTOR5,MFF,FCER1G,POLR2G,IL18,SLC7A11,AKT1,RNF7,RABEP1,ANGPT1,SLC9A3R1,ARL6IP5,HDAC1,PACS2,CBL,GRIK2,MTCH2,CTSC,SOD1,EMC4,CSNK2A2,GPX1,CDK4,RPS7,ITGB1,SRGN,ZFAND6,MAP2K5,PHIP,GBA,NDUFS1,RPL11,NAE1,TFRC,SNW1,ITGA6,NEK6,CIAPIN1,PARK7,NME2,PDCD5,SLTM,ANP3…
GO:BP	ribosomal protein import into nucleus	GO:0006610	0.0491818	1.3082	3	541	3	21118	IPO11,KPNB1,IPO5
GO:CC	protein-containing complex	GO:0032991	5.63061e-49	48.2494	5312	545	301	21016	SSRP1,SRSF2,LRP1,RPS24,COX7C,IFT57,MRPL48,COPS5,DROSHA,COX5A,PSMA1,CLNS1A,NDUFS5,RPL8,RPS29,TWISTNB,POLR2F,DNAJC10,UPF2,YY1,ANAPC4,C1D,DCAF13,PLXNA1,UBQLN1,NSA2,ARPC2,SF3B6,AMFR,MCMBP,CDC26,NOP10,VPS11,KIF21A,DCTN6,PSMB3,MAP3K7,POP4,SWI5,KHDRBS3,CCT8,RAP1A,EIF1,SNX5,UBR3,RPS6,RPS18,ID2,XPO1,PKD2,TIMM17A,HEXIM1,GPS1,THOC1,TAF10,PFDN5,DPY30,KANSL1,FH1,NDUFA13,PSMB7,MRPL27,PTN,RPS3A1,DOCK7,GCSH,CLTA…
GO:CC	intracellular anatomical structure	GO:0005622	5.05155e-41	40.2966	14111	545	500	21016	CNIH1,SSRP1,FGFR1OP2,TXNDC5,SRSF2,LRP1,RPS24,COX7C,IFT57,MRPL48,COPS5,ARF5,DROSHA,COX5A,PSMA1,FBXO3,CLNS1A,NDUFS5,EDF1,RPL8,RPS29,SPRED1,ARL1,TWISTNB,POLR2F,FIBP,DNAJC10,UPF2,TNPO1,YY1,ANAPC4,PRDX2,C1D,BAG1,DCAF13,PLXNA1,CNBP,UBQLN1,NSA2,ARPC2,COMMD3,SF3B6,DNAJC2,PAIP1,AMFR,MCMBP,CDC26,NOP10,VPS11,SRSF4,KIF21A,DCTN6,YLPM1,PSMB3,MAP3K7,POP4,SOD2,SWI5,KHDRBS3,TMEM160,CCT8,MDM4,SLK,RAP1A,LDHB,EIF1,S…
GO:CC	cytoplasm	GO:0005737	6.35009e-38	37.1972	11093	545	435	21016	CNIH1,FGFR1OP2,TXNDC5,SRSF2,LRP1,RPS24,COX7C,IFT57,MRPL48,COPS5,ARF5,DROSHA,COX5A,PSMA1,FBXO3,CLNS1A,NDUFS5,EDF1,RPL8,RPS29,SPRED1,ARL1,DNAJC10,UPF2,TNPO1,YY1,PRDX2,C1D,BAG1,DCAF13,PLXNA1,CNBP,UBQLN1,ARPC2,COMMD3,DNAJC2,PAIP1,AMFR,MCMBP,VPS11,KIF21A,DCTN6,YLPM1,PSMB3,MAP3K7,SOD2,TMEM160,CCT8,SLK,RAP1A,LDHB,EIF1,SNX5,UBR3,HS2ST1,RPS6,RPS18,ID2,XPO1,PKD2,TIMM17A,HEXIM1,GPS1,THOC1,SLC25A17,TAF10,LON…
GO:CC	intracellular organelle	GO:0043229	5.64835e-36	35.2481	12510	545	462	21016	CNIH1,SSRP1,TXNDC5,SRSF2,LRP1,RPS24,COX7C,IFT57,MRPL48,COPS5,ARF5,DROSHA,COX5A,PSMA1,FBXO3,CLNS1A,NDUFS5,EDF1,RPL8,RPS29,SPRED1,ARL1,TWISTNB,POLR2F,FIBP,DNAJC10,UPF2,TNPO1,YY1,ANAPC4,PRDX2,C1D,BAG1,DCAF13,PLXNA1,CNBP,UBQLN1,NSA2,ARPC2,COMMD3,SF3B6,DNAJC2,AMFR,MCMBP,CDC26,NOP10,VPS11,SRSF4,KIF21A,DCTN6,YLPM1,PSMB3,MAP3K7,POP4,SOD2,SWI5,KHDRBS3,TMEM160,CCT8,MDM4,RAP1A,LDHB,SNX5,ZBTB11,HS2ST1,RPS6,R…
GO:CC	intracellular membrane-bounded organelle	GO:0043231	1.07662e-35	34.9679	11363	545	437	21016	CNIH1,SSRP1,TXNDC5,SRSF2,LRP1,RPS24,COX7C,IFT57,MRPL48,COPS5,ARF5,DROSHA,COX5A,PSMA1,FBXO3,CLNS1A,NDUFS5,EDF1,RPS29,SPRED1,ARL1,TWISTNB,POLR2F,FIBP,DNAJC10,UPF2,TNPO1,YY1,ANAPC4,PRDX2,C1D,BAG1,DCAF13,PLXNA1,CNBP,UBQLN1,NSA2,ARPC2,COMMD3,SF3B6,DNAJC2,AMFR,MCMBP,CDC26,NOP10,VPS11,SRSF4,DCTN6,YLPM1,PSMB3,MAP3K7,POP4,SOD2,SWI5,KHDRBS3,TMEM160,CCT8,MDM4,RAP1A,LDHB,SNX5,ZBTB11,HS2ST1,RPS6,RPS18,ID2,XPO…
GO:CC	organelle	GO:0043226	6.09915e-34	33.2147	12827	545	465	21016	CNIH1,SSRP1,TXNDC5,SRSF2,LRP1,RPS24,COX7C,IFT57,MRPL48,COPS5,ARF5,DROSHA,COX5A,PSMA1,FBXO3,CLNS1A,NDUFS5,EDF1,RPL8,RPS29,SPRED1,ARL1,TWISTNB,POLR2F,FIBP,DNAJC10,UPF2,TNPO1,YY1,ANAPC4,PRDX2,C1D,BAG1,DCAF13,PLXNA1,CNBP,UBQLN1,NSA2,ARPC2,COMMD3,SF3B6,DNAJC2,AMFR,MCMBP,CDC26,NOP10,VPS11,SRSF4,KIF21A,DCTN6,YLPM1,PSMB3,MAP3K7,POP4,SOD2,SWI5,KHDRBS3,TMEM160,CCT8,MDM4,RAP1A,LDHB,SNX5,ZBTB11,HS2ST1,RPS6,R…
GO:CC	membrane-bounded organelle	GO:0043227	1.84679e-31	30.7336	11812	545	439	21016	CNIH1,SSRP1,TXNDC5,SRSF2,LRP1,RPS24,COX7C,IFT57,MRPL48,COPS5,ARF5,DROSHA,COX5A,PSMA1,FBXO3,CLNS1A,NDUFS5,EDF1,RPS29,SPRED1,ARL1,TWISTNB,POLR2F,FIBP,DNAJC10,UPF2,TNPO1,YY1,ANAPC4,PRDX2,C1D,BAG1,DCAF13,PLXNA1,CNBP,UBQLN1,NSA2,ARPC2,COMMD3,SF3B6,DNAJC2,AMFR,MCMBP,CDC26,NOP10,VPS11,SRSF4,DCTN6,YLPM1,PSMB3,MAP3K7,POP4,SOD2,SWI5,KHDRBS3,TMEM160,CCT8,MDM4,RAP1A,LDHB,SNX5,ZBTB11,HS2ST1,RPS6,RPS18,ID2,XPO…
GO:CC	ribonucleoprotein complex	GO:1990904	9.61212e-30	29.0172	725	545	85	21016	SRSF2,RPS24,MRPL48,RPL8,RPS29,UPF2,DCAF13,NSA2,SF3B6,NOP10,POP4,EIF1,RPS6,RPS18,XPO1,HEXIM1,MRPL27,RPS3A1,SNRPD2,MRPL51,HNRNPA2B1,LSM7,RPS15,EIF3K,HNRNPK,MRPL33,NHP2,IK,RPL17,RPLP1,SF3A3,MRPL45,LSM4,RPS16,EIF3F,CPSF6,PSMA6,RPL31,RWDD1,MAGOH,MSI2,HNRNPAB,SRRT,RBMS1,CWC15,RPL37A,SNRPA1,RPS7,RPS25,RPL22,SRSF1,NOP58,RPS21,GM2000,PRPF19,NDUFAB1,PABPN1,MRPL20,RPL15,RRP1,RPL11,MRPL21,PRPF38B,ZCCHC17,MRP…
GO:CC	catalytic complex	GO:1902494	1.1833e-28	27.9269	1334	545	115	21016	DROSHA,PSMA1,CLNS1A,NDUFS5,TWISTNB,POLR2F,YY1,ANAPC4,C1D,DCAF13,UBQLN1,SF3B6,AMFR,CDC26,NOP10,PSMB3,MAP3K7,POP4,UBR3,TAF10,DPY30,KANSL1,NDUFA13,PSMB7,GCSH,PRKAG1,PPP2CB,PAPSS1,SNRPD2,HNRNPA2B1,LSM7,MBD2,MED21,NDUFA4,RBM15B,PPP2R2C,DERL2,TBL1XR1,PSMB6,HNRNPK,ZFC3H1,UBE3A,NDUFB5,POLR2G,ANAPC5,ETFA,NDUFB6,RNF7,NHP2,PSMB1,DNTTIP1,LZTR1,CACYBP,NDUFV1,UQCR10,SF3A3,PSMD3,PHF14,UBE2S,DLD,HDAC1,NDUFB4,PSM…
GO:CC	ribosomal subunit	GO:0044391	8.38777e-26	25.0764	200	545	44	21016	RPS24,MRPL48,RPL8,RPS29,RPS6,RPS18,MRPL27,RPS3A1,MRPL51,RPS15,MRPL33,RPL17,RPLP1,MRPL45,RPS16,RPL31,RPL37A,RPS7,RPS25,RPL22,RPS21,GM2000,NDUFAB1,MRPL20,RPL15,RPL11,MRPL21,ZCCHC17,MRPS6,RPL18,RPS17,RPL18A,RPL9,MRPS33,RPS13,MRPS14,RPL36,RPSA,RPS20,RPL38,RPS9,RPS15A,RPS19,RPS5
GO:CC	ribosome	GO:0005840	1.25612e-23	22.901	236	545	45	21016	RPS24,MRPL48,RPL8,RPS29,RPS6,RPS18,MRPL27,RPS3A1,MRPL51,RPS15,MRPL33,RPL17,RPLP1,MRPL45,RPS16,RPL31,RPL37A,RPS7,RPS25,RPL22,RPS21,GM2000,NDUFAB1,MRPL20,RPL15,RPL11,MRPL21,ZCCHC17,MRPS6,RPL18,RPS17,RPL18A,RPL9,LARP4B,MRPS33,RPS13,MRPS14,RPL36,RPSA,RPS20,RPL38,RPS9,RPS15A,RPS19,RPS5
GO:CC	mitochondrial protein-containing complex	GO:0098798	2.21816e-23	22.654	264	545	47	21016	COX7C,MRPL48,COX5A,NDUFS5,TIMM17A,NDUFA13,MRPL27,MRPL51,COX4I1,SMDT1,DNAJC19,NDUFA4,NDUFB5,ETFA,NDUFB6,MRPL33,NDUFV1,UQCR10,MRPL45,NDUFB4,IMMP1L,PMPCB,MTX2,SDHB,NDUFA2,NDUFB9,HADHA,NDUFA5,ATP5C1,NDUFA6,NDUFS1,NDUFAB1,ATP5J,MRPL20,MRPL21,MRPS6,SDHD,NDUFS8,UQCRB,NDUFS2,MRPS33,UQCRFS1,CHCHD3,BAX,MRPS14,NDUFC2,NDUFS7
GO:CC	intracellular organelle lumen	GO:0070013	8.86973e-23	22.0521	4581	545	225	21016	SSRP1,TXNDC5,SRSF2,MRPL48,COPS5,DROSHA,PSMA1,FBXO3,CLNS1A,NDUFS5,EDF1,SPRED1,TWISTNB,POLR2F,FIBP,DNAJC10,YY1,ANAPC4,C1D,DCAF13,PLXNA1,UBQLN1,NSA2,ARPC2,SF3B6,DNAJC2,MCMBP,NOP10,SRSF4,YLPM1,PSMB3,MAP3K7,POP4,SOD2,SWI5,KHDRBS3,CCT8,MDM4,ZBTB11,RPS6,XPO1,TIMM17A,HEXIM1,GPS1,THOC1,TAF10,LONP2,DPY30,HSPA9,KANSL1,NDUFA13,PSMB7,MRPL27,ILKAP,PPM1G,PEX3,SENP6,RBM7,RAB33B,PRKAG1,MRPL51,HNRNPA2B1,COX4I1,BMP…
GO:CC	organelle lumen	GO:0043233	9.14779e-23	22.0387	4582	545	225	21016	SSRP1,TXNDC5,SRSF2,MRPL48,COPS5,DROSHA,PSMA1,FBXO3,CLNS1A,NDUFS5,EDF1,SPRED1,TWISTNB,POLR2F,FIBP,DNAJC10,YY1,ANAPC4,C1D,DCAF13,PLXNA1,UBQLN1,NSA2,ARPC2,SF3B6,DNAJC2,MCMBP,NOP10,SRSF4,YLPM1,PSMB3,MAP3K7,POP4,SOD2,SWI5,KHDRBS3,CCT8,MDM4,ZBTB11,RPS6,XPO1,TIMM17A,HEXIM1,GPS1,THOC1,TAF10,LONP2,DPY30,HSPA9,KANSL1,NDUFA13,PSMB7,MRPL27,ILKAP,PPM1G,PEX3,SENP6,RBM7,RAB33B,PRKAG1,MRPL51,HNRNPA2B1,COX4I1,BMP…
GO:CC	membrane-enclosed lumen	GO:0031974	9.14779e-23	22.0387	4582	545	225	21016	SSRP1,TXNDC5,SRSF2,MRPL48,COPS5,DROSHA,PSMA1,FBXO3,CLNS1A,NDUFS5,EDF1,SPRED1,TWISTNB,POLR2F,FIBP,DNAJC10,YY1,ANAPC4,C1D,DCAF13,PLXNA1,UBQLN1,NSA2,ARPC2,SF3B6,DNAJC2,MCMBP,NOP10,SRSF4,YLPM1,PSMB3,MAP3K7,POP4,SOD2,SWI5,KHDRBS3,CCT8,MDM4,ZBTB11,RPS6,XPO1,TIMM17A,HEXIM1,GPS1,THOC1,TAF10,LONP2,DPY30,HSPA9,KANSL1,NDUFA13,PSMB7,MRPL27,ILKAP,PPM1G,PEX3,SENP6,RBM7,RAB33B,PRKAG1,MRPL51,HNRNPA2B1,COX4I1,BMP…
GO:CC	cytosolic ribosome	GO:0022626	3.25636e-22	21.4873	112	545	32	21016	RPS24,RPL8,RPS29,RPS6,RPS18,RPS3A1,RPS15,RPLP1,RPS16,RPL31,RPL37A,RPS7,RPS25,RPL22,RPS21,GM2000,RPL15,RPL11,ZCCHC17,RPL18,RPS17,RPL18A,RPL9,RPS13,RPL36,RPSA,RPS20,RPL38,RPS9,RPS15A,RPS19,RPS5
GO:CC	inner mitochondrial membrane protein complex	GO:0098800	3.12426e-20	19.5053	128	545	32	21016	COX7C,COX5A,NDUFS5,TIMM17A,NDUFA13,COX4I1,SMDT1,DNAJC19,NDUFA4,NDUFB5,NDUFB6,NDUFV1,UQCR10,NDUFB4,IMMP1L,SDHB,NDUFA2,NDUFB9,NDUFA5,ATP5C1,NDUFA6,NDUFS1,NDUFAB1,ATP5J,SDHD,NDUFS8,UQCRB,NDUFS2,UQCRFS1,CHCHD3,NDUFC2,NDUFS7
GO:CC	respiratory chain complex	GO:0098803	1.38071e-19	18.8599	79	545	26	21016	COX7C,COX5A,NDUFS5,NDUFA13,COX4I1,NDUFA4,NDUFB5,NDUFB6,NDUFV1,UQCR10,NDUFB4,SDHB,NDUFA2,NDUFB9,NDUFA5,NDUFA6,NDUFS1,NDUFAB1,SDHD,NDUFS8,UQCRB,NDUFS2,UQCRFS1,COX6B1,NDUFC2,NDUFS7
GO:CC	mitochondrial respirasome	GO:0005746	6.06976e-19	18.2168	75	545	25	21016	COX7C,COX5A,NDUFS5,NDUFA13,COX4I1,NDUFA4,NDUFB5,NDUFB6,NDUFV1,UQCR10,NDUFB4,SDHB,NDUFA2,NDUFB9,NDUFA5,NDUFA6,NDUFS1,NDUFAB1,SDHD,NDUFS8,UQCRB,NDUFS2,UQCRFS1,NDUFC2,NDUFS7
GO:CC	respirasome	GO:0070469	6.82718e-19	18.1658	92	545	27	21016	COX7C,COX5A,NDUFS5,NDUFA13,COX4I1,HIGD1A,NDUFA4,NDUFB5,NDUFB6,NDUFV1,UQCR10,NDUFB4,SDHB,NDUFA2,NDUFB9,NDUFA5,NDUFA6,NDUFS1,NDUFAB1,SDHD,NDUFS8,UQCRB,NDUFS2,UQCRFS1,COX6B1,NDUFC2,NDUFS7
GO:CC	mitochondrion	GO:0005739	1.53103e-17	16.815	1827	545	116	21016	COX7C,MRPL48,COX5A,NDUFS5,PRDX2,BAG1,DCTN6,SOD2,TMEM160,LDHB,TIMM17A,SLC25A17,HSPA9,FH1,NDUFA13,MMADHC,MRPL27,GCSH,TMEM126A,MRPL51,COX4I1,HIGD1A,SMDT1,DNAJC19,NDUFA4,ECI2,HNRNPK,MFF,NDUFB5,SLC25A11,NOL7,ADSS,ETFA,NDUFB6,ECHS1,MRPL33,AKT1,MSRA,NLN,VDAC3,NDUFV1,UQCR10,BLOC1S1,MRPL45,DLD,PACS2,NDUFB4,IMMP1L,MTCH2,PMPCB,NUDT19,SOD1,COX6C,CRLS1,NT5C,MTX2,SDHB,IDH2,PRDX1,CWC15,NME1,COMTD1,GPX1,NDUFA2,S…
GO:CC	cytosol	GO:0005829	1.03308e-16	15.9859	3849	545	186	21016	SRSF2,RPS24,COPS5,DROSHA,PSMA1,FBXO3,CLNS1A,EDF1,RPL8,RPS29,SPRED1,ARL1,UPF2,PRDX2,BAG1,DCAF13,PLXNA1,CNBP,UBQLN1,DNAJC2,AMFR,MCMBP,KIF21A,YLPM1,PSMB3,MAP3K7,CCT8,LDHB,SNX5,RPS6,RPS18,ID2,XPO1,GPS1,PFDN5,TIPRL,NT5C2,FH1,PSMB7,ILKAP,RPS3A1,SPG21,PEX3,SENP6,PRKAG1,PPP2CB,SNRPD2,ARFRP1,HNRNPA2B1,COX4I1,KCMF1,RNF25,MBD2,DNAJC8,CCT5,FBXO38,PPP2R2C,IPO11,SMYD2,RPS15,KPNB1,EIF3K,PSMB6,HNRNPK,RANBP1,PDAP…
GO:CC	cytosolic small ribosomal subunit	GO:0022627	5.72544e-15	14.2422	45	545	18	21016	RPS24,RPS29,RPS6,RPS18,RPS3A1,RPS15,RPS16,RPS7,RPS25,RPS21,RPS17,RPS13,RPSA,RPS20,RPS9,RPS15A,RPS19,RPS5
GO:CC	mitochondrial inner membrane	GO:0005743	6.06607e-15	14.2171	451	545	49	21016	COX7C,COX5A,NDUFS5,SOD2,TIMM17A,NDUFA13,TMEM126A,COX4I1,HIGD1A,SMDT1,DNAJC19,NDUFA4,NDUFB5,SLC25A11,NDUFB6,VDAC3,NDUFV1,UQCR10,NDUFB4,IMMP1L,MTCH2,PMPCB,COX6C,CRLS1,SDHB,IDH2,NDUFA2,STOML2,NDUFB9,HADHA,NDUFA5,ATP5C1,NDUFA6,NDUFS1,NDUFAB1,ATP5J,BDH1,SDHD,NDUFS8,UQCRB,NDUFS2,UQCRFS1,UQCC2,CHCHD3,COX6B1,ACAA2,NDUFC2,NDUFS7,NDUFA11
GO:CC	nuclear lumen	GO:0031981	6.59546e-15	14.1808	4062	545	188	21016	SSRP1,SRSF2,COPS5,DROSHA,PSMA1,FBXO3,CLNS1A,EDF1,SPRED1,TWISTNB,POLR2F,FIBP,YY1,ANAPC4,C1D,DCAF13,PLXNA1,UBQLN1,NSA2,ARPC2,SF3B6,DNAJC2,MCMBP,NOP10,SRSF4,YLPM1,PSMB3,MAP3K7,POP4,SWI5,KHDRBS3,CCT8,MDM4,ZBTB11,RPS6,XPO1,TIMM17A,HEXIM1,GPS1,THOC1,TAF10,DPY30,HSPA9,KANSL1,NDUFA13,PSMB7,ILKAP,PPM1G,PEX3,SENP6,RBM7,PRKAG1,HNRNPA2B1,COX4I1,BMP2K,HIGD1A,SMDT1,MBD2,DNAJC8,MED21,RBM15B,IPO11,TBL1XR1,RPS15,…
GO:CC	oxidoreductase complex	GO:1990204	8.87318e-15	14.0519	107	545	25	21016	NDUFS5,NDUFA13,GCSH,NDUFA4,NDUFB5,ETFA,NDUFB6,NDUFV1,UQCR10,DLD,NDUFB4,SDHB,NDUFA2,NDUFB9,NDUFA5,NDUFA6,NDUFS1,NDUFAB1,SDHD,NDUFS8,UQCRB,NDUFS2,UQCRFS1,NDUFC2,NDUFS7
GO:CC	mitochondrial envelope	GO:0005740	2.04957e-14	13.6883	736	545	63	21016	COX7C,COX5A,NDUFS5,SOD2,TIMM17A,NDUFA13,TMEM126A,COX4I1,HIGD1A,SMDT1,DNAJC19,NDUFA4,MFF,NDUFB5,SLC25A11,NDUFB6,NLN,VDAC3,NDUFV1,UQCR10,BLOC1S1,NDUFB4,IMMP1L,MTCH2,PMPCB,SOD1,COX6C,CRLS1,MTX2,SDHB,IDH2,NME1,NDUFA2,STOML2,DNM2,NDUFB9,HADHA,NDUFA5,ATP5C1,NDUFA6,NDUFS1,NDUFAB1,ATP5J,BDH1,CIAPIN1,PARK7,ACADL,SDHD,NDUFS8,UQCRB,CISD1,NME2,NDUFS2,UQCRFS1,UQCC2,CHCHD3,BAX,COX6B1,ACAA2,NDUFC2,VAT1,NDUFS7,N…
GO:CC	small ribosomal subunit	GO:0015935	1.84829e-13	12.7332	79	545	21	21016	RPS24,RPS29,RPS6,RPS18,RPS3A1,RPS15,RPS16,RPS7,RPS25,RPS21,MRPS6,RPS17,MRPS33,RPS13,MRPS14,RPSA,RPS20,RPS9,RPS15A,RPS19,RPS5
GO:CC	mitochondrial respiratory chain complex I	GO:0005747	2.21501e-13	12.6546	46	545	17	21016	NDUFS5,NDUFA13,NDUFA4,NDUFB5,NDUFB6,NDUFV1,NDUFB4,NDUFA2,NDUFB9,NDUFA5,NDUFA6,NDUFS1,NDUFAB1,NDUFS8,NDUFS2,NDUFC2,NDUFS7
GO:CC	respiratory chain complex I	GO:0045271	2.21501e-13	12.6546	46	545	17	21016	NDUFS5,NDUFA13,NDUFA4,NDUFB5,NDUFB6,NDUFV1,NDUFB4,NDUFA2,NDUFB9,NDUFA5,NDUFA6,NDUFS1,NDUFAB1,NDUFS8,NDUFS2,NDUFC2,NDUFS7
GO:CC	NADH dehydrogenase complex	GO:0030964	2.21501e-13	12.6546	46	545	17	21016	NDUFS5,NDUFA13,NDUFA4,NDUFB5,NDUFB6,NDUFV1,NDUFB4,NDUFA2,NDUFB9,NDUFA5,NDUFA6,NDUFS1,NDUFAB1,NDUFS8,NDUFS2,NDUFC2,NDUFS7
GO:CC	mitochondrial membrane	GO:0031966	3.71617e-13	12.4299	677	545	58	21016	COX7C,COX5A,NDUFS5,SOD2,TIMM17A,NDUFA13,TMEM126A,COX4I1,HIGD1A,SMDT1,DNAJC19,NDUFA4,MFF,NDUFB5,SLC25A11,NDUFB6,VDAC3,NDUFV1,UQCR10,NDUFB4,IMMP1L,MTCH2,PMPCB,COX6C,CRLS1,MTX2,SDHB,IDH2,NME1,NDUFA2,STOML2,DNM2,NDUFB9,HADHA,NDUFA5,ATP5C1,NDUFA6,NDUFS1,NDUFAB1,ATP5J,BDH1,ACADL,SDHD,NDUFS8,UQCRB,CISD1,NME2,NDUFS2,UQCRFS1,UQCC2,CHCHD3,BAX,COX6B1,ACAA2,NDUFC2,VAT1,NDUFS7,NDUFA11
GO:CC	organelle inner membrane	GO:0019866	8.50239e-13	12.0705	510	545	49	21016	COX7C,COX5A,NDUFS5,SOD2,TIMM17A,NDUFA13,TMEM126A,COX4I1,HIGD1A,SMDT1,DNAJC19,NDUFA4,NDUFB5,SLC25A11,NDUFB6,VDAC3,NDUFV1,UQCR10,NDUFB4,IMMP1L,MTCH2,PMPCB,COX6C,CRLS1,SDHB,IDH2,NDUFA2,STOML2,NDUFB9,HADHA,NDUFA5,ATP5C1,NDUFA6,NDUFS1,NDUFAB1,ATP5J,BDH1,SDHD,NDUFS8,UQCRB,NDUFS2,UQCRFS1,UQCC2,CHCHD3,COX6B1,ACAA2,NDUFC2,NDUFS7,NDUFA11
GO:CC	nucleus	GO:0005634	1.76097e-12	11.7542	7208	545	274	21016	SSRP1,SRSF2,COPS5,DROSHA,PSMA1,FBXO3,CLNS1A,EDF1,SPRED1,TWISTNB,POLR2F,FIBP,UPF2,TNPO1,YY1,ANAPC4,C1D,BAG1,DCAF13,PLXNA1,CNBP,UBQLN1,NSA2,ARPC2,COMMD3,SF3B6,DNAJC2,AMFR,MCMBP,CDC26,NOP10,SRSF4,YLPM1,PSMB3,MAP3K7,POP4,SWI5,KHDRBS3,CCT8,MDM4,ZBTB11,RPS6,RPS18,ID2,XPO1,TIMM17A,HEXIM1,GPATCH8,GPS1,THOC1,TAF10,LONP2,PFDN5,DPY30,HSPA9,KANSL1,FH1,NDUFA13,PSMB7,ILKAP,RPS3A1,DOCK7,PPM1G,PEX3,AGL,SENP6,RBM…
GO:CC	intracellular protein-containing complex	GO:0140535	1.24207e-11	10.9059	712	545	57	21016	PSMA1,TWISTNB,POLR2F,ANAPC4,DCAF13,UBQLN1,AMFR,CDC26,PSMB3,MAP3K7,RAP1A,UBR3,TAF10,KANSL1,PSMB7,PRKAG1,PPP2CB,CYFIP1,MED21,PPP2R2C,DERL2,PSMB6,UBE3A,POLR2G,ANAPC5,RNF7,PSMB1,LZTR1,CAMK2G,CACYBP,PSMD3,PHF14,UBE2S,PSMA6,GID4,PSMD11,PSMD7,PSMC6,RNF11,PPP4R1,TRAPPC4,CSNK2A2,PSMA2,POLR2D,UBE2D1,TRRAP,SMG1,COMMD1,PSMD6,PSMA7,PSMA5,POLR2C,PSMA4,NAA38,TAF3,DOCK1,PSMB4
GO:CC	organelle envelope	GO:0031967	1.59253e-11	10.7979	1176	545	77	21016	COX7C,COX5A,NDUFS5,DNAJC2,SOD2,XPO1,TIMM17A,NDUFA13,TMEM126A,COX4I1,HIGD1A,SMDT1,DNAJC19,NDUFA4,RBM15B,IPO11,KPNB1,RANBP1,CLIP1,MFF,NDUFB5,SLC25A11,NDUFB6,NLN,VDAC3,CACYBP,NDUFV1,UQCR10,BLOC1S1,NDUFB4,IMMP1L,MTCH2,PMPCB,SOD1,COX6C,CRLS1,MTX2,TPR,SDHB,IDH2,NME1,GABRB1,CDK4,NDUFA2,STOML2,DNM2,NDUFB9,HADHA,NDUFA5,ATP5C1,NDUFA6,NDUFS1,NDUFAB1,ATP5J,BDH1,CIAPIN1,PARK7,ACADL,SDHD,NDUFS8,UQCRB,CISD1,NME…
GO:CC	envelope	GO:0031975	1.59253e-11	10.7979	1176	545	77	21016	COX7C,COX5A,NDUFS5,DNAJC2,SOD2,XPO1,TIMM17A,NDUFA13,TMEM126A,COX4I1,HIGD1A,SMDT1,DNAJC19,NDUFA4,RBM15B,IPO11,KPNB1,RANBP1,CLIP1,MFF,NDUFB5,SLC25A11,NDUFB6,NLN,VDAC3,CACYBP,NDUFV1,UQCR10,BLOC1S1,NDUFB4,IMMP1L,MTCH2,PMPCB,SOD1,COX6C,CRLS1,MTX2,TPR,SDHB,IDH2,NME1,GABRB1,CDK4,NDUFA2,STOML2,DNM2,NDUFB9,HADHA,NDUFA5,ATP5C1,NDUFA6,NDUFS1,NDUFAB1,ATP5J,BDH1,CIAPIN1,PARK7,ACADL,SDHD,NDUFS8,UQCRB,CISD1,NME…
GO:CC	proteasome complex	GO:0000502	2.44473e-11	10.6118	68	545	18	21016	PSMA1,UBQLN1,PSMB3,PSMB7,PSMB6,UBE3A,PSMB1,PSMD3,PSMA6,PSMD11,PSMD7,PSMC6,PSMA2,PSMD6,PSMA7,PSMA5,PSMA4,PSMB4
GO:CC	large ribosomal subunit	GO:0015934	4.82546e-11	10.3165	126	545	23	21016	MRPL48,RPL8,MRPL27,MRPL51,MRPL33,RPL17,RPLP1,MRPL45,RPL31,RPL37A,RPL22,GM2000,NDUFAB1,MRPL20,RPL15,RPL11,MRPL21,ZCCHC17,RPL18,RPL18A,RPL9,RPL36,RPL38
GO:CC	proteasome core complex	GO:0005839	6.05507e-11	10.2179	19	545	11	21016	PSMA1,PSMB3,PSMB7,PSMB6,PSMB1,PSMA6,PSMA2,PSMA7,PSMA5,PSMA4,PSMB4
GO:CC	endopeptidase complex	GO:1905369	1.20758e-10	9.91809	74	545	18	21016	PSMA1,UBQLN1,PSMB3,PSMB7,PSMB6,UBE3A,PSMB1,PSMD3,PSMA6,PSMD11,PSMD7,PSMC6,PSMA2,PSMD6,PSMA7,PSMA5,PSMA4,PSMB4
GO:CC	peptidase complex	GO:1905368	2.56811e-10	9.59039	99	545	20	21016	PSMA1,UBQLN1,PSMB3,PSMB7,PSMB6,UBE3A,PSMB1,PSMD3,PSMA6,PSMD11,PSMD7,PSMC6,SPCS1,PSMA2,SPCS2,PSMD6,PSMA7,PSMA5,PSMA4,PSMB4
GO:CC	nucleoplasm	GO:0005654	3.12617e-10	9.50499	3560	545	158	21016	SSRP1,SRSF2,COPS5,DROSHA,PSMA1,FBXO3,CLNS1A,EDF1,SPRED1,POLR2F,FIBP,YY1,C1D,DCAF13,PLXNA1,UBQLN1,ARPC2,SF3B6,MCMBP,NOP10,SRSF4,YLPM1,PSMB3,MAP3K7,KHDRBS3,CCT8,MDM4,ZBTB11,XPO1,TIMM17A,HEXIM1,GPS1,THOC1,TAF10,DPY30,KANSL1,NDUFA13,PSMB7,ILKAP,PPM1G,PEX3,SENP6,RBM7,PRKAG1,HNRNPA2B1,COX4I1,BMP2K,HIGD1A,SMDT1,MBD2,DNAJC8,MED21,RBM15B,IPO11,TBL1XR1,RPS15,KPNB1,PSMB6,HNRNPK,DUSP11,NDUFB5,POLR2G,BOD1L,ND…
GO:CC	membrane protein complex	GO:0098796	3.14842e-10	9.50191	1147	545	73	21016	COX7C,COX5A,NDUFS5,AMFR,VPS11,SNX5,PKD2,TIMM17A,NDUFA13,CLTA,COX4I1,SMDT1,DNAJC19,NDUFA4,DERL2,LAMTOR5,EMC7,NDUFB5,FCER1G,NDUFB6,VTI1A,ATP6V1G1,LAMTOR3,SLC9A3R1,VDAC3,NDUFV1,UQCR10,NDUFB4,IMMP1L,CBL,GRIK2,EMC4,SAR1B,MTX2,SNX2,SPCS1,STX8,SDHB,DDOST,GABRB1,SEC63,ITGB1,NDUFA2,STOML2,NDUFB9,NDUFA5,ATP5C1,NDUFA6,NDUFS1,TRIL,NDUFAB1,ATP5J,LIME1,SPCS2,ATP1B3,TFRC,EMC2,GNG5,ITGA6,CACNA2D3,SGCE,SDHD,NDUFS…
GO:CC	polysome	GO:0005844	5.60625e-10	9.25133	70	545	17	21016	RPL8,RPS29,UPF2,RPS6,PSMA6,RPL31,RWDD1,MSI2,RPS25,RPS21,RPL11,RPL18,RPL18A,LARP4B,RPL36,NAA38,RPL38
GO:CC	non-membrane-bounded organelle	GO:0043228	9.66738e-08	7.01469	4515	545	179	21016	SSRP1,RPS24,IFT57,MRPL48,COPS5,DROSHA,PSMA1,EDF1,RPL8,RPS29,TWISTNB,POLR2F,UPF2,YY1,C1D,DCAF13,NSA2,ARPC2,DNAJC2,NOP10,VPS11,KIF21A,DCTN6,POP4,SOD2,SWI5,CCT8,ZBTB11,RPS6,RPS18,ID2,XPO1,PKD2,THOC1,PFDN5,DPY30,HSPA9,KANSL1,FH1,MRPL27,TUBB3,RPS3A1,PPP2CB,MRPL51,HNRNPA2B1,FBXO22,MBD2,MIB1,CCT5,TBL1XR1,RPS15,KPNB1,HNRNPK,RANBP1,DUSP11,CLIP1,POLR2G,BOD1L,ANAPC5,NOL7,RDX,TUBA1A,SLC7A11,MRPL33,BASP1,CSRP…
GO:CC	nuclear protein-containing complex	GO:0140513	1.01024e-07	6.99558	1168	545	68	21016	SSRP1,SRSF2,COPS5,DROSHA,TWISTNB,POLR2F,UPF2,YY1,ANAPC4,SF3B6,CDC26,NOP10,MAP3K7,SWI5,HEXIM1,GPS1,THOC1,TAF10,DPY30,KANSL1,DOCK7,SNRPD2,HNRNPA2B1,LSM7,MBD2,MED21,TBL1XR1,KPNB1,HNRNPK,RANBP1,POLR2G,ANAPC5,BASP1,RNF7,NHP2,DNTTIP1,IK,ORC4,SF3A3,PHF14,UBE2S,LSM4,HDAC1,MIS12,SCAF8,CPSF6,MAGOH,TPR,CSNK2A2,HNRNPAB,CWC15,AEBP2,CDK4,POLR2D,SNRPA1,STOML2,SRSF1,HDAC2,TRRAP,PRPF19,PRPF38B,SNW1,MYH9,POLR2C,SR…
GO:CC	intracellular non-membrane-bounded organelle	GO:0043232	1.34955e-07	6.86981	4500	545	178	21016	SSRP1,RPS24,IFT57,MRPL48,COPS5,DROSHA,PSMA1,EDF1,RPL8,RPS29,TWISTNB,POLR2F,UPF2,YY1,C1D,DCAF13,NSA2,ARPC2,DNAJC2,NOP10,VPS11,KIF21A,DCTN6,POP4,SOD2,SWI5,CCT8,ZBTB11,RPS6,RPS18,ID2,XPO1,PKD2,THOC1,PFDN5,DPY30,HSPA9,KANSL1,FH1,MRPL27,TUBB3,RPS3A1,PPP2CB,MRPL51,HNRNPA2B1,FBXO22,MBD2,MIB1,CCT5,TBL1XR1,RPS15,KPNB1,HNRNPK,RANBP1,DUSP11,CLIP1,POLR2G,BOD1L,ANAPC5,NOL7,RDX,TUBA1A,SLC7A11,MRPL33,BASP1,CSRP…
GO:CC	cytosolic large ribosomal subunit	GO:0022625	2.29676e-07	6.63888	64	545	14	21016	RPL8,RPLP1,RPL31,RPL37A,RPL22,GM2000,RPL15,RPL11,ZCCHC17,RPL18,RPL18A,RPL9,RPL36,RPL38
GO:CC	polysomal ribosome	GO:0042788	1.46479e-06	5.83422	32	545	10	21016	RPL8,RPS29,RPL31,RPS21,RPL11,RPL18,RPL18A,LARP4B,RPL36,RPL38
GO:CC	mitochondrial matrix	GO:0005759	1.91163e-06	5.7186	341	545	30	21016	MRPL48,SOD2,HSPA9,MRPL27,MRPL51,DNAJC19,ETFA,ECHS1,MRPL33,BLOC1S1,MRPL45,DLD,PMPCB,PRDX1,HADHA,NDUFAB1,PITRM1,MRPL20,BDH1,MRPL21,MRPS6,OAT,PARK7,ACADL,HSPE1,MRPS33,UQCC2,MRPS14,ISCU,ACAA2
GO:CC	proteasome core complex, alpha-subunit complex	GO:0019773	2.37409e-06	5.6245	8	545	6	21016	PSMA1,PSMA6,PSMA2,PSMA7,PSMA5,PSMA4
GO:CC	organelle membrane	GO:0031090	1.05825e-05	4.97541	3076	545	127	21016	CNIH1,COX7C,COX5A,NDUFS5,RPS29,ARL1,DNAJC2,AMFR,VPS11,SOD2,SNX5,HS2ST1,XPO1,PKD2,TIMM17A,SLC25A17,NDUFA13,CLTA,PEX3,RAB33B,TMEM126A,LNPEP,COX4I1,HIGD1A,SMDT1,SLC32A1,DNAJC19,NDUFA4,DERL2,KPNB1,LAMTOR5,CLIP1,EMC7,MFF,NDUFB5,SLC25A11,JAGN1,NDUFB6,VTI1A,ATP6V1G1,LZTR1,LAMTOR3,ACTR3,CAMK2G,VDAC3,NDUFV1,ATP11B,ARL6IP5,UQCR10,BLOC1S1,RND3,NDUFB4,IMMP1L,DENND1A,ACAP2,MTCH2,PMPCB,EMC4,SAR1B,COX6C,CRLS1,T…
GO:CC	nucleolus	GO:0005730	3.21497e-05	4.49282	916	545	52	21016	SSRP1,DROSHA,EDF1,TWISTNB,POLR2F,C1D,DCAF13,NSA2,DNAJC2,NOP10,POP4,ZBTB11,RPS6,XPO1,HSPA9,DUSP11,NOL7,NHP2,CSTB,DNTTIP1,ORC4,EEF1D,RPL31,AGPS,MTX2,PRDX1,CDK4,RPS7,RPS25,WDR75,TRA2A,NOP58,PPP1R12A,CTSL,RRP1,RPL11,BRIX1,ZCCHC17,RPL18,CIAPIN1,MYO10,LARP4B,TOP1,ANP32B,PPP1CA,RPS13,LYAR,RPL36,TBCA,RPP30,RPS9,RPS19
GO:CC	cellular anatomical entity	GO:0110165	4.03525e-05	4.39413	19567	545	534	21016	CNIH1,SSRP1,FGFR1OP2,TXNDC5,SRSF2,LRP1,RPS24,COX7C,IFT57,MRPL48,COPS5,UBL3,ARF5,DROSHA,COX5A,PSMA1,FBXO3,CLNS1A,NDUFS5,EDF1,RPL8,RPS29,SPRED1,ARL1,TWISTNB,POLR2F,FIBP,DNAJC10,UPF2,TNPO1,YY1,ANAPC4,PRDX2,C1D,BAG1,DCAF13,PLXNA1,CNBP,UBQLN1,NSA2,ARPC2,COMMD3,SF3B6,DNAJC2,PAIP1,AMFR,MCMBP,CDC26,NOP10,VPS11,SRSF4,KIF21A,DCTN6,YLPM1,PSMB3,MAP3K7,POP4,SOD2,SWI5,KHDRBS3,TMEM160,CCT8,MDM4,SLK,RAP1A,LDHB,E…
GO:CC	myelin sheath	GO:0043209	0.000137312	3.86229	206	545	20	21016	COX5A,PRDX2,SOD2,RAP1A,LDHB,HSPA9,CCT5,RDX,TUBA1A,DLD,SOD1,PRDX1,NME1,ITGB1,ATP5C1,NDUFS1,PHGDH,NME2,UQCRFS1,NEFL
GO:CC	ruffle	GO:0001726	0.000307814	3.51171	179	545	18	21016	ARPC2,SNX5,CYFIP1,CLIP1,RDX,ACTR3,SLC9A3R1,ACAP2,NME1,PIP5K1C,ITGB1,DNM2,APPL2,TPM1,MYH9,PLEKHO1,MYO10,NME2
GO:CC	synapse	GO:0045202	0.000328012	3.48411	1467	545	69	21016	COPS5,DROSHA,RPL8,ARPC2,VPS11,MAP3K7,RAP1A,RPS18,PTN,RPS3A1,CLTA,RAB33B,CYFIP1,HNRNPA2B1,KCMF1,MIB1,SLC32A1,RPS15,HNRNPK,MFF,TUBA1A,VTI1A,PPP1R9A,ACTR3,CAMK2G,VDAC3,NPTN,PPP1R2,DENND1A,GRIK2,RPL31,TRAPPC4,HNRNPAB,SLC4A7,PIP5K1C,GABRB1,RPS7,ITGB1,SRGN,DARS,RPS25,DNM2,RPL22,RPS21,RPL11,RPL18,RPS17,RPL18A,PARK7,MYH9,C1QL1,RPL9,C1QB,PSMA7,ABHD17B,STXBP5,PPP1CA,RPS13,RPSA,RPS20,RPL38,RPS9,CPE,NEFL,C1Q…
GO:CC	cytochrome complex	GO:0070069	0.000455978	3.34106	33	545	8	21016	COX7C,COX5A,COX4I1,NDUFA4,UQCR10,UQCRB,UQCRFS1,COX6B1
GO:CC	transferase complex	GO:1990234	0.000750608	3.12459	748	545	42	21016	CLNS1A,TWISTNB,POLR2F,ANAPC4,DCAF13,AMFR,CDC26,MAP3K7,UBR3,TAF10,DPY30,KANSL1,PRKAG1,PAPSS1,SNRPD2,MED21,RBM15B,DERL2,POLR2G,ANAPC5,RNF7,LZTR1,CACYBP,PHF14,UBE2S,DLD,GID4,RNF11,DDOST,AEBP2,NUS1,CDK4,POLR2D,UBE2D1,HDAC2,TRRAP,SNW1,COMMD1,POLR2C,PCNA,NAA38,TAF3
GO:CC	proteasome core complex, beta-subunit complex	GO:0019774	0.000780092	3.10785	10	545	5	21016	PSMB3,PSMB7,PSMB6,PSMB1,PSMB4
GO:CC	catalytic step 2 spliceosome	GO:0071013	0.00169657	2.77043	94	545	12	21016	SF3B6,SNRPD2,HNRNPA2B1,LSM7,HNRNPK,SF3A3,MAGOH,CWC15,SNRPA1,SRSF1,PRPF19,SNW1
GO:CC	mitochondrial respiratory chain complex IV	GO:0005751	0.00234816	2.62927	12	545	5	21016	COX7C,COX5A,COX4I1,NDUFA4,UQCRFS1
GO:CC	respiratory chain complex IV	GO:0045277	0.0046395	2.33353	22	545	6	21016	COX7C,COX5A,COX4I1,NDUFA4,UQCRFS1,COX6B1
GO:CC	organellar ribosome	GO:0000313	0.00778319	2.10884	92	545	11	21016	MRPL48,MRPL27,MRPL51,MRPL33,MRPL45,NDUFAB1,MRPL20,MRPL21,MRPS6,MRPS33,MRPS14
GO:CC	mitochondrial ribosome	GO:0005761	0.00778319	2.10884	92	545	11	21016	MRPL48,MRPL27,MRPL51,MRPL33,MRPL45,NDUFAB1,MRPL20,MRPL21,MRPS6,MRPS33,MRPS14
GO:CC	cell junction	GO:0030054	0.0120127	1.92036	2071	545	83	21016	COPS5,DROSHA,RPL8,DCAF13,ARPC2,MCMBP,VPS11,MAP3K7,RAP1A,RPS18,PKD2,PTN,RPS3A1,CLTA,RAB33B,MAP4K4,CYFIP1,HNRNPA2B1,KCMF1,MIB1,SLC32A1,RPS15,HNRNPK,MFF,RDX,TUBA1A,VTI1A,BASP1,AKT1,PPP1R9A,CD53,FERMT2,ACTR3,CCDC66,CAMK2G,VDAC3,NPTN,PPP1R2,DENND1A,CBL,GRIK2,RPL31,TRAPPC4,HNRNPAB,SLC4A7,PIP5K1C,GABRB1,EPHA5,CDK4,RPS7,ITGB1,SRGN,DARS,RPS25,DNM2,RPL22,RPS21,RPL11,RPL18,RPS17,ITGA6,RPL18A,PARK7,MYH9,C1QL…
GO:CC	spliceosomal complex	GO:0005681	0.016454	1.78373	217	545	17	21016	SRSF2,SF3B6,SNRPD2,HNRNPA2B1,LSM7,HNRNPK,IK,SF3A3,LSM4,MAGOH,CWC15,SNRPA1,SRSF1,PRPF19,PRPF38B,SNW1,SREK1
GO:CC	precatalytic spliceosome	GO:0071011	0.0184609	1.73375	53	545	8	21016	SF3B6,SNRPD2,LSM7,IK,SF3A3,LSM4,SNRPA1,PRPF38B
GO:CC	U2-type spliceosomal complex	GO:0005684	0.0406685	1.39074	92	545	10	21016	SF3B6,SNRPD2,LSM7,IK,SF3A3,LSM4,CWC15,SNRPA1,PRPF19,SNW1
GO:CC	nuclear speck	GO:0016607	0.0454401	1.34256	403	545	24	21016	SRSF2,FIBP,SRSF4,YLPM1,THOC1,BMP2K,RBM15B,DUSP11,BASP1,IK,SF3A3,CPSF6,MAGOH,CWC15,POLR2D,SNRPA1,SRSF1,PRPF19,PABPN1,SNW1,NEK6,SREK1,RBM25,DOCK1
GO:CC	organellar large ribosomal subunit	GO:0000315	0.045471	1.34227	60	545	8	21016	MRPL48,MRPL27,MRPL51,MRPL33,MRPL45,NDUFAB1,MRPL20,MRPL21
GO:CC	mitochondrial large ribosomal subunit	GO:0005762	0.045471	1.34227	60	545	8	21016	MRPL48,MRPL27,MRPL51,MRPL33,MRPL45,NDUFAB1,MRPL20,MRPL21
