# Supplementary material for: Developmental synapse pathology triggered by maternal exposure to the herbicide glufosinate ammonium
Source: Front Mol Neurosci. 2023 Nov 30;16:1298238. doi: 10.3389/fnmol.2023.1298238 (PMC10720911; doi:10.3389/fnmol.2023.1298238)
Supplement: Supplementary file 7 [file Table_3.xlsx]

## Sheet: Supplementary_Table_3
Supplementary Table 3. Enriched GO terms from Human Phenotype Ontology database by GO analysis of 374 downregulated DEGs at DIV10.
Term name	Term ID	Adjusted p value
Global developmental delay	HP:0001263	0.000187503
Abnormality of higher mental function	HP:0011446	0.000430579
Neurodevelopmental delay	HP:0012758	0.00121309
Seizure	HP:0001250	0.00137607
Dyskinesia	HP:0100660	0.0013881
Hypotonia	HP:0001252	0.00197747
Abnormal central motor function	HP:0011442	0.00198155
Myoclonus	HP:0001336	0.00224642
Involuntary movements	HP:0004305	0.00273589
Abnormal muscle tone	HP:0003808	0.00514953
Autistic behavior	HP:0000729	0.00530437
Neurological speech impairment	HP:0002167	0.00581125
Language impairment	HP:0002463	0.0121152
Hypoplasia of the corpus callosum	HP:0002079	0.0132492
Abnormal muscle physiology	HP:0011804	0.0147875
Delayed speech and language development	HP:0000750	0.0175296
Absent speech	HP:0001344	0.0179614
Abnormality of the musculature	HP:0003011	0.0184584
Neurodevelopmental abnormality	HP:0012759	0.0240078
Abnormality of central nervous system electrophysiology	HP:0030178	0.029214
Abnormality of movement	HP:0100022	0.044455
